# Supplementary material for: Insights into [(2-phen­oxy­phen­yl)lithium(THF)(TMEDA)] and diphenyl ether: structural influence of metalation on the aromatic system
Source: Acta Crystallogr E Crystallogr Commun. 2026 May 7;82(Pt 6):567–71. doi: 10.1107/S2056989026002756 (PMC13238997; doi:10.1107/S2056989026002756)
Supplement: Supplementary file 1 [file e-82-00567-sup1.cif]

##############################################################################
#                                                                            #
# This CIF contains the data in a paper accepted for publication in          #
# Acta Crystallographica Section E. It conforms to the requirements of       #
# Notes for Authors for Acta Crystallographica Section E, and has been       #
# peer reviewed under the auspices of the IUCr Commission on Journals.       #
#                                                                            #
# Full details of the Crystallographic Information File format               #
# are given in the paper "The Crystallographic Information File (CIF):       #
# a New Standard Archive File for Crystallography" by S. R. Hall, F. H.      #
# Allen and I. D. Brown [Acta Cryst. (1991), A47, 655-685].                  #
#                                                                            #
# The current version of the core CIF dictionary is obtainable from          #
# ftp://ftp.iucr.org/pub/cif_core.dic.                                       #
#                                                                            #
# Software is freely available for graphical display of the structure(s)     #
# in this CIF. For information consult the CIF software page                 #
# http://www.iucr.org/resources/cif/software.                                #
#                                                                            #
# This file may be used for bona fide research purposes within the           #
# scientific community so long as proper attribution is given to the journal # 
# article from which it was obtained.                                        #
#                                                                            #
##############################################################################
data_1
_audit_creation_method
;
Olex2 1.5
(compiled 2025.04.05 svn.rf049d14d for OlexSys, GUI svn.r7217)
;
_journal_data_validation_number     ?
_journal_date_recd_electronic     2025-04-14
_journal_date_accepted     2026-03-12
_journal_name_full     'Acta Crystallographica, Section E'
_journal_year     2026
_journal_volume     82
_journal_issue      5
_journal_page_first     0
_journal_page_last     0
_journal_paper_category     GM
_journal_paper_doi     10.1107/S2056989026002756
_journal_coeditor_code     EJ2012
_publ_contact_author_name     'Carsten Strohmann'
_publ_contact_author_address
;
Technische Universit\"at Dortmund, Fakult\"at Chemie und Chemische Biologie,
Otto-Hahn-Strasse 6, 44227 Dortmund,
Germany
;
_publ_contact_author_email     'carsten.strohmann@tu-dortmund.de'
_publ_contact_author_fax     ?
_publ_contact_author_phone     ?
_publ_section_title
;
Insights into [(2-phenoxyphenyl)lithium(THF)(TMEDA)] and diphenyl ether:
structural influence of metalation on the aromatic system
;
_publ_section_title_footnote     .
loop_
    _publ_author_name
    _publ_author_footnote
    _publ_author_address
    'Nuss, Michael' .
;
Technische Universit\"at Dortmund, Fakult\"at Chemie und Chemische Biologie,
Otto-Hahn-Strasse 6, 44227 Dortmund,
Germany
;
    'Schrimpf, Tobias' .
;
Technische Universit\"at Dortmund, Fakult\"at Chemie und Chemische Biologie,
Otto-Hahn-Strasse 6, 44227 Dortmund,
Germany
;
    'Strohmann, Carsten' .
;
Technische Universit\"at Dortmund, Fakult\"at Chemie und Chemische Biologie,
Otto-Hahn-Strasse 6, 44227 Dortmund,
Germany
;
_publ_section_synopsis
;\
The title compound,
(2-phenoxyphenyl-\k<i>C</i>^1^)(tetrahydrofuran-\k<i>O</i>)(<i>N</i>,\
<i>N</i>,<i>N</i>',<i>N</i>'-tetramethylethylenediamine-\k^2^<i>N</i>,\
<i>N</i>')lithium, [Li(C~12~H~9~O)(C~6~H~16~N~2~)(C~4~H~8~O)] or
[(2-phenoxyphenyl)lithium(THF)(TMEDA)] is a monomeric lithium complex in which
tetrahydrofuran (THF) and
<i>N</i>,<i>N</i>,<i>N</i>',<i>N</i>'-tetramethylethylenediamine (TMEDA) play
essential roles in stabilizing the lithium ion and promoting a monomeric
aggregate. For comparison, diphenyl ether was also redetermined at 100 K.
;
_chemical_name_systematic
;\
(2-phenoxyphenyl-\k<i>C</i>^1^)(tetrahydrofuran-\k<i>O</i>)(<i>N</i>,<i>N</i>,\
<i>N</i>',<i>N</i>'-tetramethylethylenediamine-\k^2^<i>N</i>,<i>N</i>')\
lithium
;
_chemical_name_common     ?
_chemical_formula_moiety     'C22 H33 Li N2 O2, 0.5(C5 H12)'
_chemical_formula_sum     'C24.50 H39 Li N2 O2'
_chemical_formula_iupac     '[Li (C12 H9 O) (C6 H16 N2) (C4 H8 O)], 0.5C5 H12'
_chemical_formula_weight     400.51
_chemical_melting_point     ?
_space_group_crystal_system     triclinic
_space_group_name_H-M_alt     'P -1'
_space_group_name_Hall     '-P 1'
loop_
    _space_group_symop_operation_xyz
    'x, y, z'
    '-x, -y, -z'
_cell_length_a     12.494(4)
_cell_length_b     13.530(4)
_cell_length_c     15.528(5)
_cell_angle_alpha     70.284(11)
_cell_angle_beta     87.622(10)
_cell_angle_gamma     80.493(10)
_cell_volume     2436.9(14)
_cell_formula_units_Z     4
_cell_measurement_reflns_used     3711
_cell_measurement_theta_min     13.082
_cell_measurement_theta_max     70.062
_cell_measurement_temperature     100.00
_exptl_crystal_description     block
_exptl_crystal_colour     colourless
_exptl_crystal_size_max     0.562
_exptl_crystal_size_mid     0.529
_exptl_crystal_size_min     0.349
_exptl_crystal_density_diffrn     1.092
_exptl_crystal_density_meas     ?
_exptl_crystal_density_method     ?
_exptl_crystal_F_000     876
_exptl_absorpt_coefficient_mu     0.523
_exptl_absorpt_correction_type     multi-scan
_exptl_absorpt_process_details
;
(SADABS; Krause <i>et al.</i>,  2015)
;
_exptl_absorpt_correction_T_min     0.4437
_exptl_absorpt_correction_T_max     0.5883
_diffrn_ambient_temperature     100.00
_diffrn_source     'microfocus sealed X-ray tube'
_diffrn_radiation_type     CuK\a
_diffrn_radiation_wavelength     1.54178
_diffrn_radiation_monochromator     'mirror optics'
_diffrn_measurement_device_type     'Bruker SMART APEXII area detector'
_diffrn_measurement_device     'three-circle diffractometer'
_diffrn_measurement_method     '\w and \f scans'
_diffrn_detector     'Bruker APEXII area detector'
_diffrn_detector_area_resol_mean     7.9
_diffrn_reflns_number     78003
_diffrn_reflns_av_R_equivalents     0.0588
_diffrn_reflns_av_unetI/netI     0.0274
_diffrn_reflns_theta_min     3.023
_diffrn_reflns_theta_max     70.000
_diffrn_reflns_theta_full     67.679
_diffrn_measured_fraction_theta_max     0.994
_diffrn_measured_fraction_theta_full     0.997
_diffrn_reflns_limit_h_min     -15
_diffrn_reflns_limit_h_max     15
_diffrn_reflns_limit_k_min     -16
_diffrn_reflns_limit_k_max     16
_diffrn_reflns_limit_l_min     -18
_diffrn_reflns_limit_l_max     18
_diffrn_radiation_probe     x-ray
_refine_special_details     ?
_reflns_number_total     9204
_reflns_number_gt     7642
_reflns_threshold_expression     'I > 2\s(I)'
_refine_ls_structure_factor_coef     Fsqd
_refine_ls_matrix_type     full
_refine_ls_R_factor_all     0.0627
_refine_ls_R_factor_gt     0.0527
_refine_ls_wR_factor_gt     0.1505
_refine_ls_wR_factor_ref     0.1578
_refine_ls_goodness_of_fit_ref     1.077
_refine_ls_restrained_S_all     1.077
_refine_ls_number_reflns     9204
_refine_ls_number_parameters     513
_refine_ls_number_restraints     0
_refine_ls_hydrogen_treatment     constr
_refine_ls_weighting_scheme     calc
_refine_ls_weighting_details
              'w=1/[\s^2^(Fo^2^)+(0.0916P)^2^+0.4885P] where P=(Fo^2^+2Fc^2^)/3'
_atom_sites_solution_hydrogens     geom
_atom_sites_solution_primary     dual
_atom_sites_solution_secondary     ?
_refine_ls_shift/su_max     0.001
_refine_ls_shift/su_mean     0.000
_refine_diff_density_max     0.481
_refine_diff_density_min     -0.188
_refine_ls_extinction_method     none
_refine_ls_extinction_coef     .
loop_
    _atom_type_symbol
    _atom_type_description
    _atom_type_scat_dispersion_real
    _atom_type_scat_dispersion_imag
    _atom_type_scat_source
    'C' 'C' 0.0181 0.0091
                         'International Tables Vol C Tables 4.2.6.8 and 6.1.1.4'
    'H' 'H' 0.0000 0.0000
                         'International Tables Vol C Tables 4.2.6.8 and 6.1.1.4'
    'Li' 'Li' 0.0008 0.0003
                         'International Tables Vol C Tables 4.2.6.8 and 6.1.1.4'
    'N' 'N' 0.0311 0.0180
                         'International Tables Vol C Tables 4.2.6.8 and 6.1.1.4'
    'O' 'O' 0.0492 0.0322
                         'International Tables Vol C Tables 4.2.6.8 and 6.1.1.4'
_computing_data_collection
;
APEX2 (Bruker, 2016)
;
_computing_cell_refinement
;
SAINT V8.40B (Bruker, 2016)
;
_computing_data_reduction
;
SAINT V8.40B (Bruker, 2016)
;
_computing_structure_solution     '<i>SHELXT</i>  (Sheldrick, 2015a)'
_computing_structure_refinement
;
<i>SHELXL2019/2</i> (Sheldrick, 2015b)
;
_computing_molecular_graphics
;
Olex2 1.5 (Dolomanov <i>et al.</i>,  2009)
;
_computing_publication_material
;
Olex2 1.5 (Dolomanov <i>et al.</i>,  2009)
;
loop_
    _atom_site_type_symbol
    _atom_site_label
    _atom_site_fract_x
    _atom_site_fract_y
    _atom_site_fract_z
    _atom_site_U_iso_or_equiv
    _atom_site_adp_type
    _atom_site_calc_flag
    _atom_site_occupancy
    _atom_site_disorder_assembly
    _atom_site_disorder_group
    O O4 1.51935(8) 1.31086(8) -0.24004(7) 0.0346(2) Uani d 1 . .
    O O2 0.94706(9) 0.81436(8) 0.26840(7) 0.0358(3) Uani d 1 . .
    O O1 1.13694(9) 0.72823(8) 0.52032(8) 0.0397(3) Uani d 1 . .
    O O3 1.60529(9) 1.23372(8) 0.04750(9) 0.0411(3) Uani d 1 . .
    N N3 1.62041(10) 1.47301(9) -0.15988(8) 0.0312(3) Uani d 1 . .
    N N1 1.09012(11) 0.98349(10) 0.29628(9) 0.0348(3) Uani d 1 . .
    N N4 1.38732(10) 1.53634(10) -0.21601(9) 0.0328(3) Uani d 1 . .
    N N2 0.85504(11) 1.04057(10) 0.31760(9) 0.0348(3) Uani d 1 . .
    C C30 1.77665(14) 1.14853(13) 0.02428(11) 0.0394(4) Uani d 1 . .
    H H30 1.804805 1.210493 0.021797 0.047 Uiso calc 1 . .
    C C29 1.66650(13) 1.14509(12) 0.03677(10) 0.0342(3) Uani d 1 . .
    C C6 1.02902(12) 0.72982(11) 0.55470(11) 0.0323(3) Uani d 1 . .
    C C7 1.18525(12) 0.64072(12) 0.50044(10) 0.0331(3) Uani d 1 . .
    C C23 1.42594(12) 1.29204(11) -0.02010(11) 0.0323(3) Uani d 1 . .
    C C34 1.62520(15) 1.05536(13) 0.03816(12) 0.0418(4) Uani d 1 . .
    H H34 1.549609 1.053403 0.045235 0.050 Uiso calc 1 . .
    C C1 0.94559(13) 0.79349(11) 0.49555(10) 0.0331(3) Uani d 1 . .
    C C2 0.84446(13) 0.79020(12) 0.53936(11) 0.0365(3) Uani d 1 . .
    H H2 0.782216 0.831558 0.504107 0.044 Uiso calc 1 . .
    C C28 1.49065(12) 1.23629(11) 0.05651(11) 0.0337(3) Uani d 1 . .
    C C5 1.01979(14) 0.66945(12) 0.64606(11) 0.0384(4) Uani d 1 . .
    H H5 1.082053 0.628626 0.681577 0.046 Uiso calc 1 . .
    C C3 0.82873(14) 0.73114(12) 0.63013(12) 0.0395(4) Uani d 1 . .
    H H3 0.757887 0.732543 0.654863 0.047 Uiso calc 1 . .
    C C27 1.45658(15) 1.18517(12) 0.14444(12) 0.0428(4) Uani d 1 . .
    H H27 1.507545 1.149110 0.193071 0.051 Uiso calc 1 . .
    C C42 1.64438(13) 1.48109(12) -0.07123(11) 0.0366(3) Uani d 1 . .
    H H42A 1.669490 1.409884 -0.027826 0.055 Uiso calc 1 . .
    H H42B 1.578592 1.513524 -0.048071 0.055 Uiso calc 1 . .
    H H42C 1.701116 1.525264 -0.078448 0.055 Uiso calc 1 . .
    C C12 1.13614(14) 0.55260(12) 0.50975(11) 0.0387(4) Uani d 1 . .
    H H12 1.063499 0.551522 0.530254 0.046 Uiso calc 1 . .
    C C24 1.31489(13) 1.29086(12) 0.00036(12) 0.0375(4) Uani d 1 . .
    H H24 1.263632 1.326381 -0.048140 0.045 Uiso calc 1 . .
    C C17 1.12073(14) 0.97764(13) 0.20586(11) 0.0395(4) Uani d 1 . .
    H H17A 1.167198 1.030906 0.176246 0.059 Uiso calc 1 . .
    H H17B 1.055210 0.991561 0.168298 0.059 Uiso calc 1 . .
    H H17C 1.160271 0.906531 0.212522 0.059 Uiso calc 1 . .
    C C4 0.91735(15) 0.67027(12) 0.68414(11) 0.0410(4) Uani d 1 . .
    H H4 0.908137 0.629649 0.746377 0.049 Uiso calc 1 . .
    C C35 1.60971(13) 1.22407(12) -0.21664(12) 0.0391(4) Uani d 1 . .
    H H35C 1.649159 1.222013 -0.161917 0.047 Uiso calc 0.66 A 2
    H H35D 1.660940 1.231984 -0.268003 0.047 Uiso calc 0.66 A 2
    H H35A 1.627592 1.199628 -0.150480 0.047 Uiso calc 0.34 B 1
    H H35B 1.674817 1.245622 -0.251879 0.047 Uiso calc 0.34 B 1
    C C41 1.72199(13) 1.43302(13) -0.19669(12) 0.0387(4) Uani d 1 . .
    H H41A 1.772863 1.483505 -0.206105 0.058 Uiso calc 1 . .
    H H41B 1.707052 1.424906 -0.255199 0.058 Uiso calc 1 . .
    H H41C 1.753905 1.363923 -0.153363 0.058 Uiso calc 1 . .
    C C8 1.29127(14) 0.64204(14) 0.46917(11) 0.0394(4) Uani d 1 . .
    H H8 1.325211 0.702280 0.461435 0.047 Uiso calc 1 . .
    C C46 1.28302(13) 1.55103(13) -0.17203(11) 0.0385(4) Uani d 1 . .
    H H46A 1.248292 1.625462 -0.197643 0.058 Uiso calc 1 . .
    H H46B 1.294731 1.532509 -0.106073 0.058 Uiso calc 1 . .
    H H46C 1.236100 1.504957 -0.182887 0.058 Uiso calc 1 . .
    C C9 1.34694(16) 0.55517(16) 0.44944(12) 0.0497(4) Uani d 1 . .
    H H9 1.419391 0.555980 0.428408 0.060 Uiso calc 1 . .
    C C45 1.36762(15) 1.55682(13) -0.31317(11) 0.0411(4) Uani d 1 . .
    H H45A 1.319644 1.509253 -0.319713 0.062 Uiso calc 1 . .
    H H45B 1.436754 1.544013 -0.342887 0.062 Uiso calc 1 . .
    H H45C 1.333274 1.630901 -0.342007 0.062 Uiso calc 1 . .
    C C44 1.45599(13) 1.61023(12) -0.20422(11) 0.0364(3) Uani d 1 . .
    H H44A 1.449918 1.610992 -0.140674 0.044 Uiso calc 1 . .
    H H44B 1.429330 1.683073 -0.245888 0.044 Uiso calc 1 . .
    C C43 1.57392(13) 1.57864(12) -0.22404(11) 0.0362(3) Uani d 1 . .
    H H43A 1.579953 1.577318 -0.287423 0.043 Uiso calc 1 . .
    H H43B 1.616120 1.632463 -0.219290 0.043 Uiso calc 1 . .
    C C38 1.42701(15) 1.27399(15) -0.26408(15) 0.0506(5) Uani d 1 . .
    H H38C 1.396498 1.321975 -0.324324 0.061 Uiso calc 0.66 C 2
    H H38D 1.369799 1.271314 -0.217660 0.061 Uiso calc 0.66 C 2
    H H38A 1.417150 1.297834 -0.331331 0.061 Uiso calc 0.34 D 1
    H H38B 1.359992 1.300654 -0.237093 0.061 Uiso calc 0.34 D 1
    C C15 0.87567(15) 0.66987(14) 0.25288(14) 0.0488(4) Uani d 1 . .
    H H15A 0.868592 0.682091 0.186679 0.059 Uiso calc 1 . .
    H H15B 0.829120 0.617537 0.287298 0.059 Uiso calc 1 . .
    C C25 1.27537(14) 1.24144(12) 0.08637(13) 0.0436(4) Uani d 1 . .
    H H25 1.199380 1.244176 0.095192 0.052 Uiso calc 1 . .
    C C11 1.19251(17) 0.46675(14) 0.48933(12) 0.0487(4) Uani d 1 . .
    H H11 1.158209 0.407103 0.495553 0.058 Uiso calc 1 . .
    C C18 1.18808(14) 0.95541(15) 0.35355(12) 0.0460(4) Uani d 1 . .
    H H18A 1.223014 0.882972 0.359505 0.069 Uiso calc 1 . .
    H H18B 1.168471 0.959149 0.414268 0.069 Uiso calc 1 . .
    H H18C 1.238360 1.005292 0.325239 0.069 Uiso calc 1 . .
    C C10 1.29811(19) 0.46684(15) 0.46001(13) 0.0549(5) Uani d 1 . .
    H H10 1.337123 0.407054 0.447152 0.066 Uiso calc 1 . .
    C C26 1.34627(16) 1.18844(13) 0.15890(13) 0.0467(4) Uani d 1 . .
    H H26 1.319815 1.154629 0.218013 0.056 Uiso calc 1 . .
    C C13 1.03659(14) 0.73595(13) 0.26162(13) 0.0426(4) Uani d 1 . .
    H H13A 1.095689 0.729181 0.304784 0.051 Uiso calc 1 . .
    H H13B 1.065423 0.756004 0.198776 0.051 Uiso calc 1 . .
    C C31 1.84516(16) 1.06123(16) 0.01548(13) 0.0509(4) Uani d 1 . .
    H H31 1.920636 1.063261 0.007283 0.061 Uiso calc 1 . .
    C C16 0.84742(14) 0.77276(14) 0.27319(14) 0.0442(4) Uani d 1 . .
    H H16A 0.793938 0.823757 0.227668 0.053 Uiso calc 1 . .
    H H16B 0.816019 0.759489 0.334893 0.053 Uiso calc 1 . .
    C C22 0.75391(14) 1.04273(13) 0.27195(12) 0.0418(4) Uani d 1 . .
    H H22A 0.712989 1.115157 0.252207 0.063 Uiso calc 1 . .
    H H22B 0.710298 0.994274 0.314597 0.063 Uiso calc 1 . .
    H H22C 0.770819 1.020210 0.218532 0.063 Uiso calc 1 . .
    C C20 0.92107(14) 1.11342(12) 0.25394(11) 0.0399(4) Uani d 1 . .
    H H20A 0.889002 1.187751 0.246874 0.048 Uiso calc 1 . .
    H H20B 0.919870 1.104868 0.193146 0.048 Uiso calc 1 . .
    C C21 0.82983(15) 1.07237(14) 0.39835(12) 0.0439(4) Uani d 1 . .
    H H21A 0.789870 1.145175 0.379448 0.066 Uiso calc 1 . .
    H H21B 0.897438 1.069211 0.429694 0.066 Uiso calc 1 . .
    H H21C 0.785305 1.024005 0.439968 0.066 Uiso calc 1 . .
    C C19 1.03724(14) 1.09228(12) 0.28750(12) 0.0396(4) Uani d 1 . .
    H H19A 1.078265 1.144139 0.244120 0.048 Uiso calc 1 . .
    H H19B 1.038598 1.102323 0.347691 0.048 Uiso calc 1 . .
    C C33 1.69527(18) 0.96858(15) 0.02912(15) 0.0562(5) Uani d 1 . .
    H H33 1.667240 0.907010 0.030291 0.067 Uiso calc 1 . .
    C C32 1.80453(19) 0.97066(16) 0.01851(15) 0.0600(5) Uani d 1 . .
    H H32 1.852047 0.910503 0.013283 0.072 Uiso calc 1 . .
    C C14 0.99292(15) 0.63327(15) 0.28526(17) 0.0569(5) Uani d 1 . .
    H H14A 0.997947 0.594350 0.351941 0.068 Uiso calc 1 . .
    H H14B 1.032292 0.587014 0.252712 0.068 Uiso calc 1 . .
    Li Li1 0.9638(2) 0.8908(2) 0.35758(17) 0.0347(5) Uani d 1 . .
    Li Li2 1.4880(2) 1.38462(19) -0.14696(18) 0.0327(5) Uani d 1 . .
    C C37 1.4691(4) 1.1615(4) -0.2676(3) 0.0545(11) Uani d 0.66 E 2
    H H37A 1.412378 1.115409 -0.249820 0.065 Uiso calc 0.66 E 2
    H H37B 1.495830 1.164060 -0.329146 0.065 Uiso calc 0.66 E 2
    C C36 1.5606(4) 1.1245(3) -0.1976(3) 0.0487(9) Uani d 0.66 E 2
    H H36A 1.532973 1.100422 -0.134463 0.058 Uiso calc 0.66 E 2
    H H36B 1.613702 1.066287 -0.207117 0.058 Uiso calc 0.66 E 2
    C C40 1.5684(8) 1.1354(7) -0.2431(6) 0.054(2) Uani d 0.34 E 1
    H H40A 1.582591 1.142537 -0.307938 0.065 Uiso calc 0.34 E 1
    H H40B 1.600727 1.063315 -0.203265 0.065 Uiso calc 0.34 E 1
    C C39 1.4523(9) 1.1596(9) -0.2264(9) 0.074(3) Uani d 0.34 E 1
    H H39A 1.409276 1.125986 -0.257567 0.089 Uiso calc 0.34 E 1
    H H39B 1.437392 1.134166 -0.160125 0.089 Uiso calc 0.34 E 1
loop_
    _atom_site_aniso_label
    _atom_site_aniso_U_11
    _atom_site_aniso_U_22
    _atom_site_aniso_U_33
    _atom_site_aniso_U_12
    _atom_site_aniso_U_13
    _atom_site_aniso_U_23
    O4 0.0312(5) 0.0365(5) 0.0400(6) -0.0036(4) 0.0011(4) -0.0188(5)
    O2 0.0333(6) 0.0377(6) 0.0413(6) -0.0087(4) 0.0011(5) -0.0183(5)
    O1 0.0315(6) 0.0320(5) 0.0570(7) -0.0096(4) 0.0055(5) -0.0152(5)
    O3 0.0288(6) 0.0285(5) 0.0652(8) -0.0040(4) -0.0011(5) -0.0146(5)
    N3 0.0307(6) 0.0313(6) 0.0325(7) -0.0067(5) 0.0035(5) -0.0116(5)
    N1 0.0367(7) 0.0351(6) 0.0324(7) -0.0119(5) 0.0012(5) -0.0085(5)
    N4 0.0322(7) 0.0333(6) 0.0328(7) -0.0041(5) -0.0012(5) -0.0112(5)
    N2 0.0380(7) 0.0328(6) 0.0345(7) -0.0069(5) 0.0019(6) -0.0119(5)
    C30 0.0381(9) 0.0443(9) 0.0319(8) -0.0044(7) -0.0003(7) -0.0084(7)
    C29 0.0365(8) 0.0322(7) 0.0290(8) -0.0007(6) -0.0008(6) -0.0063(6)
    C6 0.0329(8) 0.0267(7) 0.0396(8) -0.0099(6) 0.0037(6) -0.0122(6)
    C7 0.0341(8) 0.0342(7) 0.0280(7) -0.0026(6) -0.0041(6) -0.0073(6)
    C23 0.0319(8) 0.0265(7) 0.0415(8) -0.0072(6) 0.0045(6) -0.0143(6)
    C34 0.0469(10) 0.0351(8) 0.0430(9) -0.0067(7) 0.0062(7) -0.0132(7)
    C1 0.0359(8) 0.0297(7) 0.0348(8) -0.0092(6) 0.0011(6) -0.0107(6)
    C2 0.0343(8) 0.0327(7) 0.0432(9) -0.0078(6) -0.0002(7) -0.0122(6)
    C28 0.0311(8) 0.0251(7) 0.0472(9) -0.0083(6) 0.0048(7) -0.0137(6)
    C5 0.0442(9) 0.0287(7) 0.0399(9) -0.0087(6) -0.0071(7) -0.0061(6)
    C3 0.0412(9) 0.0362(8) 0.0470(9) -0.0157(7) 0.0122(7) -0.0185(7)
    C27 0.0535(10) 0.0314(8) 0.0427(9) -0.0134(7) 0.0001(8) -0.0082(7)
    C42 0.0373(8) 0.0379(8) 0.0382(9) -0.0116(7) 0.0014(7) -0.0148(7)
    C12 0.0442(9) 0.0359(8) 0.0355(8) -0.0086(7) 0.0013(7) -0.0105(6)
    C24 0.0322(8) 0.0299(7) 0.0520(10) -0.0071(6) 0.0032(7) -0.0152(7)
    C17 0.0416(9) 0.0399(8) 0.0387(9) -0.0132(7) 0.0058(7) -0.0129(7)
    C4 0.0569(11) 0.0330(8) 0.0345(8) -0.0189(7) 0.0065(7) -0.0084(6)
    C35 0.0352(8) 0.0356(8) 0.0449(9) -0.0034(7) 0.0010(7) -0.0125(7)
    C41 0.0315(8) 0.0412(8) 0.0446(9) -0.0073(7) 0.0069(7) -0.0161(7)
    C8 0.0384(9) 0.0473(9) 0.0282(8) -0.0066(7) -0.0001(7) -0.0069(7)
    C46 0.0308(8) 0.0435(8) 0.0394(9) 0.0005(7) -0.0027(7) -0.0143(7)
    C9 0.0458(10) 0.0634(11) 0.0314(9) 0.0024(9) 0.0080(7) -0.0110(8)
    C45 0.0477(10) 0.0407(8) 0.0343(8) -0.0032(7) -0.0058(7) -0.0130(7)
    C44 0.0401(9) 0.0307(7) 0.0395(9) -0.0050(6) -0.0016(7) -0.0132(6)
    C43 0.0384(8) 0.0314(7) 0.0384(8) -0.0109(6) 0.0038(7) -0.0089(6)
    C38 0.0397(10) 0.0513(10) 0.0698(13) -0.0061(8) -0.0094(9) -0.0315(9)
    C15 0.0438(10) 0.0445(9) 0.0641(12) -0.0153(8) -0.0021(8) -0.0219(8)
    C25 0.0363(9) 0.0342(8) 0.0647(12) -0.0134(7) 0.0183(8) -0.0208(8)
    C11 0.0688(13) 0.0387(9) 0.0402(9) -0.0087(8) 0.0089(9) -0.0160(7)
    C18 0.0406(9) 0.0550(10) 0.0395(9) -0.0185(8) -0.0040(7) -0.0064(8)
    C10 0.0716(14) 0.0474(10) 0.0407(10) 0.0030(9) 0.0126(9) -0.0158(8)
    C26 0.0601(11) 0.0365(8) 0.0470(10) -0.0214(8) 0.0197(9) -0.0142(7)
    C13 0.0354(9) 0.0397(8) 0.0554(11) -0.0068(7) 0.0004(7) -0.0189(8)
    C31 0.0413(10) 0.0638(11) 0.0403(10) 0.0051(9) 0.0073(8) -0.0151(8)
    C16 0.0328(8) 0.0451(9) 0.0582(11) -0.0106(7) -0.0003(8) -0.0196(8)
    C22 0.0388(9) 0.0390(8) 0.0442(9) -0.0027(7) -0.0042(7) -0.0107(7)
    C20 0.0474(10) 0.0293(7) 0.0389(9) -0.0056(7) 0.0056(7) -0.0071(6)
    C21 0.0509(10) 0.0442(9) 0.0422(9) -0.0130(8) 0.0101(8) -0.0204(7)
    C19 0.0465(9) 0.0333(8) 0.0429(9) -0.0163(7) 0.0078(7) -0.0140(7)
    C33 0.0678(13) 0.0413(9) 0.0622(12) -0.0044(9) 0.0133(10) -0.0242(9)
    C32 0.0705(14) 0.0502(11) 0.0558(12) 0.0069(10) 0.0136(10) -0.0225(9)
    C14 0.0410(10) 0.0382(9) 0.0897(16) -0.0087(8) 0.0019(10) -0.0182(9)
    Li1 0.0376(14) 0.0347(12) 0.0322(13) -0.0088(11) 0.0018(11) -0.0106(10)
    Li2 0.0315(13) 0.0328(12) 0.0350(13) -0.0054(10) 0.0029(10) -0.0132(10)
    C37 0.051(3) 0.0548(19) 0.075(3) -0.0118(18) -0.001(2) -0.044(2)
    C36 0.0414(18) 0.0363(15) 0.067(3) -0.0082(12) -0.002(2) -0.014(2)
    C40 0.059(5) 0.035(3) 0.073(6) -0.001(3) 0.001(5) -0.026(5)
    C39 0.052(4) 0.062(5) 0.134(10) -0.021(3) 0.030(7) -0.065(7)
_geom_special_details
;
 All esds (except the esd in the dihedral angle between two l.s. planes)
 are estimated using the full covariance matrix.  The cell esds are taken
 into account individually in the estimation of esds in distances, angles
 and torsion angles; correlations between esds in cell parameters are only
 used when they are defined by crystal symmetry.  An approximate (isotropic)
 treatment of cell esds is used for estimating esds involving l.s. planes.
;
loop_
    _geom_bond_atom_site_label_1
    _geom_bond_atom_site_label_2
    _geom_bond_site_symmetry_2
    _geom_bond_distance
    _geom_bond_publ_flag
    O4 C35 . 1.4470(19) ?
    O4 C38 . 1.4390(19) ?
    O4 Li2 . 2.009(3) ?
    O2 C13 . 1.436(2) ?
    O2 C16 . 1.4380(18) ?
    O2 Li1 . 2.023(3) ?
    O1 C6 . 1.4290(19) ?
    O1 C7 . 1.3625(19) ?
    O3 C29 . 1.3681(19) ?
    O3 C28 . 1.4293(18) ?
    N3 C42 . 1.4640(19) ?
    N3 C41 . 1.467(2) ?
    N3 C43 . 1.478(2) ?
    N3 Li2 . 2.162(3) ?
    N1 C17 . 1.464(2) ?
    N1 C18 . 1.464(2) ?
    N1 C19 . 1.474(2) ?
    N1 Li1 . 2.167(3) ?
    N4 C46 . 1.462(2) ?
    N4 C45 . 1.463(2) ?
    N4 C44 . 1.4795(19) ?
    N4 Li2 . 2.172(3) ?
    N2 C22 . 1.466(2) ?
    N2 C20 . 1.474(2) ?
    N2 C21 . 1.464(2) ?
    N2 Li1 . 2.156(3) ?
    C30 H30 . 0.9500 ?
    C30 C29 . 1.388(2) ?
    C30 C31 . 1.383(3) ?
    C29 C34 . 1.389(2) ?
    C6 C1 . 1.386(2) ?
    C6 C5 . 1.389(2) ?
    C7 C12 . 1.392(2) ?
    C7 C8 . 1.393(2) ?
    C23 C28 . 1.382(2) ?
    C23 C24 . 1.412(2) ?
    C23 Li2 . 2.140(3) ?
    C34 H34 . 0.9500 ?
    C34 C33 . 1.388(3) ?
    C1 C2 . 1.410(2) ?
    C1 Li1 . 2.129(3) ?
    C2 H2 . 0.9500 ?
    C2 C3 . 1.390(2) ?
    C28 C27 . 1.391(2) ?
    C5 H5 . 0.9500 ?
    C5 C4 . 1.387(2) ?
    C3 H3 . 0.9500 ?
    C3 C4 . 1.385(3) ?
    C27 H27 . 0.9500 ?
    C27 C26 . 1.383(3) ?
    C42 H42A . 0.9800 ?
    C42 H42B . 0.9800 ?
    C42 H42C . 0.9800 ?
    C12 H12 . 0.9500 ?
    C12 C11 . 1.380(2) ?
    C24 H24 . 0.9500 ?
    C24 C25 . 1.388(2) ?
    C17 H17A . 0.9800 ?
    C17 H17B . 0.9800 ?
    C17 H17C . 0.9800 ?
    C4 H4 . 0.9500 ?
    C35 H35C . 0.9900 ?
    C35 H35D . 0.9900 ?
    C35 H35A . 0.9900 ?
    C35 H35B . 0.9900 ?
    C35 C36 . 1.505(4) ?
    C35 C40 . 1.559(8) ?
    C41 H41A . 0.9800 ?
    C41 H41B . 0.9800 ?
    C41 H41C . 0.9800 ?
    C8 H8 . 0.9500 ?
    C8 C9 . 1.384(3) ?
    C46 H46A . 0.9800 ?
    C46 H46B . 0.9800 ?
    C46 H46C . 0.9800 ?
    C9 H9 . 0.9500 ?
    C9 C10 . 1.388(3) ?
    C45 H45A . 0.9800 ?
    C45 H45B . 0.9800 ?
    C45 H45C . 0.9800 ?
    C44 H44A . 0.9900 ?
    C44 H44B . 0.9900 ?
    C44 C43 . 1.514(2) ?
    C43 H43A . 0.9900 ?
    C43 H43B . 0.9900 ?
    C38 H38C . 0.9900 ?
    C38 H38D . 0.9900 ?
    C38 H38A . 0.9900 ?
    C38 H38B . 0.9900 ?
    C38 C37 . 1.545(5) ?
    C38 C39 . 1.442(12) ?
    C15 H15A . 0.9900 ?
    C15 H15B . 0.9900 ?
    C15 C16 . 1.512(2) ?
    C15 C14 . 1.516(3) ?
    C25 H25 . 0.9500 ?
    C25 C26 . 1.377(3) ?
    C11 H11 . 0.9500 ?
    C11 C10 . 1.378(3) ?
    C18 H18A . 0.9800 ?
    C18 H18B . 0.9800 ?
    C18 H18C . 0.9800 ?
    C10 H10 . 0.9500 ?
    C26 H26 . 0.9500 ?
    C13 H13A . 0.9900 ?
    C13 H13B . 0.9900 ?
    C13 C14 . 1.501(2) ?
    C31 H31 . 0.9500 ?
    C31 C32 . 1.388(3) ?
    C16 H16A . 0.9900 ?
    C16 H16B . 0.9900 ?
    C22 H22A . 0.9800 ?
    C22 H22B . 0.9800 ?
    C22 H22C . 0.9800 ?
    C20 H20A . 0.9900 ?
    C20 H20B . 0.9900 ?
    C20 C19 . 1.512(2) ?
    C21 H21A . 0.9800 ?
    C21 H21B . 0.9800 ?
    C21 H21C . 0.9800 ?
    C19 H19A . 0.9900 ?
    C19 H19B . 0.9900 ?
    C33 H33 . 0.9500 ?
    C33 C32 . 1.372(3) ?
    C32 H32 . 0.9500 ?
    C14 H14A . 0.9900 ?
    C14 H14B . 0.9900 ?
    C37 H37A . 0.9900 ?
    C37 H37B . 0.9900 ?
    C37 C36 . 1.513(7) ?
    C36 H36A . 0.9900 ?
    C36 H36B . 0.9900 ?
    C40 H40A . 0.9900 ?
    C40 H40B . 0.9900 ?
    C40 C39 . 1.465(15) ?
    C39 H39A . 0.9900 ?
    C39 H39B . 0.9900 ?
loop_
    _geom_angle_atom_site_label_1
    _geom_angle_atom_site_label_2
    _geom_angle_atom_site_label_3
    _geom_angle_site_symmetry_1
    _geom_angle_site_symmetry_3
    _geom_angle
    _geom_angle_publ_flag
    C35 O4 Li2 . . 114.72(12) ?
    C38 O4 C35 . . 108.76(12) ?
    C38 O4 Li2 . . 113.98(13) ?
    C13 O2 C16 . . 109.44(12) ?
    C13 O2 Li1 . . 117.11(12) ?
    C16 O2 Li1 . . 116.08(13) ?
    C7 O1 C6 . . 118.30(11) ?
    C29 O3 C28 . . 117.95(11) ?
    C42 N3 C41 . . 108.37(12) ?
    C42 N3 C43 . . 110.21(12) ?
    C42 N3 Li2 . . 109.94(11) ?
    C41 N3 C43 . . 109.44(12) ?
    C41 N3 Li2 . . 116.74(11) ?
    C43 N3 Li2 . . 101.95(11) ?
    C17 N1 C19 . . 109.86(13) ?
    C17 N1 Li1 . . 112.69(11) ?
    C18 N1 C17 . . 108.82(14) ?
    C18 N1 C19 . . 109.57(13) ?
    C18 N1 Li1 . . 113.65(12) ?
    C19 N1 Li1 . . 102.04(12) ?
    C46 N4 C45 . . 108.69(13) ?
    C46 N4 C44 . . 109.57(12) ?
    C46 N4 Li2 . . 113.27(12) ?
    C45 N4 C44 . . 110.53(12) ?
    C45 N4 Li2 . . 114.14(12) ?
    C44 N4 Li2 . . 100.35(11) ?
    C22 N2 C20 . . 109.81(13) ?
    C22 N2 Li1 . . 115.66(12) ?
    C20 N2 Li1 . . 102.67(12) ?
    C21 N2 C22 . . 109.51(13) ?
    C21 N2 C20 . . 110.03(12) ?
    C21 N2 Li1 . . 108.93(12) ?
    C29 C30 H30 . . 120.2 ?
    C31 C30 H30 . . 120.2 ?
    C31 C30 C29 . . 119.60(16) ?
    O3 C29 C30 . . 115.66(14) ?
    O3 C29 C34 . . 124.28(15) ?
    C30 C29 C34 . . 120.05(15) ?
    C1 C6 O1 . . 117.51(13) ?
    C1 C6 C5 . . 126.83(15) ?
    C5 C6 O1 . . 115.61(14) ?
    O1 C7 C12 . . 124.56(15) ?
    O1 C7 C8 . . 116.07(13) ?
    C12 C7 C8 . . 119.36(15) ?
    C28 C23 C24 . . 111.21(14) ?
    C28 C23 Li2 . . 123.09(13) ?
    C24 C23 Li2 . . 125.20(14) ?
    C29 C34 H34 . . 120.3 ?
    C33 C34 C29 . . 119.46(17) ?
    C33 C34 H34 . . 120.3 ?
    C6 C1 C2 . . 111.36(14) ?
    C6 C1 Li1 . . 125.77(14) ?
    C2 C1 Li1 . . 122.82(14) ?
    C1 C2 H2 . . 117.5 ?
    C3 C2 C1 . . 125.09(15) ?
    C3 C2 H2 . . 117.5 ?
    C23 C28 O3 . . 117.84(14) ?
    C23 C28 C27 . . 127.18(15) ?
    C27 C28 O3 . . 114.91(14) ?
    C6 C5 H5 . . 120.8 ?
    C4 C5 C6 . . 118.32(15) ?
    C4 C5 H5 . . 120.8 ?
    C2 C3 H3 . . 120.3 ?
    C4 C3 C2 . . 119.35(16) ?
    C4 C3 H3 . . 120.3 ?
    C28 C27 H27 . . 121.0 ?
    C26 C27 C28 . . 117.99(16) ?
    C26 C27 H27 . . 121.0 ?
    N3 C42 H42A . . 109.5 ?
    N3 C42 H42B . . 109.5 ?
    N3 C42 H42C . . 109.5 ?
    H42A C42 H42B . . 109.5 ?
    H42A C42 H42C . . 109.5 ?
    H42B C42 H42C . . 109.5 ?
    C7 C12 H12 . . 119.9 ?
    C11 C12 C7 . . 120.29(17) ?
    C11 C12 H12 . . 119.9 ?
    C23 C24 H24 . . 117.7 ?
    C25 C24 C23 . . 124.58(16) ?
    C25 C24 H24 . . 117.7 ?
    N1 C17 H17A . . 109.5 ?
    N1 C17 H17B . . 109.5 ?
    N1 C17 H17C . . 109.5 ?
    H17A C17 H17B . . 109.5 ?
    H17A C17 H17C . . 109.5 ?
    H17B C17 H17C . . 109.5 ?
    C5 C4 H4 . . 120.5 ?
    C3 C4 C5 . . 119.04(15) ?
    C3 C4 H4 . . 120.5 ?
    O4 C35 H35C . . 110.6 ?
    O4 C35 H35D . . 110.6 ?
    O4 C35 H35A . . 111.0 ?
    O4 C35 H35B . . 111.0 ?
    O4 C35 C36 . . 105.6(2) ?
    O4 C35 C40 . . 103.9(4) ?
    H35C C35 H35D . . 108.7 ?
    H35A C35 H35B . . 109.0 ?
    C36 C35 H35C . . 110.6 ?
    C36 C35 H35D . . 110.6 ?
    C40 C35 H35A . . 111.0 ?
    C40 C35 H35B . . 111.0 ?
    N3 C41 H41A . . 109.5 ?
    N3 C41 H41B . . 109.5 ?
    N3 C41 H41C . . 109.5 ?
    H41A C41 H41B . . 109.5 ?
    H41A C41 H41C . . 109.5 ?
    H41B C41 H41C . . 109.5 ?
    C7 C8 H8 . . 120.2 ?
    C9 C8 C7 . . 119.68(16) ?
    C9 C8 H8 . . 120.2 ?
    N4 C46 H46A . . 109.5 ?
    N4 C46 H46B . . 109.5 ?
    N4 C46 H46C . . 109.5 ?
    H46A C46 H46B . . 109.5 ?
    H46A C46 H46C . . 109.5 ?
    H46B C46 H46C . . 109.5 ?
    C8 C9 H9 . . 119.6 ?
    C8 C9 C10 . . 120.75(18) ?
    C10 C9 H9 . . 119.6 ?
    N4 C45 H45A . . 109.5 ?
    N4 C45 H45B . . 109.5 ?
    N4 C45 H45C . . 109.5 ?
    H45A C45 H45B . . 109.5 ?
    H45A C45 H45C . . 109.5 ?
    H45B C45 H45C . . 109.5 ?
    N4 C44 H44A . . 109.2 ?
    N4 C44 H44B . . 109.2 ?
    N4 C44 C43 . . 111.85(12) ?
    H44A C44 H44B . . 107.9 ?
    C43 C44 H44A . . 109.2 ?
    C43 C44 H44B . . 109.2 ?
    N3 C43 C44 . . 111.76(12) ?
    N3 C43 H43A . . 109.3 ?
    N3 C43 H43B . . 109.3 ?
    C44 C43 H43A . . 109.3 ?
    C44 C43 H43B . . 109.3 ?
    H43A C43 H43B . . 107.9 ?
    O4 C38 H38C . . 110.5 ?
    O4 C38 H38D . . 110.5 ?
    O4 C38 H38A . . 110.8 ?
    O4 C38 H38B . . 110.8 ?
    O4 C38 C37 . . 106.1(2) ?
    O4 C38 C39 . . 104.6(5) ?
    H38C C38 H38D . . 108.7 ?
    H38A C38 H38B . . 108.9 ?
    C37 C38 H38C . . 110.5 ?
    C37 C38 H38D . . 110.5 ?
    C39 C38 H38A . . 110.8 ?
    C39 C38 H38B . . 110.8 ?
    H15A C15 H15B . . 109.2 ?
    C16 C15 H15A . . 111.3 ?
    C16 C15 H15B . . 111.3 ?
    C16 C15 C14 . . 102.27(14) ?
    C14 C15 H15A . . 111.3 ?
    C14 C15 H15B . . 111.3 ?
    C24 C25 H25 . . 120.0 ?
    C26 C25 C24 . . 120.01(16) ?
    C26 C25 H25 . . 120.0 ?
    C12 C11 H11 . . 119.7 ?
    C10 C11 C12 . . 120.55(17) ?
    C10 C11 H11 . . 119.7 ?
    N1 C18 H18A . . 109.5 ?
    N1 C18 H18B . . 109.5 ?
    N1 C18 H18C . . 109.5 ?
    H18A C18 H18B . . 109.5 ?
    H18A C18 H18C . . 109.5 ?
    H18B C18 H18C . . 109.5 ?
    C9 C10 H10 . . 120.3 ?
    C11 C10 C9 . . 119.35(17) ?
    C11 C10 H10 . . 120.3 ?
    C27 C26 H26 . . 120.5 ?
    C25 C26 C27 . . 119.02(16) ?
    C25 C26 H26 . . 120.5 ?
    O2 C13 H13A . . 110.5 ?
    O2 C13 H13B . . 110.5 ?
    O2 C13 C14 . . 106.20(14) ?
    H13A C13 H13B . . 108.7 ?
    C14 C13 H13A . . 110.5 ?
    C14 C13 H13B . . 110.5 ?
    C30 C31 H31 . . 119.7 ?
    C30 C31 C32 . . 120.52(18) ?
    C32 C31 H31 . . 119.7 ?
    O2 C16 C15 . . 106.47(14) ?
    O2 C16 H16A . . 110.4 ?
    O2 C16 H16B . . 110.4 ?
    C15 C16 H16A . . 110.4 ?
    C15 C16 H16B . . 110.4 ?
    H16A C16 H16B . . 108.6 ?
    N2 C22 H22A . . 109.5 ?
    N2 C22 H22B . . 109.5 ?
    N2 C22 H22C . . 109.5 ?
    H22A C22 H22B . . 109.5 ?
    H22A C22 H22C . . 109.5 ?
    H22B C22 H22C . . 109.5 ?
    N2 C20 H20A . . 109.3 ?
    N2 C20 H20B . . 109.3 ?
    N2 C20 C19 . . 111.71(13) ?
    H20A C20 H20B . . 107.9 ?
    C19 C20 H20A . . 109.3 ?
    C19 C20 H20B . . 109.3 ?
    N2 C21 H21A . . 109.5 ?
    N2 C21 H21B . . 109.5 ?
    N2 C21 H21C . . 109.5 ?
    H21A C21 H21B . . 109.5 ?
    H21A C21 H21C . . 109.5 ?
    H21B C21 H21C . . 109.5 ?
    N1 C19 C20 . . 111.53(12) ?
    N1 C19 H19A . . 109.3 ?
    N1 C19 H19B . . 109.3 ?
    C20 C19 H19A . . 109.3 ?
    C20 C19 H19B . . 109.3 ?
    H19A C19 H19B . . 108.0 ?
    C34 C33 H33 . . 119.6 ?
    C32 C33 C34 . . 120.78(18) ?
    C32 C33 H33 . . 119.6 ?
    C31 C32 H32 . . 120.2 ?
    C33 C32 C31 . . 119.55(18) ?
    C33 C32 H32 . . 120.2 ?
    C15 C14 H14A . . 111.2 ?
    C15 C14 H14B . . 111.2 ?
    C13 C14 C15 . . 102.81(15) ?
    C13 C14 H14A . . 111.2 ?
    C13 C14 H14B . . 111.2 ?
    H14A C14 H14B . . 109.1 ?
    O2 Li1 N1 . . 102.62(12) ?
    O2 Li1 N2 . . 109.23(12) ?
    O2 Li1 C1 . . 111.96(12) ?
    N2 Li1 N1 . . 85.91(10) ?
    C1 Li1 N1 . . 129.95(13) ?
    C1 Li1 N2 . . 113.70(13) ?
    O4 Li2 N3 . . 104.24(12) ?
    O4 Li2 N4 . . 106.42(12) ?
    O4 Li2 C23 . . 115.17(12) ?
    N3 Li2 N4 . . 86.74(10) ?
    C23 Li2 N3 . . 124.95(13) ?
    C23 Li2 N4 . . 114.98(13) ?
    C38 C37 H37A . . 111.6 ?
    C38 C37 H37B . . 111.6 ?
    H37A C37 H37B . . 109.4 ?
    C36 C37 C38 . . 100.9(3) ?
    C36 C37 H37A . . 111.6 ?
    C36 C37 H37B . . 111.6 ?
    C35 C36 C37 . . 101.8(3) ?
    C35 C36 H36A . . 111.4 ?
    C35 C36 H36B . . 111.4 ?
    C37 C36 H36A . . 111.4 ?
    C37 C36 H36B . . 111.4 ?
    H36A C36 H36B . . 109.3 ?
    C35 C40 H40A . . 111.9 ?
    C35 C40 H40B . . 111.9 ?
    H40A C40 H40B . . 109.6 ?
    C39 C40 C35 . . 99.5(6) ?
    C39 C40 H40A . . 111.9 ?
    C39 C40 H40B . . 111.9 ?
    C38 C39 C40 . . 104.5(8) ?
    C38 C39 H39A . . 110.9 ?
    C38 C39 H39B . . 110.9 ?
    C40 C39 H39A . . 110.9 ?
    C40 C39 H39B . . 110.9 ?
    H39A C39 H39B . . 108.9 ?
loop_
    _geom_torsion_atom_site_label_1
    _geom_torsion_atom_site_label_2
    _geom_torsion_atom_site_label_3
    _geom_torsion_atom_site_label_4
    _geom_torsion_site_symmetry_1
    _geom_torsion_site_symmetry_2
    _geom_torsion_site_symmetry_3
    _geom_torsion_site_symmetry_4
    _geom_torsion
    _geom_torsion_publ_flag
    O4 C35 C36 C37 . . . . 36.6(3) ?
    O4 C35 C40 C39 . . . . -30.9(8) ?
    O4 C38 C37 C36 . . . . 30.0(4) ?
    O4 C38 C39 C40 . . . . -39.3(8) ?
    O2 C13 C14 C15 . . . . 30.7(2) ?
    O1 C6 C1 C2 . . . . -177.94(12) ?
    O1 C6 C1 Li1 . . . . -0.6(2) ?
    O1 C6 C5 C4 . . . . 178.14(12) ?
    O1 C7 C12 C11 . . . . -178.86(15) ?
    O1 C7 C8 C9 . . . . 178.55(14) ?
    O3 C29 C34 C33 . . . . -178.20(16) ?
    O3 C28 C27 C26 . . . . 177.31(13) ?
    N4 C44 C43 N3 . . . . -62.57(17) ?
    N2 C20 C19 N1 . . . . 60.85(18) ?
    C30 C29 C34 C33 . . . . 1.5(3) ?
    C30 C31 C32 C33 . . . . 0.9(3) ?
    C29 O3 C28 C23 . . . . -99.69(16) ?
    C29 O3 C28 C27 . . . . 83.16(17) ?
    C29 C30 C31 C32 . . . . 0.4(3) ?
    C29 C34 C33 C32 . . . . -0.2(3) ?
    C6 O1 C7 C12 . . . . 1.2(2) ?
    C6 O1 C7 C8 . . . . -178.56(13) ?
    C6 C1 C2 C3 . . . . 0.0(2) ?
    C6 C5 C4 C3 . . . . -0.2(2) ?
    C7 O1 C6 C1 . . . . -105.52(15) ?
    C7 O1 C6 C5 . . . . 76.77(17) ?
    C7 C12 C11 C10 . . . . 0.4(3) ?
    C7 C8 C9 C10 . . . . 0.3(3) ?
    C23 C28 C27 C26 . . . . 0.5(2) ?
    C23 C24 C25 C26 . . . . -0.3(2) ?
    C34 C33 C32 C31 . . . . -0.9(3) ?
    C1 C6 C5 C4 . . . . 0.7(2) ?
    C1 C2 C3 C4 . . . . 0.4(2) ?
    C2 C3 C4 C5 . . . . -0.3(2) ?
    C28 O3 C29 C30 . . . . 177.26(14) ?
    C28 O3 C29 C34 . . . . -3.0(2) ?
    C28 C23 C24 C25 . . . . 0.8(2) ?
    C28 C27 C26 C25 . . . . 0.1(2) ?
    C5 C6 C1 C2 . . . . -0.5(2) ?
    C5 C6 C1 Li1 . . . . 176.85(14) ?
    C42 N3 C43 C44 . . . . -76.93(15) ?
    C12 C7 C8 C9 . . . . -1.2(2) ?
    C12 C11 C10 C9 . . . . -1.2(3) ?
    C24 C23 C28 O3 . . . . -177.65(11) ?
    C24 C23 C28 C27 . . . . -0.9(2) ?
    C24 C25 C26 C27 . . . . -0.2(2) ?
    C17 N1 C19 C20 . . . . 77.42(16) ?
    C35 O4 C38 C37 . . . . -7.8(3) ?
    C35 O4 C38 C39 . . . . 18.2(5) ?
    C35 C40 C39 C38 . . . . 42.7(9) ?
    C41 N3 C43 C44 . . . . 163.99(12) ?
    C8 C7 C12 C11 . . . . 0.9(2) ?
    C8 C9 C10 C11 . . . . 0.9(3) ?
    C46 N4 C44 C43 . . . . 163.97(13) ?
    C45 N4 C44 C43 . . . . -76.28(16) ?
    C38 O4 C35 C36 . . . . -18.0(2) ?
    C38 O4 C35 C40 . . . . 8.3(4) ?
    C38 C37 C36 C35 . . . . -39.7(4) ?
    C18 N1 C19 C20 . . . . -163.08(13) ?
    C13 O2 C16 C15 . . . . -9.46(19) ?
    C31 C30 C29 O3 . . . . 178.16(15) ?
    C31 C30 C29 C34 . . . . -1.6(2) ?
    C16 O2 C13 C14 . . . . -13.52(19) ?
    C16 C15 C14 C13 . . . . -35.3(2) ?
    C22 N2 C20 C19 . . . . -164.24(13) ?
    C21 N2 C20 C19 . . . . 75.15(17) ?
    C14 C15 C16 O2 . . . . 28.0(2) ?
    Li1 O2 C13 C14 . . . . 121.27(16) ?
    Li1 O2 C16 C15 . . . . -144.77(14) ?
    Li1 N1 C19 C20 . . . . -42.34(16) ?
    Li1 N2 C20 C19 . . . . -40.69(16) ?
    Li1 C1 C2 C3 . . . . -177.51(14) ?
    Li2 O4 C35 C36 . . . . 111.0(2) ?
    Li2 O4 C35 C40 . . . . 137.3(4) ?
    Li2 O4 C38 C37 . . . . -137.2(2) ?
    Li2 O4 C38 C39 . . . . -111.1(5) ?
    Li2 N3 C43 C44 . . . . 39.77(15) ?
    Li2 N4 C44 C43 . . . . 44.55(15) ?
    Li2 C23 C28 O3 . . . . -5.38(19) ?
    Li2 C23 C28 C27 . . . . 171.38(14) ?
    Li2 C23 C24 C25 . . . . -171.28(14) ?
loop_
    _geom_hbond_atom_site_label_D
    _geom_hbond_atom_site_label_H
    _geom_hbond_atom_site_label_A
    _geom_hbond_site_symmetry_A
    _geom_hbond_distance_DH
    _geom_hbond_distance_HA
    _geom_hbond_distance_DA
    _geom_hbond_angle_DHA
    C9 H9 O1 . 0.95 3.02 3.612(2) 124
_shelx_space_group_comment
;
The symmetry employed for this shelxl refinement is uniquely defined
by the following loop, which should always be used as a source of
symmetry information in preference to the above space-group names.
They are only intended as comments.
;
_shelx_estimated_absorpt_T_min     0.757
_shelx_estimated_absorpt_T_max     0.838
_shelx_hkl_file
;
  -1   0   0 0.16711 0.20547  29
  -1   0   0 0.38571 0.41327  16
  -1   0   0 0.02581 0.28417  27
   1   0   0 0.29359 0.39978   1
   1   0   0 0.09334 0.07180  29
   1   0   0 0.45501 0.58542   5
   1   0   0 -0.2836 1.03097  16
  -2   0   0 955.509 52.4180  12
  -2   0   0 980.507 51.0590  29
  -2   0   0 961.958 52.5334  10
   2   0   0 952.680 50.9634  25
   2   0   0 879.958 52.3136   4
   2   0   0 1035.18 50.9655  26
   2   0   0 904.431 50.9577  29
   2   0   0 975.476 53.4380   5
   2   0   0 1031.21 51.6379  11
  -3   0   0 7.89275 2.19205  10
  -3   0   0 5.77633 1.84598  12
   3   0   0 10.0152 1.87891  10
   3   0   0 10.8964 3.64310   5
   3   0   0 7.96517 1.63397  12
   3   0   0 8.69011 0.79764  29
   3   0   0 6.39326 2.09001   3
   3   0   0 10.2322 1.66603  11
  -4   0   0 38.3062 4.86232  10
  -4   0   0 47.4547 3.95110   2
  -4   0   0 45.9428 3.01293  29
  -4   0   0 38.8698 3.11944  26
  -4   0   0 38.0678 4.62186  12
  -4   0   0 39.6941 4.24142  16
   4   0   0 43.8679 3.59773  11
   4   0   0 44.1468 2.45835  29
   4   0   0 43.7732 2.45820  26
   4   0   0 45.1085 2.44195  25
   4   0   0 40.0566 4.70089   3
   4   0   0 38.0779 3.20526   9
   4   0   0 49.1108 4.27785  12
   4   0   0 34.8918 5.87771   4
   4   0   0 46.1259 3.86724  10
   4   0   0 40.7673 6.23451   5
  -5   0   0 46.7819 5.77304  10
  -5   0   0 48.5560 3.57902  26
  -5   0   0 44.4489 5.57806  12
  -5   0   0 43.7888 4.63100  16
  -5   0   0 48.4890 3.40206  29
   5   0   0 48.4640 2.80859  29
   5   0   0 48.6038 3.85905   9
   5   0   0 44.4219 7.42812   5
   5   0   0 41.5746 6.97244   4
   5   0   0 54.1358 5.75813   3
   5   0   0 49.7638 4.19489  11
   5   0   0 49.4083 4.73491  12
   5   0   0 45.9159 4.30721  10
   5   0   0 53.1091 2.80851  25
   5   0   0 50.1249 2.80986  26
   5   0   0 56.4413 8.32644  16
  -6   0   0 324.804 19.2393  16
  -6   0   0 304.533 18.2246  29
  -6   0   0 358.067 22.5945  12
  -6   0   0 307.188 17.7415  28
  -6   0   0 303.044 18.3533  26
  -6   0   0 350.107 22.7755  10
   6   0   0 329.465 17.9210  29
   6   0   0 356.508 20.4411  10
   6   0   0 370.406 21.2873  12
   6   0   0 350.005 24.3750  16
   6   0   0 341.028 17.8395  26
   6   0   0 352.489 19.9607  11
   6   0   0 313.502 19.3223   9
   6   0   0 331.909 17.9175  25
   6   0   0 357.825 19.9060   1
   6   0   0 328.163 23.6535   4
   6   0   0 346.777 24.2367   5
  -7   0   0 60.4063 3.41866  28
  -7   0   0 63.4039 6.14487  16
  -7   0   0 63.3357 5.00216  26
  -7   0   0 77.1292 8.54877  10
  -7   0   0 58.1985 4.34819  29
  -7   0   0 69.7569 8.09568  12
   7   0   0 78.4161 7.93806   3
   7   0   0 51.7417 9.65683   4
   7   0   0 61.6966 7.02817  12
   7   0   0 61.7971 5.71130   1
   7   0   0 64.5238 6.20343  10
   7   0   0 59.7597 3.60126  26
   7   0   0 70.3579 11.1225  16
   7   0   0 63.0263 3.65862  25
   7   0   0 63.5314 3.69589  29
  -8   0   0 4.96692 0.50999  28
  -8   0   0 3.52605 2.52636  12
  -8   0   0 7.40431 2.60413  16
  -8   0   0 2.70458 2.47648  10
  -8   0   0 4.27926 1.41733  29
  -8   0   0 5.32327 2.02935  26
  -8   0   0 4.70839 0.75100  13
  -8   0   0 5.26954 0.60820  21
   8   0   0 5.44132 0.78849  32
   8   0   0 3.54411 3.28183  12
   8   0   0 4.99131 0.80427  25
   8   0   0 4.18653 2.64964   3
   8   0   0 2.66465 2.70556  10
   8   0   0 18.2554 8.66135  16
   8   0   0 8.47192 2.16406   1
   8   0   0 4.66300 1.90085  13
  -9   0   0 121.605 6.77805  21
  -9   0   0 122.011 7.84350  29
  -9   0   0 111.499 9.24678  16
  -9   0   0 129.197 11.5501   6
  -9   0   0 127.877 12.8406  12
  -9   0   0 127.710 6.93426  13
  -9   0   0 123.957 8.92470  26
  -9   0   0 127.243 6.77119  28
   9   0   0 117.010 11.1472  10
   9   0   0 129.818 12.4513  12
   9   0   0 124.919 8.12916  13
   9   0   0 136.504 7.14114  29
   9   0   0 141.473 9.77345   1
   9   0   0 124.566 7.00426  32
   9   0   0 117.620 7.02198  25
   9   0   0 127.925 12.1087   3
   9   0   0 116.938 6.76255  22
   9   0   0 104.465 14.2315   5
   9   0   0 133.757 6.83600  26
   9   0   0 124.321 17.2727  16
 -10   0   0 1.86832 0.42259  28
 -10   0   0 2.27796 3.20812  26
 -10   0   0 1.96016 0.70370  34
 -10   0   0 0.13393 2.20290  16
 -10   0   0 2.35436 3.60575   6
 -10   0   0 1.82627 0.45580  21
  10   0   0 0.60203 0.80610  29
  10   0   0 1.70029 0.58733  26
  10   0   0 1.57053 0.60542  25
  10   0   0 -3.4401 8.93304  16
  10   0   0 1.65491 1.04577  33
  10   0   0 1.13954 0.46961  22
  10   0   0 -0.1615 1.99887  13
  10   0   0 -2.5538 3.47185   3
 -11   0   0 1.90247 2.56140  16
 -11   0   0 1.36626 0.66484  34
 -11   0   0 -1.3059 4.10337  12
 -11   0   0 0.43590 0.49402  28
 -11   0   0 1.08588 0.62952  13
 -11   0   0 2.81580 3.94283  26
 -11   0   0 1.63595 0.43762  21
 -11   0   0 7.23878 5.26161   6
 -11   0   0 -0.1228 1.39097  29
  11   0   0 1.13689 0.93697  33
  11   0   0 0.41400 1.59605  13
  11   0   0 2.70708 3.98870   3
  11   0   0 0.68424 0.55825  22
 -12   0   0 7.65750 0.89945  28
 -12   0   0 6.12474 0.93612  13
 -12   0   0 7.33766 0.70017  21
 -12   0   0 3.70379 4.43107  26
 -12   0   0 7.70759 1.01952  34
 -12   0   0 4.99471 1.91960  29
 -12   0   0 4.15431 2.41868  16
  12   0   0 7.09019 1.36903  33
  12   0   0 5.42687 1.28861  13
  12   0   0 7.77286 2.56685   1
 -13   0   0 0.73270 0.62720  13
 -13   0   0 0.03334 0.29256  21
 -13   0   0 0.36165 0.41994  34
 -13   0   0 2.30128 4.35206  26
 -14   0   0 2.10843 0.61587  13
 -15   0   0 1.37190 0.46156  13
  15   0   0 1.19096 0.20710  14
  15  -1   0 0.04472 0.13488  14
 -14   1   0 19.1170 1.56576  13
 -13   1   0 0.02615 4.43918  26
 -13   1   0 0.45338 0.59284  13
 -13   1   0 -0.3820 0.43275  34
  12  -1   0 6.25254 1.27704  33
  12  -1   0 5.93243 2.50124   1
 -12   1   0 8.08022 0.68135  21
 -12   1   0 7.80786 1.29067  13
 -12   1   0 6.99465 0.94450  34
 -12   1   0 11.7616 4.76490  26
 -12   1   0 4.69053 2.66821  16
 -12   1   0 7.54756 2.22520  29
  11  -1   0 130.149 11.0772   1
  11  -1   0 159.897 15.3002   3
  11  -1   0 167.133 8.13814  26
  11  -1   0 144.018 9.09368  13
  11  -1   0 139.793 8.67219  33
 -11   1   0 120.755 15.0842   6
 -11   1   0 166.375 8.02822  21
 -11   1   0 148.307 9.49761  29
 -11   1   0 156.047 8.30415  13
 -11   1   0 147.942 16.9885  10
 -11   1   0 133.532 12.0842  26
 -11   1   0 148.617 16.3784  12
 -11   1   0 159.330 8.30325  34
 -11   1   0 128.709 10.8989  16
  10  -1   0 29.6599 4.34909  13
  10  -1   0 30.0156 1.87062  22
  10  -1   0 28.4292 2.36008  29
  10  -1   0 28.4149 4.83595   1
  10  -1   0 28.4745 1.94345  26
  10  -1   0 18.2969 6.50355  10
  10  -1   0 20.3093 6.93139  12
 -10   1   0 21.3161 6.56949  12
 -10   1   0 25.0283 4.16558  16
 -10   1   0 31.1182 1.74982  21
 -10   1   0 34.3057 4.54173  26
 -10   1   0 27.7122 6.62203   6
 -10   1   0 30.2680 2.09588  13
 -10   1   0 18.5225 6.33760  10
 -10   1   0 23.8652 3.55893  29
 -10   1   0 30.4309 2.05510  34
 -10   1   0 27.8607 1.87923  28
   9  -1   0 8.36361 9.09772  16
   9  -1   0 26.5019 5.71325  12
   9  -1   0 21.8843 1.45717  22
   9  -1   0 22.9985 10.6673   5
   9  -1   0 23.2144 1.73210  26
   9  -1   0 16.9141 4.60099   3
   9  -1   0 22.4936 4.65473  10
   9  -1   0 26.5113 4.01763   1
   9  -1   0 21.5439 3.14064  13
   9  -1   0 20.7031 1.84717  29
  -9   1   0 18.7494 3.83765  16
  -9   1   0 23.1970 1.68471  13
  -9   1   0 20.9013 4.93189   6
  -9   1   0 21.3281 1.61552  34
  -9   1   0 18.7773 5.44118  10
  -9   1   0 19.0632 5.66643  12
  -9   1   0 22.0158 3.30191  26
  -9   1   0 22.9254 2.78219  29
  -9   1   0 21.2369 1.46015  28
  -9   1   0 23.1408 1.39406  21
   8  -1   0 68.2121 11.6992   5
   8  -1   0 59.8398 11.5700  16
   8  -1   0 66.7347 3.91414  29
   8  -1   0 69.7841 8.44725   3
   8  -1   0 63.8183 7.81621  12
   8  -1   0 60.9101 3.79197  25
   8  -1   0 70.0001 6.21227   1
   8  -1   0 64.0682 5.41615  13
   8  -1   0 78.8759 7.28036  10
   8  -1   0 66.6396 3.79925  26
   8  -1   0 59.0709 3.58537  22
  -8   1   0 79.1863 7.68357   6
  -8   1   0 72.9956 4.79532  29
  -8   1   0 63.4760 3.74624  13
  -8   1   0 52.4413 8.17938  12
  -8   1   0 65.4704 5.75776  26
  -8   1   0 48.5088 8.08563  10
  -8   1   0 60.9457 6.57127  16
  -8   1   0 65.3576 3.58001  21
   7  -1   0 2.88517 1.40367  11
   7  -1   0 5.61590 2.26544   9
   7  -1   0 6.06890 1.92752   1
   7  -1   0 6.04057 2.79431   3
   7  -1   0 4.16326 0.70392  25
   7  -1   0 0.21883 8.36741  16
   7  -1   0 1.52631 2.06123  12
   7  -1   0 2.29090 1.80602  10
   7  -1   0 3.01883 4.80046   5
   7  -1   0 3.26763 0.63617  29
   7  -1   0 2.87251 0.73892  26
  -7   1   0 1.92555 2.46103  12
  -7   1   0 2.91090 1.21983  29
  -7   1   0 2.15494 1.52590  26
  -7   1   0 1.25257 2.55737  10
  -7   1   0 3.35022 0.39059  28
  -7   1   0 3.45224 2.53892  16
   6  -1   0 139.898 7.60132  26
   6  -1   0 134.581 9.07241   9
   6  -1   0 146.551 10.6375  12
   6  -1   0 142.226 7.62319  25
   6  -1   0 138.040 13.0803   4
   6  -1   0 137.033 9.42269   1
   6  -1   0 140.225 9.60859  11
   6  -1   0 126.830 13.6405   5
   6  -1   0 152.263 10.1746  10
   6  -1   0 139.211 7.64266  29
  -6   1   0 155.211 9.74418  16
  -6   1   0 132.816 7.46008  28
  -6   1   0 139.414 12.1601  10
  -6   1   0 129.738 11.6214  12
  -6   1   0 141.559 8.14964  29
  -6   1   0 133.970 8.36788  26
   5  -1   0 3.57353 1.10875  11
   5  -1   0 2.82337 5.78850  16
   5  -1   0 3.57297 0.55546  25
   5  -1   0 2.77536 1.37860   1
   5  -1   0 4.23949 0.53144  29
   5  -1   0 6.97161 3.06203   4
   5  -1   0 4.88865 1.14103   9
   5  -1   0 3.95091 0.55485  26
   5  -1   0 2.01767 1.29344  10
   5  -1   0 3.79827 2.23215   3
   5  -1   0 0.77302 3.53901   5
  -5   1   0 6.15672 2.41567  12
  -5   1   0 7.52075 2.37256  16
  -5   1   0 4.15878 2.08122  10
  -5   1   0 4.43450 2.38587   2
  -5   1   0 3.22100 1.10891  26
  -5   1   0 2.89816 1.02367  29
   4  -1   0 7.48556 1.65201  10
   4  -1   0 7.50591 1.56342  11
   4  -1   0 7.59525 0.72703  29
   4  -1   0 6.92640 1.17246   9
   4  -1   0 6.60645 2.52130   4
   4  -1   0 7.84435 0.91334  26
   4  -1   0 3.58451 2.92221   5
   4  -1   0 6.02788 1.65941   1
   4  -1   0 12.2220 2.66441   3
   4  -1   0 6.61181 1.63721  12
  -4   1   0 6.43669 0.73280  20
  -4   1   0 7.11340 1.15202  26
  -4   1   0 5.72269 1.08807  29
  -4   1   0 4.45387 2.30454  10
  -4   1   0 6.94611 1.92245  16
  -4   1   0 9.58815 2.12731   2
   3  -1   0 1726.52 100.143  29
   3  -1   0 1943.99 101.182   1
   3  -1   0 1830.21 101.667  12
   3  -1   0 1844.53 101.431  10
   3  -1   0 2056.87 101.562  11
   3  -1   0 2028.60 100.164  26
   3  -1   0 1931.44 102.234   4
   3  -1   0 1884.96 100.894   9
  -3   1   0 1738.78 100.275  26
  -3   1   0 2009.47 102.806  12
  -3   1   0 1857.04 101.226   2
   2  -1   0 61.8388 4.34991  12
   2  -1   0 65.1957 3.37249  29
   2  -1   0 69.1550 3.93840   9
   2  -1   0 56.6468 4.13314  10
  -2   1   0 61.0174 4.14736   2
  -2   1   0 53.3408 4.95634   8
   1  -1   0 122.388 6.67166   1
  -1   1   0 112.293 6.74197   7
   0   1   0 3.48589 0.53736   8
   0   1   0 3.42510 0.28388  25
   0   1   0 3.46092 0.33622  29
  -1  -1   0 578.393 31.5101  16
  -1  -1   0 580.308 31.4129  30
  -1  -1   0 532.083 31.4090  29
   1   1   0 646.693 31.4226  25
   1   1   0 626.248 32.7080   5
   1   1   0 592.579 31.3728  20
   1   1   0 603.432 31.3924  29
  -2  -1   0 99.7318 6.64331  10
  -2  -1   0 101.956 6.55646  12
   2   1   0 104.583 5.47350  25
   2   1   0 100.465 6.47597   1
   2   1   0 97.5171 5.41928  26
   2   1   0 113.923 7.74266   5
   2   1   0 99.2893 5.45196  29
  -3  -1   0 2208.92 127.000  12
  -3  -1   0 2578.56 125.761  16
  -3  -1   0 2242.41 127.175  10
  -3  -1   0 2107.64 125.334  29
   3   1   0 2404.99 126.743  12
   3   1   0 2328.16 126.326  10
   3   1   0 2507.11 128.127   4
   3   1   0 2597.87 127.164   3
   3   1   0 2277.10 125.245  29
   3   1   0 2464.64 128.577   5
  -4  -1   0 0.37274 1.49309  16
  -4  -1   0 0.03832 1.45682  10
  -4  -1   0 0.77626 0.86046  26
  -4  -1   0 0.09391 0.71604  29
   4   1   0 1.14250 1.12757  12
   4   1   0 -0.0132 2.18125   4
   4   1   0 -7.3509 5.30403  16
   4   1   0 0.34834 1.47226   1
   4   1   0 0.19503 0.39436  26
   4   1   0 1.34653 0.92008  10
   4   1   0 0.70249 0.35928  29
   4   1   0 4.66507 2.68672   5
   4   1   0 0.74918 0.33081  25
  -5  -1   0 211.112 12.5362  26
  -5  -1   0 211.678 13.1986  16
  -5  -1   0 233.504 15.6080  10
  -5  -1   0 223.942 15.2195  12
  -5  -1   0 201.623 12.3694  29
   5   1   0 231.775 13.8237   1
   5   1   0 221.196 16.8721   4
   5   1   0 228.369 12.1631  25
   5   1   0 239.502 14.6286  12
   5   1   0 264.101 17.8329  16
   5   1   0 231.599 12.0654  26
   5   1   0 233.815 14.0288  10
   5   1   0 236.526 17.1469   5
   5   1   0 221.374 12.1378  29
   5   1   0 232.673 15.0140   3
  -6  -1   0 49.8181 6.23675  12
  -6  -1   0 50.3015 2.82483  28
  -6  -1   0 48.8170 3.66854  29
  -6  -1   0 52.8648 5.06652  16
  -6  -1   0 49.6229 6.40357  10
   6   1   0 50.6114 5.10760  10
   6   1   0 53.4513 3.06661  25
   6   1   0 59.7731 6.22233   3
   6   1   0 54.7950 5.05634   1
   6   1   0 54.7300 2.98717  26
   6   1   0 52.4289 5.95049  12
   6   1   0 53.5482 3.07757  29
   6   1   0 45.1659 8.34434   4
   6   1   0 56.2174 9.34633  16
  -7  -1   0 329.809 19.4165  26
  -7  -1   0 336.716 18.6212  28
  -7  -1   0 371.172 23.8197  12
  -7  -1   0 376.355 24.3317  10
  -7  -1   0 348.968 20.3300  16
  -7  -1   0 324.375 19.2073  29
   7   1   0 378.775 25.6290  16
   7   1   0 369.223 20.1673   8
   7   1   0 355.446 26.0754   5
   7   1   0 312.959 26.0355   4
   7   1   0 378.014 21.2048   1
   7   1   0 326.751 18.8253  29
   7   1   0 347.795 18.6875  26
   7   1   0 360.549 21.6103  10
   7   1   0 365.025 23.0826   3
   7   1   0 357.383 18.8711  25
   7   1   0 358.515 22.7664  12
  -8  -1   0 36.5932 2.05271  28
  -8  -1   0 37.7522 5.32874   6
  -8  -1   0 32.9178 2.25774  21
  -8  -1   0 42.7965 4.76203  26
  -8  -1   0 34.5488 2.21584  13
  -8  -1   0 42.1203 3.48815  29
  -8  -1   0 36.9238 6.34687  10
  -8  -1   0 34.2355 6.06031  12
  -8  -1   0 41.9221 5.10850  16
   8   1   0 35.8936 2.40141  29
   8   1   0 36.2570 2.38109  25
   8   1   0 43.9974 6.46282   3
   8   1   0 34.3861 9.10251  16
   8   1   0 41.1712 4.79665   1
   8   1   0 38.0676 2.63869  33
   8   1   0 36.8131 2.35527  32
   8   1   0 31.6702 5.66841  10
  -9  -1   0 31.2618 5.88567  10
  -9  -1   0 19.5437 4.78276   6
  -9  -1   0 21.5250 3.21374  26
  -9  -1   0 22.2022 1.32931  28
  -9  -1   0 21.2849 1.53851  13
  -9  -1   0 23.6051 3.13170  29
  -9  -1   0 20.4707 3.48693  16
  -9  -1   0 21.6596 1.52167  21
  -9  -1   0 32.6815 5.83439  12
   9   1   0 21.2963 1.77182  29
   9   1   0 23.1382 1.68203  26
   9   1   0 14.9968 8.39851  16
   9   1   0 16.7041 2.55260  13
   9   1   0 22.4287 1.71160  25
   9   1   0 19.7785 1.42165  24
   9   1   0 23.3694 2.05635  33
   9   1   0 21.8039 1.38577  22
   9   1   0 16.8673 6.24195   5
   9   1   0 22.4577 1.74339  32
   9   1   0 22.6860 3.91891   1
 -10  -1   0 20.9808 1.39090  21
 -10  -1   0 15.4129 4.30251  12
 -10  -1   0 15.1269 3.29766  16
 -10  -1   0 23.8644 4.14609  26
 -10  -1   0 14.5742 4.60720  10
 -10  -1   0 23.8805 2.77036  29
 -10  -1   0 20.3328 1.24431  28
 -10  -1   0 16.9904 1.47898  13
  10   1   0 13.8447 3.17901   1
  10   1   0 16.2355 2.34448  13
  10   1   0 16.1665 1.31362  24
  10   1   0 17.2804 4.86213   3
  10   1   0 19.3631 1.66513  32
  10   1   0 17.9779 1.98924  33
  10   1   0 16.7728 1.26499  22
  10   1   0 15.7322 1.52773  25
  10   1   0 20.4859 1.52652  26
 -11  -1   0 11.6474 0.93936  21
 -11  -1   0 8.31819 1.24614  13
 -11  -1   0 4.57988 3.89530  26
 -11  -1   0 10.7444 0.92510  28
 -11  -1   0 8.45253 2.91489  16
 -11  -1   0 12.7843 5.21758  12
 -11  -1   0 16.8617 5.78840  10
 -11  -1   0 9.28961 2.17375  29
  11   1   0 7.47451 1.63348  13
  11   1   0 11.3655 2.82487   1
  11   1   0 8.74081 1.44593  33
  11   1   0 9.41782 0.94204  22
 -12  -1   0 13.5038 4.58459  26
 -12  -1   0 9.65351 2.22471  29
 -12  -1   0 8.02291 2.64982  16
 -12  -1   0 11.3417 0.93964  21
 -12  -1   0 11.1141 1.37958  13
 -12  -1   0 10.8202 1.23444  34
 -12  -1   0 11.3923 1.10329  28
  12   1   0 11.7498 2.59957   1
  12   1   0 12.5958 1.13793  22
 -13  -1   0 6.35336 4.44758  26
 -13  -1   0 7.51316 1.18393  13
 -13  -1   0 7.67009 0.70418  21
 -13  -1   0 8.34144 0.94326  34
 -14  -1   0 1.74859 0.57039  13
 -14  -1   0 1.80902 0.28668  21
 -15  -1   0 0.12348 0.44199  13
  15   1   0 0.53985 0.21731  14
  14  -2   0 0.07245 0.18215  14
 -14   2   0 0.19551 0.50541  13
 -13   2   0 -8.1054 4.88152  26
  12  -2   0 0.87032 1.42064  13
  12  -2   0 0.14694 0.53868  26
  12  -2   0 1.83331 2.43706   1
 -12   2   0 0.93010 0.68021  13
 -12   2   0 2.37810 4.59710  26
 -12   2   0 0.74186 0.49469  34
  11  -2   0 181.825 11.0770  13
  11  -2   0 164.492 10.3905  29
  11  -2   0 190.354 10.0492  26
  11  -2   0 183.914 13.3361   1
  11  -2   0 170.557 10.5702  33
 -11   2   0 176.053 11.2488  29
 -11   2   0 183.189 13.4254  26
 -11   2   0 205.444 9.91253  21
 -11   2   0 195.410 10.1793  34
 -11   2   0 196.172 10.2350  13
  10  -2   0 -4.4529 5.25554  10
  10  -2   0 2.97864 0.91401  29
  10  -2   0 -3.5365 6.37843  12
  10  -2   0 14.0942 10.2914  16
  10  -2   0 -2.8246 3.75359   3
  10  -2   0 2.26531 2.31613   1
  10  -2   0 2.95880 0.66772  26
 -10   2   0 4.51426 1.77614  29
 -10   2   0 0.59742 4.48990   6
 -10   2   0 8.60247 3.65387  26
 -10   2   0 4.01750 0.73649  34
 -10   2   0 3.23847 4.36114  10
 -10   2   0 3.67861 0.45292  21
 -10   2   0 2.75871 2.88271  16
 -10   2   0 3.15255 0.80269  13
 -10   2   0 4.07265 4.83404  12
   9  -2   0 166.554 11.7456   1
   9  -2   0 156.655 8.70270  22
   9  -2   0 161.592 20.4392  16
   9  -2   0 165.682 15.0324   3
   9  -2   0 150.013 13.1030  10
   9  -2   0 168.198 8.83692  26
   9  -2   0 158.613 14.6273  12
   9  -2   0 161.370 9.01967  29
  -9   2   0 159.690 8.60998  21
  -9   2   0 158.224 9.79597  29
  -9   2   0 160.456 11.6229  16
  -9   2   0 165.211 8.85487  34
  -9   2   0 147.289 8.71812  28
  -9   2   0 148.138 15.9027  12
  -9   2   0 160.619 14.0977   6
  -9   2   0 161.380 10.7503  26
  -9   2   0 173.337 8.87754  13
  -9   2   0 163.932 16.0244  10
   8  -2   0 55.5580 3.38713  22
   8  -2   0 57.3253 11.9669  16
   8  -2   0 45.3936 9.87448   5
   8  -2   0 56.6558 3.57758  25
   8  -2   0 56.3046 8.47111   3
   8  -2   0 64.0842 7.76861  12
   8  -2   0 66.4397 3.68878  26
   8  -2   0 49.3962 5.76963   1
   8  -2   0 56.5908 6.75972  10
   8  -2   0 62.5247 3.70834  29
   8  -2   0 60.5304 6.03293  11
  -8   2   0 61.0914 7.24541   6
  -8   2   0 55.2182 8.82328  12
  -8   2   0 49.5032 8.89978  10
  -8   2   0 68.2609 4.64240  29
  -8   2   0 67.1723 3.56098  13
  -8   2   0 65.3953 5.85034  26
  -8   2   0 58.4103 3.40533  28
  -8   2   0 61.2138 3.52871  34
   7  -2   0 112.563 8.62089   1
   7  -2   0 115.534 10.3215  12
   7  -2   0 116.966 8.88749  11
   7  -2   0 120.303 8.66029   9
   7  -2   0 113.325 6.44210  26
   7  -2   0 107.625 6.42312  25
   7  -2   0 112.647 6.48850  29
   7  -2   0 113.731 9.42114  10
  -7   2   0 107.180 6.37474  13
  -7   2   0 111.536 6.37254  34
  -7   2   0 117.983 7.62017  26
  -7   2   0 132.065 12.0560  12
  -7   2   0 131.665 12.4388  10
  -7   2   0 119.110 6.28387  28
  -7   2   0 121.261 7.17685  29
  -7   2   0 135.263 11.1647   2
   5  -2   0 185.384 10.3660  29
   5  -2   0 164.316 16.4743   5
   5  -2   0 174.481 12.2593  10
   5  -2   0 186.986 11.5680   9
   5  -2   0 179.374 11.8645   1
   5  -2   0 222.459 14.7464   4
   5  -2   0 174.882 12.7338  12
   5  -2   0 203.306 10.3870  26
   5  -2   0 200.967 12.5073  11
  -5   2   0 192.977 14.6897  10
  -5   2   0 183.862 10.3001  20
  -5   2   0 217.253 14.7136  12
  -5   2   0 204.731 12.9105   2
  -5   2   0 210.012 10.3110  34
  -5   2   0 178.000 10.7983  26
   4  -2   0 13.2760 2.16377  10
   4  -2   0 11.6371 2.96124   4
   4  -2   0 11.3657 2.18345   1
   4  -2   0 11.9824 1.16753  26
   4  -2   0 10.3428 0.92360  29
   4  -2   0 14.5435 2.17171  11
   4  -2   0 10.1201 1.64981   9
   4  -2   0 12.5794 2.31887  12
  -4   2   0 15.3763 2.88242   2
  -4   2   0 15.1269 3.43656  12
  -4   2   0 10.7381 1.33143  29
  -4   2   0 9.26514 1.32285  26
  -4   2   0 11.2541 0.84863  34
  -4   2   0 11.0895 0.95114  20
  -4   2   0 10.8001 3.18580  10
   3  -2   0 66.0867 5.24413  12
   3  -2   0 66.8445 5.92254   4
   3  -2   0 61.4272 4.92183  10
   3  -2   0 60.4007 4.66478   1
   3  -2   0 71.8767 4.56231   9
   3  -2   0 64.5190 3.65671  29
  -3   2   0 71.3988 6.18909   8
  -3   2   0 62.4673 3.61781  20
  -3   2   0 65.5225 5.12201   2
  -3   2   0 76.5489 4.18441  29
  -3   2   0 62.8253 4.06570  26
   2  -2   0 2608.01 153.341   1
   2  -2   0 3192.82 153.472   9
   2  -2   0 2802.11 153.757  10
   2  -2   0 2771.21 153.959  12
  -2   2   0 3141.74 155.348  10
  -2   2   0 3118.69 155.142  12
  -2   2   0 2681.64 153.645   2
  -2   2   0 2758.70 154.031   8
  -2   2   0 2936.52 152.729  26
   1  -2   0 -0.0521 0.55270  10
   1  -2   0 -0.2059 0.55810  12
   1  -2   0 -0.1525 0.72394  16
   1  -2   0 0.99540 0.60664   1
   1  -2   0 0.06935 0.39543   9
   1  -2   0 0.40201 0.23178  29
  -1   2   0 -0.2384 0.93444  16
  -1   2   0 0.58573 0.60527   7
  -1   2   0 0.76351 0.58920   3
  -1   2   0 0.51882 0.90684   8
  -1   2   0 1.51231 0.50678  26
  -1   2   0 0.59768 0.61012  29
  -1   2   0 0.67631 0.22197  20
   0  -2   0 -0.0867 0.50420  12
   0  -2   0 0.88319 0.44965  27
   0  -2   0 0.81714 0.24202  16
   0  -2   0 0.70327 0.37848   9
   0  -2   0 0.79350 0.23682  29
   0  -2   0 0.95814 0.46548  10
   0   2   0 0.88007 0.18558  20
   0   2   0 0.62213 0.45183   3
   0   2   0 1.52365 0.54287   2
   0   2   0 1.14239 0.23004  33
   0   2   0 0.84739 0.46914   7
   0   2   0 0.32093 0.43835  29
   0   2   0 0.60780 0.56473  16
   0   2   0 0.58083 0.56230   8
  -1  -2   0 0.13337 0.29685  16
  -1  -2   0 0.54626 0.57773  10
  -1  -2   0 0.64849 0.31641  29
  -1  -2   0 -0.6160 0.58756  30
  -1  -2   0 0.55811 0.50483  12
  -1  -2   0 0.26265 0.56175   9
   1   2   0 0.13133 0.29211   1
   1   2   0 -0.0191 0.32365   7
   1   2   0 0.88073 0.77972  16
   1   2   0 -0.1293 0.49525   8
   1   2   0 0.19183 0.18551  33
   1   2   0 0.17613 0.15798  20
   1   2   0 0.27409 0.21300  25
   1   2   0 0.16765 0.35005  29
  -2  -2   0 893.957 48.0473  12
  -2  -2   0 826.029 46.9999  16
  -2  -2   0 913.543 48.1194  10
   2   2   0 861.895 46.8253  25
   2   2   0 909.382 49.3982   5
   2   2   0 923.866 49.5632   4
   2   2   0 863.616 47.1300   1
   2   2   0 880.516 46.7420  20
   2   2   0 895.306 47.9860   3
  -3  -2   0 46.6845 4.42346  12
  -3  -2   0 47.8558 4.52427  10
  -3  -2   0 45.7816 3.84154  16
  -3  -2   0 45.5781 3.02041  29
   3   2   0 46.9541 7.06622   4
   3   2   0 51.2910 2.77475  25
   3   2   0 46.6749 4.41225   3
   3   2   0 53.9451 6.55426   5
   3   2   0 48.3995 2.75338  29
   3   2   0 50.7561 5.51547   1
  -4  -2   0 969.565 52.5083  12
  -4  -2   0 919.163 50.7177  16
  -4  -2   0 987.526 52.7549  10
  -4  -2   0 862.221 50.2585  29
   4   2   0 965.795 50.0658  26
   4   2   0 947.514 51.5832  10
   4   2   0 953.652 54.5020   4
   4   2   0 969.231 54.3769   5
   4   2   0 848.155 50.1167  29
   4   2   0 1009.85 50.2178  33
   4   2   0 969.427 50.2027  25
   4   2   0 971.546 52.3425  12
   4   2   0 949.569 52.4131   3
  -5  -2   0 122.787 9.36060  12
  -5  -2   0 105.327 7.00642  26
  -5  -2   0 119.579 6.84516  29
  -5  -2   0 129.116 7.74424  16
  -5  -2   0 120.447 9.49545  10
   5   2   0 134.119 12.3697  16
   5   2   0 112.605 8.11767  10
   5   2   0 121.423 6.64543  33
   5   2   0 111.585 6.51683  29
   5   2   0 115.375 8.30183   1
   5   2   0 121.330 9.07333  12
   5   2   0 123.465 9.23549   3
   5   2   0 121.404 6.58950  25
   5   2   0 120.457 11.1995   5
   5   2   0 129.941 6.44893  26
   5   2   0 125.005 12.4645   4
  -6  -2   0 33.3858 4.10711  16
  -6  -2   0 30.4967 4.89998  10
  -6  -2   0 29.9868 1.67332  28
  -6  -2   0 26.8114 4.40689  12
  -6  -2   0 31.6630 3.36256  26
  -6  -2   0 31.7717 2.73054  29
   6   2   0 29.8163 3.90048  10
   6   2   0 33.9418 7.77039  16
   6   2   0 22.9786 3.99914   1
   6   2   0 30.4658 1.95223  29
   6   2   0 34.8710 5.03332  12
   6   2   0 41.0105 8.37156   4
   6   2   0 36.4733 4.82260   3
   6   2   0 34.9525 2.18504  33
   6   2   0 30.3514 1.99541  25
   6   2   0 28.0071 3.04015   8
   6   2   0 25.9962 5.36947   5
  -7  -2   0 380.118 21.9893  29
  -7  -2   0 377.024 22.2897  26
  -7  -2   0 414.330 22.9761  16
  -7  -2   0 396.536 21.4325  28
  -7  -2   0 416.811 26.6541  10
  -7  -2   0 424.140 26.4401  12
   7   2   0 405.345 21.7689  33
   7   2   0 405.933 25.6601  12
   7   2   0 453.526 26.1481   3
   7   2   0 384.473 22.9706   8
   7   2   0 413.437 30.0803   4
   7   2   0 414.918 23.8996   1
   7   2   0 440.331 27.6715  16
   7   2   0 414.930 21.7182  25
   7   2   0 361.750 21.6004  29
   7   2   0 405.466 28.2140   5
   7   2   0 381.700 24.1900  10
   7   2   0 429.225 21.5093  26
  -8  -2   0 2.51461 2.35782   6
  -8  -2   0 4.97505 2.26980  16
  -8  -2   0 3.19057 2.53133  12
  -8  -2   0 3.99701 1.30153  29
  -8  -2   0 4.19194 0.36520  28
  -8  -2   0 3.69402 0.61881  13
  -8  -2   0 2.63616 0.73370  21
  -8  -2   0 4.59574 1.88741  26
  -8  -2   0 2.81281 2.28664  10
   8   2   0 12.4628 5.28849  10
   8   2   0 11.1391 6.16799  12
   8   2   0 9.42412 4.51114   5
   8   2   0 3.62784 0.82500  33
   8   2   0 7.17895 2.73993   3
   8   2   0 4.98662 2.27386   1
   8   2   0 3.17206 0.72573  29
   8   2   0 1.01768 6.84106  16
   8   2   0 3.44940 0.70393  25
   8   2   0 3.74206 0.64883  32
  -9  -2   0 74.6238 3.80162  28
  -9  -2   0 65.3884 7.96881   6
  -9  -2   0 70.2190 3.97998  13
  -9  -2   0 77.7206 6.68028  26
  -9  -2   0 67.1556 8.81469  10
  -9  -2   0 77.1701 6.61269  16
  -9  -2   0 71.3363 4.02577  21
  -9  -2   0 63.3950 8.77470  12
  -9  -2   0 67.8813 4.98274  29
   9   2   0 71.9532 8.26036   3
   9   2   0 69.9254 3.88274  26
   9   2   0 71.2994 4.35224  33
   9   2   0 67.3310 3.83583  22
   9   2   0 68.4491 4.18614  25
   9   2   0 73.7441 4.11992  32
   9   2   0 65.5870 4.01598  17
   9   2   0 49.5691 9.55012  16
   9   2   0 59.6507 5.01066  13
   9   2   0 74.9829 6.70622   1
 -10  -2   0 58.6878 9.01986  10
 -10  -2   0 64.3907 8.74291  12
 -10  -2   0 44.4578 7.04685  26
 -10  -2   0 58.3669 5.94125  16
 -10  -2   0 58.7429 3.23843  21
 -10  -2   0 54.3500 3.27840  13
 -10  -2   0 55.6509 3.06683  28
 -10  -2   0 47.2675 7.73774   6
 -10  -2   0 57.9113 4.62054  29
  10   2   0 56.5897 5.83870   1
  10   2   0 54.5501 3.76855  33
  10   2   0 51.5860 3.45318  25
  10   2   0 51.8517 3.17514  24
  10   2   0 55.1048 3.10327  22
  10   2   0 55.1878 3.43441  32
  10   2   0 53.2183 7.95589   3
 -11  -2   0 7.50739 3.76804  26
 -11  -2   0 9.31190 2.12822  29
 -11  -2   0 6.94190 1.12141  13
 -11  -2   0 8.35322 0.81157  28
 -11  -2   0 6.92520 5.63607   6
 -11  -2   0 9.13137 0.98657  21
 -11  -2   0 13.8251 6.39878  10
 -11  -2   0 -4.7326 6.83061   9
 -11  -2   0 1.96173 5.43435  12
 -11  -2   0 6.23281 2.34788  16
  11   2   0 7.05078 0.72998  22
  11   2   0 6.39159 1.27117  33
  11   2   0 10.0962 2.77510   1
  11   2   0 6.15358 0.79813  24
  11   2   0 7.48672 1.03801  32
 -12  -2   0 10.1967 0.90308  21
 -12  -2   0 8.80166 2.24373  29
 -12  -2   0 7.79904 2.34258  16
 -12  -2   0 9.53020 1.21659  34
 -12  -2   0 9.44232 1.27973  13
 -12  -2   0 9.30867 0.92266  28
 -12  -2   0 6.95314 4.15016  26
  12   2   0 10.2558 1.25538  24
  12   2   0 6.74758 2.23519   1
  12   2   0 9.32916 1.01665  22
 -13  -2   0 12.4052 1.38298  13
 -13  -2   0 12.7308 0.95306  21
 -13  -2   0 12.5353 1.20783  34
 -13  -2   0 10.6556 1.10555  28
 -13  -2   0 11.4057 4.48696  26
 -14  -2   0 10.2642 1.14327  13
 -14  -2   0 9.70900 0.72010  21
 -15  -2   0 -0.1113 0.39768  13
  15   2   0 -0.1210 0.21961  14
 -14   3   0 5.64792 0.92334  13
 -13   3   0 4.78663 0.74300  13
  12  -3   0 1.39950 1.42870  13
  12  -3   0 0.70518 0.53565  26
 -12   3   0 1.21486 0.72730  13
 -12   3   0 1.09640 0.52832  34
 -12   3   0 4.19532 4.48924  26
  11  -3   0 77.7106 5.69978  13
  11  -3   0 68.8767 4.18053  26
  11  -3   0 63.7427 4.64346  29
  11  -3   0 77.9128 7.49762   1
 -11   3   0 74.4363 4.26580  34
 -11   3   0 65.6727 9.12895  26
 -11   3   0 80.8763 4.37995  13
  10  -3   0 154.095 16.7220   3
  10  -3   0 174.742 9.99239  29
  10  -3   0 151.777 15.3162  10
  10  -3   0 174.588 12.7835   1
  10  -3   0 186.180 9.69104  26
 -10   3   0 180.965 17.0229   6
 -10   3   0 198.254 12.8496  26
 -10   3   0 168.141 17.6457  10
 -10   3   0 167.752 10.7153  29
 -10   3   0 193.191 17.9628  12
 -10   3   0 185.995 9.74722  34
   9  -3   0 12.8955 4.46176   3
   9  -3   0 8.70854 4.06679  12
   9  -3   0 10.9537 4.24468  10
   9  -3   0 20.6125 3.22876  13
   9  -3   0 -2.7788 10.5856  16
   9  -3   0 11.7942 1.25836  25
   9  -3   0 16.6892 1.68414  29
   9  -3   0 14.5497 3.35525   1
   9  -3   0 13.6742 3.15918  11
  -9   3   0 18.8845 5.17698  12
  -9   3   0 23.6523 6.11965  10
  -9   3   0 14.5920 2.31183  29
  -9   3   0 13.0161 3.81429  16
  -9   3   0 16.7869 3.14083  26
  -9   3   0 15.2201 1.28497  34
  -9   3   0 10.8901 4.24807   6
   8  -3   0 7.46373 2.59017  13
   8  -3   0 8.29108 4.17239   3
   8  -3   0 5.88227 0.91698  26
   8  -3   0 5.75410 0.89795  29
   8  -3   0 5.89682 2.79427  10
   8  -3   0 10.6724 2.57519   1
   8  -3   0 6.91656 2.26748  11
   8  -3   0 3.23508 6.78948   5
   8  -3   0 13.9797 10.1217  16
   8  -3   0 3.44809 3.04027  12
  -8   3   0 6.43531 0.85932  34
  -8   3   0 9.15074 4.10531  10
  -8   3   0 5.83994 3.43549  12
  -8   3   0 8.60476 3.19118  16
  -8   3   0 7.70135 1.07624  13
  -8   3   0 5.17705 2.21507  26
  -8   3   0 7.34798 3.34442   6
  -8   3   0 5.31520 1.52742  29
   7  -3   0 100.544 9.14130  10
   7  -3   0 97.8903 9.70066  12
   7  -3   0 104.153 6.20375  25
   7  -3   0 119.078 6.27187  26
   7  -3   0 112.445 6.27796  29
   7  -3   0 111.970 8.99638  11
   7  -3   0 104.758 8.08699   9
   7  -3   0 96.5148 8.35170   1
  -7   3   0 126.414 5.95760  21
  -7   3   0 100.000 6.22339  20
  -7   3   0 115.101 7.52199  26
  -7   3   0 135.359 12.7455  10
  -7   3   0 123.535 6.16462  34
  -7   3   0 97.2171 9.51109   6
  -7   3   0 110.900 11.2587   2
  -7   3   0 111.194 11.2739  12
   6  -3   0 240.337 11.5144  26
   6  -3   0 200.844 14.7877  12
   6  -3   0 199.721 11.4303  29
   6  -3   0 205.180 19.7928   5
   6  -3   0 189.436 13.3144   1
   6  -3   0 206.859 14.4146  10
   6  -3   0 234.199 14.3991  11
   6  -3   0 193.850 13.0177   9
  -6   3   0 245.259 17.5213  10
  -6   3   0 215.512 14.9898   2
  -6   3   0 207.035 11.4150  20
  -6   3   0 198.618 12.1439  26
   5  -3   0 2.10536 0.66305  26
   5  -3   0 2.42366 1.09229   9
   5  -3   0 1.39707 0.45707  29
   5  -3   0 3.87708 1.43628   1
   5  -3   0 1.00011 1.21484  12
   5  -3   0 3.03410 1.44416  10
   5  -3   0 1.43342 1.27666  11
   5  -3   0 2.37893 3.69885   4
  -5   3   0 2.66732 0.62897  20
  -5   3   0 2.26849 1.23042  26
  -5   3   0 5.42577 2.32283  16
  -5   3   0 0.08216 2.69646  10
  -5   3   0 1.67823 1.17733  29
  -5   3   0 4.88366 2.63849  12
  -5   3   0 4.15247 2.27994   2
   4  -3   0 188.423 12.9138  12
   4  -3   0 188.782 12.5354  10
   4  -3   0 185.908 10.6019  29
   4  -3   0 200.658 11.8742   9
  -4   3   0 180.320 10.5566  20
  -4   3   0 214.823 10.5504  34
  -4   3   0 184.723 10.9773  26
  -4   3   0 193.273 12.7886   2
  -4   3   0 217.608 11.0220  29
  -4   3   0 226.490 15.2123  10
  -4   3   0 214.769 14.7552  12
  -4   3   0 174.944 13.3446   8
   3  -3   0 299.601 19.0279   4
   3  -3   0 317.864 19.4999  12
   3  -3   0 314.129 19.1102  10
   3  -3   0 355.463 18.7091   9
   3  -3   0 331.499 17.5226  29
  -3   3   0 342.021 21.2756  10
  -3   3   0 305.478 19.2503   2
  -3   3   0 369.378 17.4691  34
  -3   3   0 292.686 19.9037   8
  -3   3   0 347.671 17.7580  26
  -3   3   0 300.009 17.4681  20
  -3   3   0 364.228 21.2478  12
   2  -3   0 -0.8916 0.51738  10
   2  -3   0 0.68181 0.59297   9
   2  -3   0 0.36963 0.88901   1
   2  -3   0 0.11909 0.29447  29
   2  -3   0 -0.1428 0.92412  12
   2  -3   0 0.59138 0.80596  11
   2  -3   0 1.44700 1.60845  16
  -2   3   0 -1.1190 1.43974   8
  -2   3   0 -1.0296 1.15592   2
  -2   3   0 -0.7200 0.86731  29
  -2   3   0 3.57777 1.93270  10
  -2   3   0 -0.3839 1.57272  16
  -2   3   0 0.09652 0.35074  20
  -2   3   0 -0.1206 0.73258  26
   1  -3   0 205.748 10.9807  16
   1  -3   0 204.327 10.5469  29
   1  -3   0 191.546 11.2335   1
   1  -3   0 202.386 11.8911  12
   1  -3   0 217.636 12.1466  11
   1  -3   0 208.930 11.7266  10
  -1   3   0 178.564 12.8937  10
  -1   3   0 181.681 10.4980  20
  -1   3   0 187.741 10.7550  29
  -1   3   0 181.128 12.7195  12
  -1   3   0 221.254 11.3464  16
  -1   3   0 188.089 10.6951  26
  -1   3   0 188.231 11.7490   7
  -1   3   0 187.817 11.9697   8
  -1   3   0 181.883 11.6626   2
  -1   3   0 220.343 11.5798   3
   0  -3   0 1.34705 0.77671   9
   0  -3   0 1.56910 0.92560  10
   0  -3   0 2.43132 1.08736  12
   0  -3   0 1.23706 0.48590  29
   0  -3   0 0.95400 0.55676  16
   0   3   0 1.91356 0.43017  33
   0   3   0 0.28501 1.29596   8
   0   3   0 2.16382 1.23073   2
   0   3   0 1.58618 1.27172  16
   0   3   0 1.24185 1.03664   7
   0   3   0 1.77481 0.40053  20
   0   3   0 1.75771 0.90700   3
  -1  -3   0 6938.00 364.022   9
  -1  -3   0 6907.66 364.264  10
  -1  -3   0 6884.97 364.375  12
   1   3   0 6942.97 363.473  16
   1   3   0 6768.55 364.016   2
   1   3   0 6952.32 363.963   7
   1   3   0 7112.62 364.325   8
   1   3   0 7055.51 364.231   3
   1   3   0 6548.23 363.263  29
   1   3   0 7033.09 366.336   5
   1   3   0 6531.60 363.592   1
  -2  -3   0 14.2764 2.22094   9
  -2  -3   0 14.9449 2.28936  12
  -2  -3   0 13.1744 1.40129  30
  -2  -3   0 14.6231 1.44148  29
  -2  -3   0 13.4562 1.52304  16
  -2  -3   0 13.3376 2.26194  10
   2   3   0 11.1811 1.36658   1
   2   3   0 15.0080 2.22039   8
   2   3   0 12.4302 0.96747  20
   2   3   0 15.9333 1.09952  33
   2   3   0 11.6628 1.67662   2
   2   3   0 12.3414 1.17796  25
   2   3   0 16.8662 1.42993  29
   2   3   0 17.9399 4.06444   5
   2   3   0 14.4628 2.01949  16
   2   3   0 15.9923 2.52806   3
  -3  -3   0 317.875 18.1251  29
  -3  -3   0 320.984 18.3116  16
  -3  -3   0 350.759 19.8883  10
  -3  -3   0 358.571 19.8684  12
   3   3   0 349.030 18.1073  25
   3   3   0 331.309 18.0550  33
   3   3   0 346.996 22.3247   4
   3   3   0 323.051 18.4728   1
   3   3   0 343.457 18.9523  16
   3   3   0 337.583 17.9643  20
   3   3   0 349.735 19.7872   3
   3   3   0 343.699 18.0602  29
   3   3   0 335.393 19.2026   8
   3   3   0 363.075 22.0120   5
   3   3   0 321.128 19.9755   1
  -4  -3   0 3.37930 1.36472  16
  -4  -3   0 2.45978 0.76670  29
  -4  -3   0 4.96252 1.63544  12
  -4  -3   0 5.01091 1.97468  10
   4   3   0 6.72907 4.20097   4
   4   3   0 2.43100 0.82166   1
   4   3   0 4.09753 2.81361   5
   4   3   0 4.03617 1.22998   8
   4   3   0 1.78615 4.77030  16
   4   3   0 3.80643 2.65993   1
   4   3   0 2.49577 1.60742   3
   4   3   0 3.29037 0.57833  25
  -5  -3   0 256.640 12.9553  29
  -5  -3   0 237.351 15.7018  10
  -5  -3   0 233.954 13.5640  16
  -5  -3   0 233.997 15.4648  12
  -5  -3   0 208.097 13.1815  26
   5   3   0 240.173 12.7287  29
   5   3   0 256.957 12.8337  25
   5   3   0 218.128 14.4757   1
   5   3   0 232.993 14.8421  12
   5   3   0 247.794 15.4462   3
   5   3   0 227.620 18.7942   4
   5   3   0 209.285 13.4430   1
   5   3   0 221.789 17.4830   5
   5   3   0 258.635 16.7871  16
   5   3   0 231.716 14.1157   8
   5   3   0 262.851 12.8242  33
   5   3   0 250.220 15.9766  10
  -6  -3   0 53.5937 5.98585  10
  -6  -3   0 48.6317 4.53391  16
  -6  -3   0 43.4913 2.46639  28
  -6  -3   0 54.0523 5.99112  12
   6   3   0 49.2387 9.49198   4
   6   3   0 50.9121 5.57209   3
   6   3   0 52.0722 7.97991   5
   6   3   0 41.4779 4.98438   1
   6   3   0 42.4953 2.79313  29
   6   3   0 51.9209 7.80607  16
   6   3   0 43.7202 2.92520  33
   6   3   0 46.4215 2.84242  25
  -7  -3   0 185.723 12.6424   6
  -7  -3   0 195.878 14.5684  12
  -7  -3   0 195.984 14.7462  10
  -7  -3   0 175.069 11.2328  26
  -7  -3   0 197.509 11.7476  16
  -7  -3   0 186.679 10.0748  28
  -7  -3   0 180.580 10.6985  29
   7   3   0 197.805 10.4290  25
   7   3   0 178.797 10.4252  33
   7   3   0 195.013 12.7205   1
   7   3   0 206.016 14.1843   3
   7   3   0 183.428 10.3222  29
   7   3   0 184.280 16.2378   5
   7   3   0 192.055 12.0527   8
   7   3   0 214.855 16.2906  16
  -8  -3   0 3.67170 2.23585   6
  -8  -3   0 -1.7157 1.74154  12
  -8  -3   0 0.11559 2.29762  10
  -8  -3   0 -1.7047 1.92844  26
  -8  -3   0 -0.5761 1.80483  16
  -8  -3   0 -0.1493 0.24541  13
  -8  -3   0 0.10946 0.13701  28
  -8  -3   0 -0.4030 0.99350  29
   8   3   0 -0.5157 0.29257  22
   8   3   0 -2.3778 3.86765   5
   8   3   0 0.44522 0.75653  33
   8   3   0 -1.5077 1.56578   1
   8   3   0 5.90703 5.34773  16
   8   3   0 -0.0199 0.45361  32
   8   3   0 1.13751 2.10815   3
   8   3   0 0.06329 0.54854  25
  -9  -3   0 23.6653 4.03001  16
  -9  -3   0 22.8541 3.06611  29
  -9  -3   0 16.3865 4.25282   6
  -9  -3   0 22.1512 1.57998  13
  -9  -3   0 25.1125 1.37516  28
  -9  -3   0 35.2965 7.40890  10
  -9  -3   0 22.5986 1.95413  21
  -9  -3   0 24.2631 3.73595  26
   9   3   0 28.6195 4.46722   1
   9   3   0 22.5881 2.96105  15
   9   3   0 25.3465 1.74426  17
   9   3   0 24.1343 6.22117   5
   9   3   0 22.1501 1.78661  32
   9   3   0 23.8537 1.90087  25
   9   3   0 23.1572 1.47532  22
   9   3   0 23.3168 4.93026   3
   9   3   0 24.6626 2.15276  33
 -10  -3   0 8.48795 4.82344  10
 -10  -3   0 -0.6326 3.53112  12
 -10  -3   0 11.5865 4.87734   9
 -10  -3   0 4.14509 3.90251   6
 -10  -3   0 7.36433 0.95592  21
 -10  -3   0 3.56967 2.22489  16
 -10  -3   0 5.92541 0.88240  13
 -10  -3   0 5.46299 3.14356  26
 -10  -3   0 4.83350 1.77440  29
 -10  -3   0 7.47036 0.58534  28
  10   3   0 5.40563 0.77999  22
  10   3   0 7.16546 0.82631  24
  10   3   0 6.57021 1.20006  33
  10   3   0 6.33747 0.99836  32
  10   3   0 5.33870 0.95173  25
  10   3   0 0.41488 3.18373   3
  10   3   0 5.78368 0.83973  17
  10   3   0 7.30201 2.42841   1
 -11  -3   0 48.1331 6.03045  26
 -11  -3   0 55.9126 4.80971  29
 -11  -3   0 58.4721 3.48078  13
 -11  -3   0 61.3307 3.42782  21
 -11  -3   0 60.7995 3.26162  28
 -11  -3   0 59.7298 9.71245  10
 -11  -3   0 77.9669 13.9745   9
 -11  -3   0 70.2177 9.37222  12
 -11  -3   0 55.6772 5.41299  16
  11   3   0 59.1301 6.22965   1
  11   3   0 58.6950 3.29725  22
  11   3   0 51.1240 8.12000   3
  11   3   0 56.9464 3.92337  33
  11   3   0 61.3817 3.43355  24
  11   3   0 60.1786 3.66798  32
  11   3   0 50.0668 3.38084  17
 -12  -3   0 27.8279 1.67653  28
 -12  -3   0 21.1990 3.22537  29
 -12  -3   0 28.8547 1.73426  21
 -12  -3   0 20.8819 3.65641  16
 -12  -3   0 24.2582 4.58307  26
 -12  -3   0 27.6479 1.93664  13
  12   3   0 23.8666 1.91455  24
  12   3   0 26.6458 2.08411  32
  12   3   0 25.0457 1.68829  22
  12   3   0 20.4371 3.70502   1
  12   3   0 28.2366 2.47099  33
 -13  -3   0 21.9558 1.54131  28
 -13  -3   0 24.4663 1.48679  21
 -13  -3   0 23.7719 1.80010  13
 -13  -3   0 22.7115 1.72890  34
  13   3   0 25.5296 1.57939  22
  13   3   0 21.0966 1.83546  24
 -14  -3   0 -0.0035 0.28917  21
 -14  -3   0 0.12390 0.49929  28
 -14  -3   0 0.13606 0.39181  34
 -14  -3   0 0.05394 0.49347  13
 -15  -3   0 0.29001 0.15851  21
 -15  -3   0 -0.1278 0.38621  13
  15   3   0 -0.0793 0.22053  14
  13  -4   0 2.20550 0.64384  13
  12  -4   0 0.24790 1.31952  13
 -12   4   0 3.55483 3.92496  26
 -12   4   0 1.36930 0.67760  13
  11  -4   0 -0.5664 3.83264   1
  11  -4   0 0.11028 0.49315  26
  11  -4   0 -0.4235 1.82469  13
 -11   4   0 1.83221 4.07232  26
 -11   4   0 0.88296 0.78750  13
 -11   4   0 0.92222 0.54068  34
  10  -4   0 -1.3719 9.53233  16
  10  -4   0 7.58224 1.21989  29
  10  -4   0 10.8195 2.81175   1
  10  -4   0 8.58805 1.07464  26
  10  -4   0 9.00780 2.70955  13
 -10   4   0 7.26265 3.80195  26
 -10   4   0 9.01905 1.15574  34
 -10   4   0 6.38668 1.82681  29
   9  -4   0 178.361 14.0463   1
   9  -4   0 194.044 16.0852  10
   9  -4   0 199.780 17.3209  12
   9  -4   0 215.517 11.4050  26
   9  -4   0 210.661 11.5702  29
   9  -4   0 203.767 15.1835  11
  -9   4   0 195.287 19.7570  10
  -9   4   0 236.955 13.6997  26
  -9   4   0 192.878 17.4549   6
  -9   4   0 230.208 12.4035  29
  -9   4   0 210.199 20.1109  12
   8  -4   0 36.0140 6.67078  12
   8  -4   0 34.6682 4.89364  11
   8  -4   0 32.7801 2.46820  26
   8  -4   0 26.3888 4.67383   1
   8  -4   0 29.1953 2.34135  29
   8  -4   0 29.3962 5.45216  10
  -8   4   0 28.2387 6.01791   6
  -8   4   0 19.9712 7.07743  10
  -8   4   0 22.4561 8.22279   2
  -8   4   0 34.5115 1.85513  21
  -8   4   0 30.9446 7.15404  12
  -8   4   0 34.1967 5.20201  26
  -8   4   0 36.6663 3.44614  29
  -8   4   0 36.3544 2.18443  34
   7  -4   0 111.476 9.87521  10
   7  -4   0 111.415 6.49876  29
   7  -4   0 98.8636 8.45638   1
   7  -4   0 110.399 8.44457   9
   7  -4   0 111.418 6.42136  25
   7  -4   0 102.748 10.2489  12
   7  -4   0 136.060 9.71542  11
  -7   4   0 144.987 13.9643  10
  -7   4   0 99.6233 11.4787   2
  -7   4   0 127.521 7.29522  29
  -7   4   0 119.546 7.87478  26
  -7   4   0 106.771 10.4298   6
  -7   4   0 105.466 6.50415  20
  -7   4   0 125.341 12.8186  12
  -7   4   0 124.937 6.14219  21
   6  -4   0 9.77599 2.28105  11
   6  -4   0 6.93111 2.48338  12
   6  -4   0 6.44752 2.00581   1
   6  -4   0 11.7771 1.49092  26
   6  -4   0 8.96277 1.91466   9
   6  -4   0 10.1694 1.13799  29
  -6   4   0 8.83489 1.14549  20
  -6   4   0 12.2663 4.28216  12
  -6   4   0 11.4861 0.99254  34
  -6   4   0 9.46558 1.89221  26
  -6   4   0 11.2809 1.73506  29
  -6   4   0 3.91649 3.77649   2
  -6   4   0 9.19769 2.94620   6
  -6   4   0 11.3609 1.01848  13
  -6   4   0 12.8992 4.35326  10
   5  -4   0 4.55731 1.71933  12
   5  -4   0 3.50024 1.78141  10
   5  -4   0 2.14591 1.10764   9
   5  -4   0 3.53497 0.61871  29
   5  -4   0 5.04678 1.91770  11
   5  -4   0 2.54989 1.63424   1
  -5   4   0 4.13779 3.22615  10
  -5   4   0 5.21525 1.52487  26
  -5   4   0 1.42397 2.72476   2
  -5   4   0 4.20088 1.35626  29
  -5   4   0 5.52911 3.32400  12
  -5   4   0 5.17043 0.69934  34
  -5   4   0 7.79363 2.59755  16
  -5   4   0 3.62648 0.77020  20
   4  -4   0 143.452 10.5142  10
   4  -4   0 148.769 10.9191  12
   4  -4   0 153.092 8.46686  29
   4  -4   0 161.010 9.99261   9
  -4   4   0 155.071 11.3128   2
  -4   4   0 164.422 12.8744  12
  -4   4   0 167.441 13.1673  10
  -4   4   0 164.878 9.00404  26
  -4   4   0 138.767 8.43485  20
  -4   4   0 162.441 8.94432  29
  -4   4   0 158.403 11.7967   8
   3  -4   0 52.1300 2.96568  29
   3  -4   0 52.5987 4.16555   9
   3  -4   0 56.6124 5.20376  11
   3  -4   0 46.0118 4.47910  10
   3  -4   0 47.4024 4.79053  12
   3  -4   0 46.2993 4.06981   1
  -3   4   0 39.7071 6.28891  10
  -3   4   0 55.2664 6.12943   8
  -3   4   0 50.2884 5.27629   2
  -3   4   0 50.5964 3.68806  26
  -3   4   0 55.7422 2.88085  34
  -3   4   0 45.0300 6.08754  12
  -3   4   0 51.7028 2.96317  20
   2  -4   0 2190.87 109.851  29
   2  -4   0 1881.82 110.758   1
   2  -4   0 2110.41 111.689  10
   2  -4   0 2110.59 111.108   9
   2  -4   0 2091.59 112.143  11
   2  -4   0 2071.15 111.960  12
  -2   4   0 2031.84 109.924  26
  -2   4   0 2104.06 109.781  34
  -2   4   0 2295.31 110.693  16
  -2   4   0 2113.35 112.342   8
  -2   4   0 2083.39 111.863   2
  -2   4   0 1954.95 113.245  10
  -2   4   0 2031.57 109.803  20
  -2   4   0 1850.39 112.829  12
  -2   4   0 2225.64 110.023  29
   1  -4   0 24.5169 2.52115  10
   1  -4   0 25.4052 2.32770   9
   1  -4   0 22.2427 2.24471  16
   1  -4   0 25.1454 2.69732  12
   1  -4   0 20.6869 1.41658  29
   1  -4   0 23.3447 2.90866  11
  -1   4   0 22.6678 2.71416   6
  -1   4   0 16.1569 1.99721  29
  -1   4   0 19.9660 2.49316   3
  -1   4   0 27.8727 4.94960  10
  -1   4   0 22.6138 3.23951   8
  -1   4   0 18.1436 2.87895   2
  -1   4   0 29.1715 4.71836  12
  -1   4   0 20.3322 1.35467  34
  -1   4   0 25.7988 3.01051  16
  -1   4   0 19.5573 2.07304  26
   0  -4   0 1038.09 55.0285  29
   0  -4   0 1005.25 56.6553  11
   0  -4   0 1017.61 56.5795  12
   0  -4   0 1087.02 55.2003  16
   0  -4   0 1019.19 56.3682  10
   0  -4   0 1014.52 56.0381   9
   0   4   0 1017.37 56.1765   3
   0   4   0 1052.41 54.9868  20
   0   4   0 1081.86 54.9852  33
   0   4   0 1051.51 56.6414   8
   0   4   0 1021.69 56.4090   2
   0   4   0 1059.01 55.4937  16
  -1  -4   0 0.60518 1.60851  30
  -1  -4   0 -0.4286 0.85744  10
  -1  -4   0 0.58090 0.64884   9
  -1  -4   0 0.36649 0.35740  16
  -1  -4   0 -0.1832 0.81984  12
  -1  -4   0 0.39701 0.44299  29
   1   4   0 -0.0229 0.50764  25
   1   4   0 -0.0821 0.84572   3
   1   4   0 0.33071 2.00046   5
   1   4   0 0.92372 0.75104   1
   1   4   0 -1.1933 1.03354   8
   1   4   0 1.12659 0.42656  33
   1   4   0 0.51281 0.36818  20
   1   4   0 -0.1713 1.00393   2
   1   4   0 0.38988 0.88055  16
   1   4   0 -0.0055 0.61629  29
   1   4   0 0.49391 0.43080  34
  -2  -4   0 274.088 16.0566  12
  -2  -4   0 274.268 14.5766  29
  -2  -4   0 267.592 15.7487   9
  -2  -4   0 275.290 14.5780  16
  -2  -4   0 245.885 14.7287  30
  -2  -4   0 272.276 15.9733  10
   2   4   0 272.713 14.8835  16
   2   4   0 280.201 14.4917  20
   2   4   0 257.262 14.5433  29
   2   4   0 273.374 18.8954   5
   2   4   0 287.726 14.5232  33
   2   4   0 277.898 14.6149  25
   2   4   0 258.201 14.9923   1
   2   4   0 272.687 15.5932   2
   2   4   0 289.677 16.2065   8
   2   4   0 274.651 15.9643   3
  -3  -4   0 17.6100 2.60485  12
  -3  -4   0 14.8459 2.55033  10
  -3  -4   0 16.4008 2.72560   9
  -3  -4   0 14.6136 1.60048  16
  -3  -4   0 14.6341 1.52352  29
   3   4   0 17.7697 1.24161  33
   3   4   0 15.4698 4.19513   5
   3   4   0 16.9199 1.34526  25
   3   4   0 14.0312 2.38128  16
   3   4   0 17.6925 2.44712   8
   3   4   0 11.9375 2.31962   3
   3   4   0 17.4889 2.34871   2
   3   4   0 16.7104 1.58659   1
   3   4   0 17.1670 1.39833  29
   3   4   0 17.2147 1.12944  20
  -4  -4   0 1030.37 54.5057  10
  -4  -4   0 1024.66 54.4330  12
  -4  -4   0 954.343 52.0826  29
  -4  -4   0 925.042 52.6836   6
  -4  -4   0 990.187 52.3070  16
  -4  -4   0 970.201 54.7256   9
   4   4   0 1035.45 57.5558   5
   4   4   0 1023.72 54.4164   3
   4   4   0 925.114 54.1007   1
   4   4   0 1006.57 53.8738   8
   4   4   0 994.556 52.0270  29
   4   4   0 880.390 52.5241   1
   4   4   0 966.111 51.9234  20
   4   4   0 1035.43 52.1105  25
   4   4   0 990.952 52.0344  33
   4   4   0 961.038 52.7101  16
  -5  -4   0 194.074 12.9804  10
  -5  -4   0 176.610 10.4768  16
  -5  -4   0 180.429 11.1343   6
  -5  -4   0 176.903 10.2168  29
  -5  -4   0 194.736 12.8500  12
   5   4   0 185.385 15.2925   5
   5   4   0 183.566 9.99663  29
   5   4   0 181.640 12.5824   3
   5   4   0 180.716 11.3501  16
   5   4   0 183.041 12.4181   1
   5   4   0 194.153 11.9360   8
   5   4   0 191.236 10.0750  25
   5   4   0 184.180 10.0330  33
   5   4   0 177.852 10.7259   1
  -6  -4   0 -0.0585 0.08754  28
  -6  -4   0 2.23075 1.97530  12
  -6  -4   0 2.70743 1.97951  10
  -6  -4   0 -0.1526 1.29184  16
  -6  -4   0 0.37338 0.95830  29
  -6  -4   0 1.34333 1.94399  26
  -6  -4   0 -0.2214 1.68318   6
   6   4   0 2.75034 1.73249   3
   6   4   0 -1.8781 2.94948   5
   6   4   0 -0.7299 1.20329   8
   6   4   0 4.37513 2.35455   1
   6   4   0 1.69234 0.68909  33
   6   4   0 0.26499 0.58771  29
   6   4   0 -2.4816 2.80217  16
   6   4   0 -2.0350 1.17516   1
   6   4   0 1.02574 0.56127  25
  -7  -4   0 407.125 23.5499  29
  -7  -4   0 418.979 25.5473   6
  -7  -4   0 435.303 24.0919  16
  -7  -4   0 424.269 22.9780  28
  -7  -4   0 463.234 28.2686  10
  -7  -4   0 456.183 27.9452  12
   7   4   0 463.413 27.3106   3
   7   4   0 425.255 24.9448  16
   7   4   0 438.611 25.6234   8
   7   4   0 432.278 23.3482  25
   7   4   0 421.500 30.1682   5
   7   4   0 455.378 25.7780   1
   7   4   0 419.635 23.3096  33
  -8  -4   0 74.1380 4.50363  13
  -8  -4   0 92.1897 9.57174  10
  -8  -4   0 86.0551 9.76567   9
  -8  -4   0 76.9019 5.40645  29
  -8  -4   0 82.1814 6.01837  16
  -8  -4   0 68.8993 6.98150  26
  -8  -4   0 90.3167 8.46719   6
  -8  -4   0 93.4724 9.48218  12
  -8  -4   0 85.4372 4.36400  28
   8   4   0 85.0426 4.86394  33
   8   4   0 66.2034 11.1217   5
   8   4   0 82.0635 4.82056  25
   8   4   0 85.9496 7.28680   1
   8   4   0 76.3011 4.43054  22
   8   4   0 83.8786 5.64025  15
   8   4   0 91.0785 8.77750   3
   8   4   0 81.2281 4.73021  17
   8   4   0 79.7498 4.63034  32
   8   4   0 76.2875 8.46911   8
  -9  -4   0 5.70437 2.90772  26
  -9  -4   0 2.23230 2.88745  12
  -9  -4   0 8.51063 4.09730  10
  -9  -4   0 7.16435 1.11188  21
  -9  -4   0 7.50809 0.81821  13
  -9  -4   0 6.95494 1.82787  16
  -9  -4   0 9.22709 0.57022  28
  -9  -4   0 8.19970 1.79846  29
  -9  -4   0 13.6836 4.15897   9
   9   4   0 10.2376 5.33302   5
   9   4   0 7.42216 0.77683  22
   9   4   0 8.77041 1.24480  25
   9   4   0 7.90235 1.17301  33
   9   4   0 6.61695 3.14368   3
   9   4   0 6.31978 1.89076  15
   9   4   0 8.25532 1.09114  17
   9   4   0 9.71875 1.05834  32
   9   4   0 4.19213 2.58052   1
 -10  -4   0 -0.7283 3.37189  10
 -10  -4   0 0.73376 0.42487  13
 -10  -4   0 -2.4553 3.25911   9
 -10  -4   0 0.36515 0.86629  21
 -10  -4   0 0.06904 0.21651  28
 -10  -4   0 0.68292 1.51890  29
 -10  -4   0 -2.3538 2.92378  26
 -10  -4   0 1.21842 1.73579  16
 -10  -4   0 0.68950 3.75072  12
  10   4   0 1.93481 1.98031   1
  10   4   0 4.88726 3.64500   3
  10   4   0 0.64660 1.78157  15
  10   4   0 0.41167 0.42480  22
  10   4   0 -0.3658 0.50594  17
  10   4   0 0.84684 0.72102  25
  10   4   0 0.78886 0.72143  32
  10   4   0 0.58949 0.83845  33
 -11  -4   0 27.9408 3.33268  29
 -11  -4   0 22.8847 3.63773  16
 -11  -4   0 34.8873 6.93957  12
 -11  -4   0 26.4913 1.98244  21
 -11  -4   0 25.2621 6.68078  10
 -11  -4   0 28.8499 6.66644   9
 -11  -4   0 28.8570 1.65001  28
 -11  -4   0 28.3887 1.93540  13
 -11  -4   0 25.7757 4.48249  26
  11   4   0 29.2882 2.04057  24
  11   4   0 33.5467 4.47335   1
  11   4   0 29.0604 2.53902  33
  11   4   0 26.9963 1.76269  22
  11   4   0 23.8787 1.88995  17
  11   4   0 15.9720 5.63751   3
  11   4   0 30.5814 2.16360  32
 -12  -4   0 8.49405 3.67066  26
 -12  -4   0 8.69574 1.05230  21
 -12  -4   0 8.83489 1.12510  13
 -12  -4   0 4.26511 1.70350  29
 -12  -4   0 5.68636 1.78352  16
 -12  -4   0 9.12853 0.77280  28
  12   4   0 6.82228 0.89380  22
  12   4   0 5.70166 2.22022   1
  12   4   0 7.41330 1.34519  33
  12   4   0 7.23263 1.02710  32
  12   4   0 7.88290 0.95647  24
 -13  -4   0 12.9160 1.01769  21
 -13  -4   0 13.3970 1.30504  13
  13   4   0 11.7587 1.05242  22
  13   4   0 9.49719 1.09927  24
 -14  -4   0 0.64159 0.46661  13
 -14  -4   0 1.01533 0.43390  28
 -14  -4   0 0.93709 0.33261  21
 -14  -4   0 1.36466 0.47228  34
  14   4   0 1.72589 0.84331  24
 -15  -4   0 0.87167 0.39166  13
 -15  -4   0 1.05304 0.19919  21
  15   4   0 0.85021 0.23555  14
  13  -5   0 9.87188 1.00988  13
 -13   5   0 8.42925 0.90779  13
  12  -5   0 1.84380 1.18009  13
 -12   5   0 3.39767 0.76334  13
  11  -5   0 0.54460 0.55240  26
  11  -5   0 1.11792 1.73782  13
 -11   5   0 -0.0154 3.88206  26
 -11   5   0 0.68899 0.64546  34
  10  -5   0 8.00455 1.18921  29
  10  -5   0 11.5272 2.54416  13
  10  -5   0 18.8666 10.5140  16
  10  -5   0 11.1012 1.15375  26
 -10   5   0 4.40753 3.14477  16
 -10   5   0 11.2762 4.37430  26
   9  -5   0 142.192 13.2841  10
   9  -5   0 170.123 12.7188  11
   9  -5   0 131.377 14.9448  12
   9  -5   0 160.742 8.80237  26
   9  -5   0 156.999 8.95666  29
  -9   5   0 129.787 15.1604   6
  -9   5   0 128.688 18.6369  12
  -9   5   0 183.586 11.6227  26
  -9   5   0 176.497 9.81833  29
   8  -5   0 17.3918 3.48330   1
   8  -5   0 13.2956 4.49309  12
   8  -5   0 15.6249 3.92548  10
   8  -5   0 14.5933 1.68046  29
   8  -5   0 33.7402 7.80763   3
   8  -5   0 14.1340 3.35947  11
  -8   5   0 15.2950 2.31705  29
  -8   5   0 20.9395 1.51412  34
  -8   5   0 6.44168 7.95556   2
  -8   5   0 17.2448 3.50562  26
   7  -5   0 98.7215 16.9154   5
   7  -5   0 117.817 10.4892  10
   7  -5   0 125.250 6.75968  25
   7  -5   0 117.074 9.12449   9
   7  -5   0 114.383 11.0441  12
   7  -5   0 120.607 6.80566  29
  -7   5   0 113.756 11.3294   6
  -7   5   0 133.999 7.60254  29
  -7   5   0 145.584 15.0271  10
  -7   5   0 112.433 6.85328  20
  -7   5   0 102.931 12.9047   2
   6  -5   0 63.1438 6.81128  10
   6  -5   0 72.8382 4.23447  29
   6  -5   0 63.9174 6.15512   1
   6  -5   0 82.1017 6.26362   9
   6  -5   0 64.9661 7.25092  12
  -6   5   0 84.2838 5.83684  26
  -6   5   0 84.5226 10.4326  10
  -6   5   0 72.3402 5.05322  29
  -6   5   0 67.0056 9.83407  12
  -6   5   0 77.7096 9.56543   2
  -6   5   0 67.6759 4.35609  20
  -6   5   0 65.5511 8.11009   6
   5  -5   0 78.6016 6.11521   9
   5  -5   0 84.9274 7.37805  11
   5  -5   0 72.9687 6.56196  10
   5  -5   0 68.3848 4.22628  29
   5  -5   0 87.7994 7.52411  13
   5  -5   0 69.6317 6.82510  12
  -5   5   0 78.8920 5.09621  29
  -5   5   0 66.3366 7.30706   6
  -5   5   0 58.4661 7.65507   2
  -5   5   0 74.4449 5.41580  26
  -5   5   0 69.5123 4.29670  20
   4  -5   0 9.27798 2.37239  12
   4  -5   0 10.0090 1.76512   1
   4  -5   0 12.2689 2.93193  10
   4  -5   0 9.14934 1.86418   9
   4  -5   0 8.03362 2.53525  11
   4  -5   0 9.06946 1.05165  29
  -4   5   0 8.15117 3.30447   2
  -4   5   0 9.80980 3.75524  12
  -4   5   0 2.31277 4.06718   8
  -4   5   0 9.41720 1.55006  29
  -4   5   0 13.8535 3.26508   6
  -4   5   0 10.4591 2.62350  16
  -4   5   0 8.61466 3.55018  10
  -4   5   0 10.0525 1.73558  26
  -4   5   0 11.4153 0.99435  34
   3  -5   0 971.579 52.3568   9
   3  -5   0 953.670 50.6739  29
   3  -5   0 878.206 51.9820   1
   3  -5   0 978.252 53.6051  12
   3  -5   0 945.267 53.0818  10
   3  -5   0 1017.97 53.9935  11
  -3   5   0 909.247 55.2404  12
  -3   5   0 1000.46 50.8573  26
  -3   5   0 969.507 54.6740   8
  -3   5   0 974.030 53.1575   6
  -3   5   0 971.159 53.9980   2
  -3   5   0 926.041 50.9136  29
  -3   5   0 883.407 55.3001  10
  -3   5   0 982.809 50.6642  20
   2  -5   0 22.6235 3.22984  11
   2  -5   0 18.5973 2.67133  10
   2  -5   0 15.4359 2.78120  12
   2  -5   0 13.6683 2.20416   1
   2  -5   0 18.3034 2.30585   9
   2  -5   0 12.7259 2.38778  16
   2  -5   0 16.9494 1.29526  29
  -2   5   0 18.9461 1.40642  20
  -2   5   0 20.6520 3.96105  10
  -2   5   0 20.4360 3.77674   2
  -2   5   0 17.5219 3.67547  12
  -2   5   0 17.0883 2.63662  16
  -2   5   0 16.1404 3.46089   8
  -2   5   0 19.2056 1.28570  34
  -2   5   0 18.6536 2.99782   6
  -2   5   0 13.8731 2.07159  29
  -2   5   0 19.1219 2.41926  26
   1  -5   0 259.791 15.6238  11
   1  -5   0 253.935 14.9587  10
   1  -5   0 247.587 15.1745  12
   1  -5   0 260.989 13.8694  16
   1  -5   0 258.372 14.5656   9
   1  -5   0 262.483 13.1829  29
  -1   5   0 217.379 16.7655  10
  -1   5   0 231.621 16.4030  12
  -1   5   0 240.505 14.6787   6
  -1   5   0 245.608 13.9921  16
  -1   5   0 231.144 13.1012  34
  -1   5   0 241.777 14.6874   3
  -1   5   0 220.420 13.3125  29
  -1   5   0 246.361 13.2333  26
  -1   5   0 244.214 15.6530   8
  -1   5   0 252.307 13.1664  20
  -1   5   0 245.766 15.3687   2
   0  -5   0 1.81740 0.87911   9
   0  -5   0 2.03643 1.19509  11
   0  -5   0 2.50132 0.78042  16
   0  -5   0 4.63932 1.32525  12
   0   5   0 0.83267 1.42441   6
   0   5   0 1.06373 1.48237   1
   0   5   0 -0.2056 1.50649   2
   0   5   0 1.04530 1.03018   3
   0   5   0 2.82248 0.52705  20
  -1  -5   0 113.632 5.95800  29
  -1  -5   0 114.692 7.64940  12
  -1  -5   0 110.927 7.38506  10
  -1  -5   0 114.326 7.26748   9
  -1  -5   0 108.359 6.03733  16
   1   5   0 101.773 6.73670   1
   1   5   0 103.081 6.45852  16
   1   5   0 109.217 7.92387   8
   1   5   0 100.783 5.88000  34
   1   5   0 108.214 7.35731   3
   1   5   0 107.912 7.67858   2
   1   5   0 106.053 5.88519  33
   1   5   0 104.006 5.89072  20
  -2  -5   0 4.65112 1.19545   9
  -2  -5   0 4.57283 0.66965  29
  -2  -5   0 5.87115 1.35890  10
  -2  -5   0 3.09114 0.52750  16
  -2  -5   0 5.24853 1.30993  12
   2   5   0 3.02015 0.92169   1
   2   5   0 4.86038 1.50369   2
   2   5   0 2.43732 0.97870  16
   2   5   0 2.59350 1.28143   3
   2   5   0 3.64462 1.62265   8
   2   5   0 3.38192 0.70015  25
   2   5   0 4.11601 0.57469  20
   2   5   0 1.37761 2.72656   5
  -3  -5   0 367.740 21.2573  10
  -3  -5   0 372.424 19.3706  16
  -3  -5   0 361.198 21.0028   9
  -3  -5   0 340.557 19.3352  29
  -3  -5   0 371.108 21.3912  12
   3   5   0 349.359 21.1549   3
   3   5   0 362.591 19.2347  20
   3   5   0 357.997 19.3937  25
   3   5   0 346.289 19.9107   1
   3   5   0 343.885 19.5739  16
   3   5   0 359.705 20.7371   2
   3   5   0 365.970 24.8652   5
   3   5   0 387.827 21.6269   8
   3   5   0 373.357 19.2810  33
  -4  -5   0 58.5735 4.99592  12
  -4  -5   0 50.1483 3.14500  29
  -4  -5   0 55.7060 4.90337  10
  -4  -5   0 56.8062 5.15264   9
  -4  -5   0 47.2788 3.16872  16
   4   5   0 49.6938 4.77467   8
   4   5   0 47.6397 2.83601  20
   4   5   0 47.0857 3.52563  16
   4   5   0 48.4529 2.94164  33
   4   5   0 51.2512 3.09613  25
   4   5   0 40.8808 4.82932   2
   4   5   0 49.4520 5.05492   3
   4   5   0 50.3913 7.74978   5
   4   5   0 45.0317 3.47071   1
  -5  -5   0 382.533 23.5549  10
  -5  -5   0 407.214 24.0312   9
  -5  -5   0 380.651 23.4940  12
  -5  -5   0 400.372 20.9779  29
   5   5   0 350.963 21.4585   1
   5   5   0 396.670 23.2813   8
   5   5   0 402.105 20.8452  33
   5   5   0 396.077 27.7506   5
   5   5   0 401.076 23.6238   1
   5   5   0 363.881 21.4017  16
   5   5   0 405.796 20.9677  25
   5   5   0 386.575 23.7748   3
  -6  -5   0 14.8714 2.32974  16
  -6  -5   0 15.7116 1.83763  29
  -6  -5   0 16.4157 3.38579  12
  -6  -5   0 14.8649 3.52223   9
  -6  -5   0 16.3713 3.39495  10
  -6  -5   0 14.0647 0.84706  28
   6   5   0 12.7451 3.45661  16
   6   5   0 11.8758 3.38120   3
   6   5   0 16.5432 3.47811   1
   6   5   0 15.4861 1.51406  33
   6   5   0 20.8520 5.09301   5
   6   5   0 15.0038 1.52273  25
  -7  -5   0 355.923 22.8561  10
  -7  -5   0 326.662 18.7637  29
  -7  -5   0 347.304 22.6732  12
  -7  -5   0 361.563 23.5574   9
  -7  -5   0 348.166 19.1575  16
  -7  -5   0 327.262 18.2140  28
   7   5   0 350.263 21.0835   1
   7   5   0 356.021 18.6853  25
   7   5   0 343.354 19.1468  15
   7   5   0 309.954 18.3949  32
   7   5   0 319.751 26.5726   5
   7   5   0 359.026 21.6284   8
   7   5   0 333.623 18.5641  17
   7   5   0 357.415 18.5953  33
   7   5   0 375.736 22.6042   3
  -8  -5   0 2.14659 0.39207  13
  -8  -5   0 3.32540 2.35099  12
  -8  -5   0 2.73225 0.27728  28
  -8  -5   0 2.92403 1.17156  29
  -8  -5   0 2.65307 2.61286   9
  -8  -5   0 1.76585 2.73202  26
  -8  -5   0 2.75838 2.63313  10
  -8  -5   0 2.81366 1.47649  16
   8   5   0 1.80593 0.78396  25
   8   5   0 7.19802 5.91524   5
   8   5   0 3.49247 0.85555  33
   8   5   0 -2.7742 3.30853   8
   8   5   0 4.98611 2.92649   3
   8   5   0 3.64336 0.65444  32
   8   5   0 3.24257 1.48889  15
   8   5   0 3.12593 0.77545  17
   8   5   0 3.76676 2.20455   1
  -9  -5   0 81.3138 9.16259  12
  -9  -5   0 87.7894 9.81234   9
  -9  -5   0 81.6284 4.27317  28
  -9  -5   0 78.6144 5.30454  29
  -9  -5   0 75.5398 4.43419  13
  -9  -5   0 87.0031 9.86712  10
  -9  -5   0 85.6199 5.87982  16
   9   5   0 81.0442 7.24863   1
   9   5   0 88.1782 5.87092  15
   9   5   0 77.1110 4.70576  17
   9   5   0 75.3710 8.80011   3
   9   5   0 59.6629 10.7461   5
   9   5   0 73.1717 4.34445  22
   9   5   0 76.6127 4.82901  33
   9   5   0 82.8836 4.61777  32
   9   5   0 79.0022 4.84724  25
 -10  -5   0 29.1605 1.92943  13
 -10  -5   0 29.6163 3.43698  16
 -10  -5   0 27.3740 3.12658  29
 -10  -5   0 32.2197 6.60006  12
 -10  -5   0 31.5308 1.69428  28
 -10  -5   0 29.6431 2.42166  21
 -10  -5   0 30.9305 6.14926   9
 -10  -5   0 37.7641 7.13379  10
  10   5   0 29.1041 4.41114   1
  10   5   0 31.9526 2.21682  32
  10   5   0 25.5329 2.30362  25
  10   5   0 25.0134 5.76016   3
  10   5   0 27.8050 1.81073  22
  10   5   0 28.8982 3.65370  15
  10   5   0 31.5240 2.18537  17
  10   5   0 30.1339 2.53957  33
 -11  -5   0 21.0130 1.25533  28
 -11  -5   0 20.6037 2.94528  29
 -11  -5   0 33.9120 7.47041   9
 -11  -5   0 22.4200 1.87171  21
 -11  -5   0 21.0394 1.54890  13
 -11  -5   0 19.6800 2.91520  16
  11   5   0 22.7145 1.88354  32
  11   5   0 18.6547 1.81057  24
  11   5   0 19.6312 1.62583  17
  11   5   0 17.6334 2.13324  33
  11   5   0 20.4671 3.78084   1
  11   5   0 18.9525 1.40174  22
 -12  -5   0 9.50245 1.13592  13
 -12  -5   0 10.2274 1.18869  21
 -12  -5   0 11.8807 0.82033  28
 -12  -5   0 10.1381 1.94991  29
  12   5   0 8.54808 2.15808   1
  12   5   0 11.5724 1.25844  32
  12   5   0 6.91623 1.29457  33
  12   5   0 8.22178 0.94548  17
  12   5   0 10.1758 0.96248  22
  12   5   0 9.10916 1.07800  24
 -13  -5   0 2.29722 0.52093  21
 -13  -5   0 2.22564 0.43500  28
 -13  -5   0 3.00507 0.61961  13
  13   5   0 1.98121 0.48784  22
  13   5   0 1.10173 0.75552  24
  13   5   0 2.30566 0.82268  32
 -14  -5   0 0.00614 0.41178  13
 -14  -5   0 -0.1270 0.34279  28
 -14  -5   0 0.46584 0.42478  34
 -14  -5   0 0.09972 0.31164  21
  14   5   0 0.38936 0.26268  14
  14   5   0 -0.0857 0.70130  24
 -15  -5   0 -0.3057 0.29844  13
 -15  -5   0 -0.0298 0.18186  21
  15   5   0 -0.0415 0.19743  14
  12  -6   0 7.06309 1.17160  13
 -12   6   0 10.4836 0.93919  13
  11  -6   0 2.71607 1.49281  13
 -11   6   0 3.59245 0.79057  13
  10  -6   0 0.96975 2.01298  13
  10  -6   0 -0.3374 0.80269  26
 -10   6   0 0.59517 0.78273  13
 -10   6   0 -1.9498 3.64814  26
   9  -6   0 217.439 12.4162  26
  -9   6   0 221.224 13.5827  29
  -9   6   0 246.818 14.7836  26
   8  -6   0 12.0137 3.82445  10
   8  -6   0 16.4849 5.37785  12
   8  -6   0 15.8396 3.81654  11
   8  -6   0 17.5687 1.48686  25
   8  -6   0 18.4639 7.86407   3
   8  -6   0 21.6669 2.02783  26
   8  -6   0 18.1337 1.82980  29
  -8   6   0 22.3155 3.88968  26
  -8   6   0 17.9163 2.45367  29
   7  -6   0 36.6649 6.38876  12
   7  -6   0 37.0703 2.48790  29
   7  -6   0 36.2279 5.80345  10
  -7   6   0 22.5701 9.86528  12
  -7   6   0 26.8691 6.75083   6
  -7   6   0 42.3580 10.9541  10
  -7   6   0 35.0662 3.48368  29
  -7   6   0 41.5156 6.12140  26
  -7   6   0 33.1298 2.15389  19
  -7   6   0 29.1483 7.45535   2
   6  -6   0 0.14171 7.73408  16
   6  -6   0 1.47869 1.95921  11
   6  -6   0 1.21391 1.82660  10
   6  -6   0 3.75243 2.44728  12
   6  -6   0 0.56198 2.15154  13
   6  -6   0 1.93378 0.88825  26
   6  -6   0 0.50736 0.50878  29
  -6   6   0 2.25926 2.67932  16
  -6   6   0 1.42330 2.05944  26
  -6   6   0 0.67998 0.85790  20
  -6   6   0 0.23306 1.24225  29
  -6   6   0 2.91869 4.32946   2
  -6   6   0 10.5140 5.88894  12
  -6   6   0 0.98108 0.61740  34
  -6   6   0 3.06560 3.25046   6
  -6   6   0 14.3549 6.67580  10
   5  -6   0 38.9904 5.19244  12
   5  -6   0 41.8253 4.04203  13
   5  -6   0 34.3313 4.63427  10
   5  -6   0 35.7504 2.32518  29
   5  -6   0 33.9895 4.02210   9
   5  -6   0 36.4347 5.28292  11
  -5   6   0 28.3478 7.03117  12
  -5   6   0 39.8487 4.31752  26
  -5   6   0 28.0904 8.04577  10
  -5   6   0 28.5029 2.48479  20
  -5   6   0 26.4103 5.85436   2
  -5   6   0 35.5445 3.43880  29
   4  -6   0 232.373 15.1701  11
   4  -6   0 209.897 14.6757  12
   4  -6   0 203.728 14.1578  10
   4  -6   0 208.106 11.3558  29
   4  -6   0 209.611 13.2756   9
  -4   6   0 207.159 15.6216   2
  -4   6   0 213.699 11.4084  20
  -4   6   0 191.341 14.7266   6
  -4   6   0 194.857 11.1110  19
  -4   6   0 235.583 11.9631  26
  -4   6   0 208.343 11.8639  29
  -4   6   0 198.487 16.7596  12
  -4   6   0 196.710 17.3391  10
  -4   6   0 191.229 17.2621   8
   3  -6   0 46.2771 5.09483  12
   3  -6   0 47.1716 4.24409   9
   3  -6   0 47.5198 4.78863  10
   3  -6   0 42.7126 6.94042  16
   3  -6   0 43.6383 5.41334  11
   3  -6   0 45.1371 2.77715  29
  -3   6   0 47.5500 2.92734  20
  -3   6   0 42.9498 7.07220  10
  -3   6   0 45.3868 2.70730  34
  -3   6   0 48.0815 4.05921  26
  -3   6   0 36.6449 4.99705  16
  -3   6   0 38.8896 3.46097  29
  -3   6   0 45.8922 6.27704   2
  -3   6   0 52.6013 6.06034   6
  -3   6   0 38.4725 6.71447  12
   2  -6   0 10.1177 2.55530  16
   2  -6   0 9.10613 2.21061  10
   2  -6   0 12.9622 1.09857  29
   2  -6   0 9.24474 2.21467  12
   2  -6   0 13.1054 2.16340   9
  -2   6   0 6.32589 2.78895   6
  -2   6   0 14.6708 1.35827  20
  -2   6   0 9.83349 2.55750  16
  -2   6   0 10.4333 1.41171  29
  -2   6   0 10.8079 3.16311   2
   1  -6   0 16.3651 2.78513  16
   1  -6   0 12.7009 2.33705   9
   1  -6   0 15.6414 2.55948  10
   1  -6   0 14.0680 2.63856  12
   1  -6   0 16.8135 1.24965  29
   1  -6   0 13.5162 2.84796  11
  -1   6   0 14.8010 2.43832  16
  -1   6   0 13.2827 1.91449  29
  -1   6   0 11.8345 2.33958   3
  -1   6   0 16.0724 3.36249   8
  -1   6   0 17.0668 3.35507   2
  -1   6   0 12.6264 4.26200  12
  -1   6   0 14.6156 2.88529   6
  -1   6   0 18.1851 5.08681  10
   0  -6   0 -0.4671 0.38780  29
   0  -6   0 0.60022 0.92565  16
   0  -6   0 0.25855 1.25851  11
   0  -6   0 0.23389 0.92905   9
   0   6   0 1.21154 1.36760  16
   0   6   0 -1.9621 1.65359   2
   0   6   0 0.77457 0.70418  29
   0   6   0 3.06581 2.15868   8
   0   6   0 -0.7851 1.17434   3
   0   6   0 0.53299 0.50330  33
   0   6   0 1.12811 0.56022  20
  -1  -6   0 -0.0368 0.46364  29
  -1  -6   0 -2.3618 1.62854   4
  -1  -6   0 0.95706 0.89851   9
  -1  -6   0 0.77523 0.64387  16
  -1  -6   0 1.30771 1.10785  10
  -1  -6   0 0.81679 1.13166  12
   1   6   0 0.70967 1.83247   8
   1   6   0 0.60870 0.51068  33
   1   6   0 1.25930 1.03771   3
   1   6   0 0.44989 0.51649  20
   1   6   0 -0.6169 1.07696  16
   1   6   0 0.52849 1.66096   2
  -2  -6   0 37.8105 3.69648  10
  -2  -6   0 37.2954 3.82749  12
  -2  -6   0 34.3236 2.18085  16
   2   6   0 28.3380 4.20658   8
   2   6   0 29.4022 2.06621  20
   2   6   0 31.4628 2.06513  33
   2   6   0 34.0107 3.85488   3
   2   6   0 26.8221 3.24774  16
   2   6   0 32.9531 3.15488   1
   2   6   0 26.7623 4.09713   2
  -3  -6   0 7.40037 0.94906  29
  -3  -6   0 6.12440 1.75006   9
  -3  -6   0 7.63219 1.01579  16
  -3  -6   0 6.31230 1.76044  12
  -3  -6   0 7.97182 1.84700  10
   3   6   0 7.19024 1.01824  20
   3   6   0 7.61253 2.30078   2
   3   6   0 7.01960 1.02071  33
   3   6   0 7.42825 1.27313  25
   3   6   0 5.72911 1.99061   3
   3   6   0 10.8482 1.86921   1
   3   6   0 8.66112 2.60896   8
  -4  -6   0 25.2374 3.38293   9
  -4  -6   0 16.1229 2.96185  12
  -4  -6   0 16.5139 3.08488  10
  -4  -6   0 20.2359 1.65451  16
  -4  -6   0 23.4732 1.79239  29
   4   6   0 15.3759 3.27006   8
   4   6   0 21.4851 1.58063  33
   4   6   0 20.0817 2.27245   1
   4   6   0 18.4886 1.49527  20
   4   6   0 20.0177 1.75979  25
   4   6   0 15.3967 5.15416   5
   4   6   0 18.5854 3.43547   3
  -5  -6   0 66.1882 6.54105   9
  -5  -6   0 77.4041 6.54212  12
  -5  -6   0 71.4670 4.25905  16
  -5  -6   0 71.4024 6.33719  10
  -5  -6   0 61.2538 4.21049  29
   5   6   0 72.6482 4.22148  25
   5   6   0 71.2363 6.88285   3
   5   6   0 61.2468 7.48530   1
   5   6   0 68.5085 4.05102  33
   5   6   0 60.1709 10.0682   5
   5   6   0 67.3753 4.80769   1
   5   6   0 70.7198 3.95384  20
   5   6   0 73.1859 6.84223   8
  -6  -6   0 5.49318 0.38633  28
  -6  -6   0 6.33544 2.52394   9
  -6  -6   0 6.05762 1.08364  16
  -6  -6   0 5.29244 1.10944  29
  -6  -6   0 2.76094 1.94718  10
  -6  -6   0 6.07832 2.23203  12
   6   6   0 4.74641 0.84743  33
   6   6   0 7.48479 1.28572  15
   6   6   0 5.70191 2.66219   3
   6   6   0 5.29347 1.02601  25
   6   6   0 5.04016 2.65486   8
   6   6   0 -0.2342 3.67044   5
   6   6   0 5.16259 0.83784  17
   6   6   0 5.49119 0.62217  32
   6   6   0 6.74254 1.49275   1
   6   6   0 4.48883 2.61233   1
  -7  -6   0 204.139 14.9059  10
  -7  -6   0 205.479 11.2881  29
  -7  -6   0 200.889 14.9805   9
  -7  -6   0 194.405 11.3888  16
  -7  -6   0 193.848 10.6555  28
  -7  -6   0 202.478 14.8665  12
   7   6   0 215.484 11.7420  15
   7   6   0 199.101 13.6237   1
   7   6   0 206.250 11.0544  33
   7   6   0 190.375 19.1224   5
   7   6   0 200.756 11.0699  17
   7   6   0 209.820 11.2027  25
   7   6   0 212.158 14.9120   3
   7   6   0 195.873 10.8553  32
   7   6   0 209.529 14.8267   8
   7   6   0 178.093 10.7185  22
  -8  -6   0 7.50347 0.69941  13
  -8  -6   0 5.98085 2.87135  10
  -8  -6   0 9.34926 1.51084  29
  -8  -6   0 11.2473 3.19457  12
  -8  -6   0 4.24885 2.79798   9
  -8  -6   0 7.68633 0.49795  28
  -8  -6   0 6.40385 1.35459  16
   8   6   0 7.92139 1.75607  15
   8   6   0 8.14996 0.90077  32
   8   6   0 5.41190 4.85217   8
   8   6   0 2.46489 2.56637   3
   8   6   0 6.69645 1.18309  25
   8   6   0 7.31606 1.07988  33
   8   6   0 0.22312 5.60572   5
   8   6   0 9.82861 2.92295   1
   8   6   0 6.75253 0.79633  22
   8   6   0 7.54201 1.07560  17
  -9  -6   0 0.62263 1.06723  16
  -9  -6   0 -1.3024 1.09214  29
  -9  -6   0 0.60080 2.46793  12
  -9  -6   0 0.00849 0.28390  13
  -9  -6   0 0.22800 0.16242  28
  -9  -6   0 1.50378 2.41243  10
   9   6   0 0.31711 0.71916  17
   9   6   0 -4.9753 6.24187   5
   9   6   0 -0.0594 0.43139  22
   9   6   0 -1.5217 2.76933   3
   9   6   0 -0.8434 0.58363  32
   9   6   0 -1.9779 1.75950   1
   9   6   0 0.47183 0.84108  25
   9   6   0 1.08316 1.67348  15
   9   6   0 0.61771 0.79535  33
 -10  -6   0 33.0771 1.77684  28
 -10  -6   0 33.9232 3.28031  29
 -10  -6   0 27.2957 6.35768  10
 -10  -6   0 21.7990 5.63425  12
 -10  -6   0 32.5911 6.61991   9
 -10  -6   0 33.0893 2.02255  13
 -10  -6   0 31.4001 3.05879  16
  10   6   0 31.2419 5.63044   3
  10   6   0 31.8902 2.25877  32
  10   6   0 31.8139 1.93943  22
  10   6   0 26.1163 2.40529  25
  10   6   0 34.8431 3.93281  15
  10   6   0 24.5004 4.20004   1
  10   6   0 34.1143 2.35878  17
  10   6   0 29.8006 2.52397  33
 -11  -6   0 4.25614 1.43841  29
 -11  -6   0 6.65582 1.49349  16
 -11  -6   0 8.55843 1.22161  21
 -11  -6   0 7.72533 0.95630  13
 -11  -6   0 6.71413 0.59192  28
  11   6   0 8.80790 2.20478   1
  11   6   0 5.96298 0.88528  22
  11   6   0 7.93226 1.01244  17
  11   6   0 9.31497 1.04749  24
  11   6   0 6.10484 1.16831  33
  11   6   0 8.11105 1.12368  32
  11   6   0 7.93247 2.23975  15
  11   6   0 6.87900 1.17143  25
 -12  -6   0 6.50189 0.94284  13
 -12  -6   0 5.17599 0.57505  28
  12   6   0 5.79020 1.01925  32
  12   6   0 6.08224 0.97868  24
  12   6   0 4.73210 0.75046  17
  12   6   0 6.25297 0.65412  22
  12   6   0 3.67706 1.43178   1
 -13  -6   0 34.5398 2.03499  28
 -13  -6   0 36.0857 2.13208  21
 -13  -6   0 35.3729 2.22164  13
  13   6   0 32.3859 2.35344  24
  13   6   0 33.8141 2.04021  22
  13   6   0 36.7992 2.41294  32
 -14  -6   0 3.07823 0.54933  13
 -14  -6   0 3.44651 0.42582  28
 -14  -6   0 3.07649 0.41895  21
  14   6   0 2.55704 0.77991  24
  14   6   0 3.61447 0.34937  14
 -15  -6   0 2.85597 0.38452  13
 -15  -6   0 3.70590 0.34655  21
  15   6   0 3.53838 0.33901  14
  12  -7   0 0.47609 0.64481  13
  11  -7   0 5.09864 1.30801  13
  10  -7   0 6.45306 1.74859  13
  10  -7   0 5.85967 0.92845  26
   9  -7   0 4.00608 2.12118  13
   9  -7   0 6.48971 1.08552  26
  -9   7   0 6.88985 1.08690  34
  -9   7   0 9.56834 1.36583  13
   8  -7   0 26.6356 2.35043  29
   8  -7   0 40.2765 4.48613  13
   8  -7   0 29.6358 2.54699  26
  -8   7   0 27.5187 4.39632  26
  -8   7   0 36.2667 2.25341  34
   7  -7   0 62.9072 7.67115  10
   7  -7   0 66.3220 8.82249  12
   7  -7   0 71.9789 8.17861  11
   7  -7   0 67.5837 4.17739  29
  -7   7   0 60.4592 7.60387  16
  -7   7   0 77.9844 7.43307  26
   6  -7   0 26.6115 5.12076  10
   6  -7   0 42.7009 4.51057  13
   6  -7   0 33.4212 5.39885  12
   6  -7   0 31.9549 4.93234   9
   6  -7   0 35.7691 2.45611  29
   6  -7   0 29.5481 5.38149  11
  -6   7   0 27.4924 4.97299  16
  -6   7   0 40.5499 2.41620  34
  -6   7   0 31.5647 2.18644  19
  -6   7   0 37.2097 2.88503  20
  -6   7   0 46.8016 5.66593  26
   5  -7   0 -0.5667 6.56049  16
   5  -7   0 -1.7695 1.70740  10
   5  -7   0 0.31765 0.50888  29
   5  -7   0 2.19817 2.08074  11
   5  -7   0 0.81760 1.84443  13
   5  -7   0 -2.4648 1.90649  12
  -5   7   0 1.72714 2.24257  26
  -5   7   0 -6.3386 3.53999   6
  -5   7   0 0.53555 0.93680  29
  -5   7   0 -3.0838 1.96910  16
  -5   7   0 0.26540 0.56069  13
  -5   7   0 0.64177 0.89105  20
  -5   7   0 0.03307 0.45978  19
  -5   7   0 5.92739 4.64115   2
  -5   7   0 0.78061 0.70296  34
   4  -7   0 22.1440 3.42553   9
   4  -7   0 26.2445 3.34532  13
   4  -7   0 21.7249 4.34033  11
   4  -7   0 23.4189 4.38569  12
   4  -7   0 27.2652 1.91084  29
   4  -7   0 25.1169 3.73913  10
  -4   7   0 25.1515 4.44554  16
  -4   7   0 28.5862 2.25118  20
  -4   7   0 26.5321 1.68738  19
  -4   7   0 20.6687 5.60842   2
  -4   7   0 28.7221 1.95756  34
  -4   7   0 26.1983 3.86309  26
  -4   7   0 20.8892 4.60163   6
  -4   7   0 30.1621 2.73194  29
   3  -7   0 15.2971 3.50418  11
   3  -7   0 14.6047 2.71656   9
   3  -7   0 18.0691 3.22328  10
   3  -7   0 12.6525 2.07960  13
   3  -7   0 16.6698 1.39021  29
   3  -7   0 15.2908 3.31265  12
  -3   7   0 17.7164 1.19438  19
  -3   7   0 16.8281 1.45281  34
  -3   7   0 14.9496 2.99431  16
  -3   7   0 22.2017 2.34808  29
  -3   7   0 17.2246 1.74444  20
  -3   7   0 18.7370 4.56153   2
   2  -7   0 0.82329 2.39810  16
   2  -7   0 3.57239 0.63034  29
   2  -7   0 4.99353 1.52351   9
   2  -7   0 2.03821 1.75818  12
   2  -7   0 1.96767 1.51134  11
   2  -7   0 4.15981 1.85787  10
  -2   7   0 4.50845 0.91920  20
  -2   7   0 5.02300 1.07573  29
  -2   7   0 7.11797 3.19711   6
  -2   7   0 5.17529 3.19736   2
  -2   7   0 5.83215 4.24595   8
  -2   7   0 3.78107 2.08455  16
  -2   7   0 2.86048 0.80877  34
  -2   7   0 2.43597 0.44221  19
   1  -7   0 114.539 9.41315  11
   1  -7   0 116.623 8.98367  12
   1  -7   0 113.894 7.79578  16
   1  -7   0 110.475 8.67967  10
   1  -7   0 123.998 6.44616  29
   1  -7   0 116.925 8.20642   9
  -1   7   0 113.582 8.67701   3
  -1   7   0 101.184 7.50623  16
  -1   7   0 125.648 10.3640   2
  -1   7   0 118.164 6.50807  20
  -1   7   0 107.039 6.59590  29
  -1   7   0 118.100 10.6044   8
  -1   7   0 116.265 6.38469  34
   0  -7   0 -0.9248 0.98641  10
   0  -7   0 -0.0308 1.17253  16
   0  -7   0 3.35266 1.63678  11
   0  -7   0 -0.9936 0.88191   9
   0  -7   0 0.31539 0.46207  29
   0  -7   0 -1.6001 1.02656  12
   0   7   0 0.48080 0.67246  20
   0   7   0 -2.5894 2.59831   8
   0   7   0 0.80487 0.61409  33
   0   7   0 0.12116 0.64189  34
   0   7   0 1.42488 1.74449  16
   0   7   0 -3.6920 2.36759   2
   0   7   0 -1.7979 1.36689   3
  -1  -7   0 9.34048 2.64569  11
  -1  -7   0 14.6588 2.53734  10
  -1  -7   0 12.6555 1.80118  16
  -1  -7   0 11.5639 2.25302   9
  -1  -7   0 14.8979 2.45746  12
  -1  -7   0 14.3419 1.24917  29
   1   7   0 11.9226 1.33875  34
   1   7   0 11.8504 1.38011  20
   1   7   0 10.1988 2.40564   3
   1   7   0 8.28432 3.06849   2
   1   7   0 10.3823 3.77815   8
   1   7   0 14.0732 1.29894  33
  -2  -7   0 6.24266 1.73680  10
  -2  -7   0 6.23165 1.64780  12
  -2  -7   0 5.82644 0.87378  29
  -2  -7   0 4.10589 0.90115  16
  -2  -7   0 3.33983 1.55083   9
   2   7   0 5.54654 2.47849   2
   2   7   0 5.99614 0.80965  33
   2   7   0 7.04785 0.89493  20
   2   7   0 8.14964 1.09010  34
   2   7   0 6.25028 1.97419   3
   2   7   0 3.88599 2.55592   8
  -3  -7   0 16.3134 2.94059  12
  -3  -7   0 17.8263 3.20569  10
  -3  -7   0 23.8742 3.15643   9
  -3  -7   0 22.5162 1.74210  16
  -3  -7   0 18.8987 1.69683  29
   3   7   0 24.3014 3.84144   3
   3   7   0 16.0940 3.66860   8
   3   7   0 20.7731 1.64363  33
   3   7   0 21.1863 1.67232  20
   3   7   0 16.1197 2.73091   1
  -4  -7   0 6.95142 1.08163  16
  -4  -7   0 9.81987 2.29570   9
  -4  -7   0 6.75857 0.98521  29
   4   7   0 7.29830 0.92130  33
   4   7   0 6.34536 0.86896  20
   4   7   0 6.80301 1.16102  25
   4   7   0 8.07037 2.77784   8
   4   7   0 8.67626 1.61185   1
   4   7   0 5.96124 3.91811   5
   4   7   0 5.87641 2.38831   3
  -5  -7   0 293.689 18.1080  10
  -5  -7   0 295.587 18.4148  12
  -5  -7   0 304.234 17.8581   9
  -5  -7   0 287.756 15.1737  29
  -5  -7   0 280.148 15.1427  16
  -5  -7   0 261.697 14.7198  28
   5   7   0 271.068 15.0008  33
   5   7   0 287.867 15.2279  25
   5   7   0 260.524 14.8217  32
   5   7   0 284.214 18.9148   8
   5   7   0 268.038 17.9424   3
   5   7   0 269.116 18.2580   1
   5   7   0 250.019 15.9347   1
   5   7   0 295.736 23.0984   5
   5   7   0 283.523 15.4549  15
   5   7   0 268.705 14.9585  20
  -6  -7   0 17.4571 1.02794  28
  -6  -7   0 19.6171 1.73844  16
  -6  -7   0 16.9844 3.51945   9
  -6  -7   0 13.0092 3.23684  12
  -6  -7   0 18.3544 3.77444  10
   6   7   0 18.3372 1.29881  32
   6   7   0 18.2413 1.85501  25
   6   7   0 18.2897 1.70605  17
   6   7   0 21.8345 2.96839   1
   6   7   0 10.5209 3.86428   8
   6   7   0 17.6073 3.73543   3
   6   7   0 13.9257 3.69465   1
   6   7   0 17.3111 1.24794  22
   6   7   0 23.8359 2.36314  15
   6   7   0 17.0687 1.63563  33
   6   7   0 18.6336 6.20505   5
  -7  -7   0 1.28033 0.83178  16
  -7  -7   0 0.89886 0.92728  29
  -7  -7   0 0.44947 0.26533  13
  -7  -7   0 0.67268 0.15781  28
  -7  -7   0 2.37243 2.61254  10
  -7  -7   0 0.36587 2.01126  12
  -7  -7   0 1.11268 1.88981   9
   7   7   0 0.63946 0.44306  22
   7   7   0 0.55190 1.19232  15
   7   7   0 2.20597 0.83924  31
   7   7   0 0.21768 4.82247   5
   7   7   0 1.04029 0.77107  17
   7   7   0 0.63943 0.65459  33
   7   7   0 1.36271 0.48122  32
   7   7   0 -1.0160 1.97362   1
   7   7   0 1.84177 4.37561   8
   7   7   0 0.45100 0.86438  25
  -8  -7   0 2.65787 2.78216   9
  -8  -7   0 1.55567 2.72881  10
  -8  -7   0 1.66701 2.79743  12
  -8  -7   0 0.61392 1.06233  29
  -8  -7   0 0.97110 0.86676  16
  -8  -7   0 -0.0273 0.23768  13
  -8  -7   0 0.07140 0.14075  28
   8   7   0 -8.9684 5.08432   5
   8   7   0 -0.2465 0.79482  25
   8   7   0 -0.6361 0.74969  17
   8   7   0 5.40058 2.82034   3
   8   7   0 0.15625 1.44262  15
   8   7   0 0.05298 0.76703  33
   8   7   0 -8.3448 6.83225   8
   8   7   0 -0.1329 0.43924  22
   8   7   0 -0.5353 0.54600  32
   8   7   0 -0.6413 1.91497   1
  -9  -7   0 332.407 17.5606  28
  -9  -7   0 331.076 23.1101  12
  -9  -7   0 326.829 18.3250  29
  -9  -7   0 355.908 23.4247   9
  -9  -7   0 327.000 22.9611  10
  -9  -7   0 321.903 18.3753  16
  -9  -7   0 324.790 17.7232  13
   9   7   0 320.590 22.5388   3
   9   7   0 339.130 17.8534  32
   9   7   0 319.696 18.0134  33
   9   7   0 311.955 18.1567  25
   9   7   0 348.953 19.0064  15
   9   7   0 329.141 17.6367  22
   9   7   0 350.376 18.0588  17
   9   7   0 334.514 19.9853   1
 -10  -7   0 11.9311 4.55596   9
 -10  -7   0 11.7018 0.75929  28
 -10  -7   0 9.42530 4.29317  10
 -10  -7   0 12.0535 1.74355  29
 -10  -7   0 6.38917 3.51038  12
 -10  -7   0 10.5683 1.60458  16
 -10  -7   0 12.2803 1.04589  13
  10   7   0 12.9229 1.06566  22
  10   7   0 12.2897 2.36255   1
  10   7   0 12.2237 1.50373  17
  10   7   0 14.6140 2.66072  15
  10   7   0 9.84383 1.39373  33
  10   7   0 11.9313 1.46552  32
  10   7   0 6.76064 4.12912   3
 -11  -7   0 0.53086 0.79755  16
 -11  -7   0 -0.0553 1.08216  29
 -11  -7   0 -0.1628 0.40126  13
 -11  -7   0 -0.2490 0.19656  28
 -11  -7   0 0.33639 1.07894  21
  11   7   0 -0.1049 0.46344  22
  11   7   0 -0.0670 0.77098  32
  11   7   0 0.33883 0.83167  24
  11   7   0 -0.2623 1.27152   1
  11   7   0 0.25673 0.78535  33
  11   7   0 -0.0760 0.62765  17
  11   7   0 0.75466 1.82515  15
 -12  -7   0 3.88740 0.87843  21
 -12  -7   0 4.71374 0.50598  28
 -12  -7   0 4.29138 0.64472  13
  12   7   0 4.58670 0.58223  22
  12   7   0 3.71279 0.71086  17
  12   7   0 3.84457 0.85411  32
  12   7   0 5.23204 0.93442  24
 -13  -7   0 2.14438 0.34341  28
 -13  -7   0 2.09934 0.49043  13
 -13  -7   0 1.99348 0.55182  21
  13   7   0 1.24775 0.39757  17
  13   7   0 2.15365 0.80595  24
  13   7   0 1.60422 0.31441  14
  13   7   0 2.06453 0.41779  22
  13   7   0 2.04911 0.78967  32
 -14  -7   0 6.53751 0.73471  13
 -14  -7   0 7.69045 0.64875  21
 -14  -7   0 5.56317 0.60038  28
  14   7   0 6.62684 0.88005  24
  14   7   0 5.90648 0.50992  14
  11  -8   0 3.76480 0.92750  13
  10  -8   0 0.07704 1.20324  13
   9  -8   0 20.5391 1.92229  26
   9  -8   0 24.8152 3.14495  13
   8  -8   0 8.01580 8.25632  16
   8  -8   0 1.48314 0.75792  26
   8  -8   0 0.30323 1.85607  13
  -8   8   0 -0.3934 1.03920  13
   7  -8   0 15.7334 8.69713  16
   7  -8   0 13.1834 2.75007  13
   7  -8   0 12.1114 1.41395  29
  -7   8   0 9.10527 1.45013  20
  -7   8   0 10.2816 1.13846  19
  -7   8   0 10.9809 1.39941  34
   6  -8   0 3.71992 2.13253  13
   6  -8   0 -1.6210 3.09092  10
   6  -8   0 1.54500 0.67107  29
   6  -8   0 1.31626 3.04347  12
   6  -8   0 1.77700 1.05212  26
   6  -8   0 1.87541 8.46173  16
   6  -8   0 1.64345 2.57713  11
  -6   8   0 -3.3239 6.07279   2
  -6   8   0 2.81654 0.63297  19
  -6   8   0 1.92691 0.72354  13
  -6   8   0 2.40225 0.89478  34
  -6   8   0 16.3956 8.07805   6
  -6   8   0 1.74201 1.14944  20
   5  -8   0 1.90158 1.84077  13
   5  -8   0 2.06342 7.08436  16
   5  -8   0 3.72077 2.04115  10
   5  -8   0 3.72135 2.39055  12
   5  -8   0 -0.9615 2.08031  11
   5  -8   0 0.05806 1.78133   9
   5  -8   0 0.40792 0.55249  29
  -5   8   0 -3.4512 5.01541   2
  -5   8   0 -0.4228 0.80577  34
  -5   8   0 0.59287 1.03668  20
  -5   8   0 0.40029 0.59883  31
  -5   8   0 0.63661 6.42020   6
  -5   8   0 1.62577 0.62052  19
   4  -8   0 -0.1609 2.06416  10
   4  -8   0 2.23801 0.64015  29
   4  -8   0 1.70766 2.17718  12
   4  -8   0 1.70166 1.67233   9
   4  -8   0 2.25127 1.66120  13
   4  -8   0 2.56250 5.63074  16
   4  -8   0 2.74832 2.32877  11
  -4   8   0 1.71853 1.05700  20
  -4   8   0 2.76163 0.75214  31
  -4   8   0 9.95387 4.72228   2
  -4   8   0 9.94398 6.28459   6
  -4   8   0 1.96770 0.85267  34
  -4   8   0 2.35573 0.58153  19
   3  -8   0 8.65761 1.06506  29
   3  -8   0 0.30688 4.23812  16
   3  -8   0 8.14801 1.74601  13
   3  -8   0 6.12664 2.45366  10
   3  -8   0 7.97396 1.93545   9
   3  -8   0 6.16503 2.81842  11
   3  -8   0 7.04486 2.12421  12
  -3   8   0 8.45103 0.92766  31
  -3   8   0 7.21122 0.91946  15
  -3   8   0 8.10711 1.26602  20
  -3   8   0 3.81514 7.14474   8
  -3   8   0 8.29546 1.10821  34
  -3   8   0 11.1390 4.67421   2
  -3   8   0 8.09903 0.92869  19
   2  -8   0 353.551 22.8832  10
   2  -8   0 379.665 24.3618  11
   2  -8   0 376.011 22.2858   9
   2  -8   0 369.424 23.4676  12
   2  -8   0 362.797 22.5037  16
   2  -8   0 370.875 19.9474  29
  -2   8   0 348.839 26.2733   8
  -2   8   0 371.355 19.6913  19
  -2   8   0 391.721 20.1010  20
  -2   8   0 355.838 20.2851  15
  -2   8   0 347.478 19.7556  31
  -2   8   0 381.306 19.8885  34
  -2   8   0 411.673 25.7463   2
   1  -8   0 4.41565 1.78763  10
   1  -8   0 4.10335 1.44008   9
   1  -8   0 7.66102 2.20334  12
   1  -8   0 4.60721 0.76364  29
   1  -8   0 4.34921 2.34847  16
   1  -8   0 4.20558 2.25085  11
  -1   8   0 5.46978 1.04952  20
  -1   8   0 5.44640 3.42450   2
  -1   8   0 4.40135 0.44785  32
  -1   8   0 -2.6200 4.53313   8
  -1   8   0 5.55680 0.69507  31
  -1   8   0 4.55559 0.95732  34
  -1   8   0 5.45381 0.56040  19
   0  -8   0 22.5544 1.61560  29
   0  -8   0 17.0871 2.88906   9
   0  -8   0 23.2424 3.45977  10
   0  -8   0 22.0547 3.48971  12
   0  -8   0 27.2791 4.21507  11
   0  -8   0 18.8387 3.07631  16
   0   8   0 15.1842 4.75740   8
   0   8   0 20.1669 1.20611  32
   0   8   0 19.0255 1.84413  20
   0   8   0 20.2240 1.75911  34
   0   8   0 24.2522 4.85644   2
   0   8   0 18.8086 1.46720  31
   0   8   0 20.8038 1.26661  19
  -1  -8   0 4.89921 1.42092  16
  -1  -8   0 6.04501 0.81131  29
  -1  -8   0 8.56324 1.91821   9
  -1  -8   0 6.26746 1.72269  10
  -1  -8   0 6.53020 2.04462  12
  -1  -8   0 4.16465 1.88143  11
   1   8   0 5.84622 0.54272  32
   1   8   0 7.83427 1.12466  34
   1   8   0 5.27270 0.85221  15
   1   8   0 8.65257 0.96642  31
   1   8   0 5.91063 0.98114  20
   1   8   0 7.34285 0.95252  33
   1   8   0 3.80241 1.81297   3
   1   8   0 0.96487 3.46233   8
  -2  -8   0 577.661 33.3997  11
  -2  -8   0 558.360 31.9332  10
  -2  -8   0 572.037 29.8120  16
  -2  -8   0 566.732 32.3878  12
  -2  -8   0 571.926 31.7582   9
  -2  -8   0 533.630 29.3642  29
   2   8   0 562.735 29.3324  34
   2   8   0 541.424 29.3767  20
   2   8   0 519.248 31.1292   1
   2   8   0 538.125 33.1184   2
   2   8   0 561.680 32.2072   3
   2   8   0 508.344 29.1015  32
   2   8   0 512.430 29.1548  31
   2   8   0 548.666 29.3091  33
   2   8   0 579.898 34.6157   8
   2   8   0 548.652 29.5341  15
  -3  -8   0 3.49901 0.84881  16
  -3  -8   0 6.96366 1.95705  10
  -3  -8   0 4.65470 1.83002   9
  -3  -8   0 6.18352 1.89399  12
  -3  -8   0 5.70275 0.91845  29
   3   8   0 4.30423 0.48792  32
   3   8   0 4.63166 0.88075  20
   3   8   0 4.36303 0.80830  33
   3   8   0 4.49047 3.31441   2
   3   8   0 11.5602 3.79348   8
   3   8   0 4.28115 0.98103  15
   3   8   0 6.52131 2.41528   3
   3   8   0 4.72272 0.61395  22
  -4  -8   0 116.858 6.41106  29
  -4  -8   0 113.107 8.73015   9
  -4  -8   0 113.485 8.91107  10
  -4  -8   0 109.790 6.47473  16
  -4  -8   0 104.158 8.95135  12
   4   8   0 102.129 8.96510   3
   4   8   0 107.377 6.05258  32
   4   8   0 104.426 6.03894  22
   4   8   0 109.164 6.31477  20
   4   8   0 121.336 10.6930   8
   4   8   0 106.979 6.15129  31
   4   8   0 121.042 7.79432   1
   4   8   0 114.572 6.70932  15
   4   8   0 116.175 6.30985  33
  -5  -8   0 13.5312 1.56579  29
  -5  -8   0 10.7159 2.62769   9
  -5  -8   0 13.3374 1.45178  16
  -5  -8   0 13.7325 0.84731  28
  -5  -8   0 9.02958 2.72712  12
   5   8   0 12.4681 1.16986  22
   5   8   0 11.8894 1.37882  31
   5   8   0 10.8929 1.35530  20
   5   8   0 16.7765 4.21028   8
   5   8   0 13.8294 1.45768  33
   5   8   0 13.2220 1.74215  15
   5   8   0 16.1598 4.22387   1
   5   8   0 15.1432 3.45788   3
   5   8   0 13.4292 1.05138  32
  -6  -8   0 49.4694 3.25010  16
  -6  -8   0 53.1878 6.08960  12
  -6  -8   0 53.2208 5.71492   9
  -6  -8   0 47.7497 2.64284  28
  -6  -8   0 53.3502 5.92628  10
  -6  -8   0 50.4224 3.36140  29
   6   8   0 46.8537 8.17196   8
   6   8   0 41.5822 6.37720   3
   6   8   0 47.8015 3.21928  17
   6   8   0 41.2862 2.97987  31
   6   8   0 49.6864 2.87661  32
   6   8   0 46.8668 3.86728  15
   6   8   0 55.6675 4.50625   1
   6   8   0 48.7749 3.14717  33
   6   8   0 40.6282 5.73094   1
  -7  -8   0 13.8798 3.66177  12
  -7  -8   0 8.48945 0.60832  28
  -7  -8   0 10.8458 1.44684  16
  -7  -8   0 10.1180 3.39990  10
  -7  -8   0 8.96966 2.80069   9
  -7  -8   0 7.93317 0.75459  13
  -7  -8   0 10.1202 1.44663  29
   7   8   0 7.65432 2.03829   1
   7   8   0 9.87117 1.25098  17
   7   8   0 11.1940 2.91052   1
   7   8   0 9.81727 1.12481  31
   7   8   0 11.3291 3.20613   3
   7   8   0 10.2204 1.50769  33
   7   8   0 10.8486 1.06728  32
   7   8   0 9.99268 0.97946  22
   7   8   0 8.51617 1.39303  25
   7   8   0 9.93606 1.87289  15
  -8  -8   0 4.21878 2.49971  10
  -8  -8   0 0.25379 0.74218  16
  -8  -8   0 3.44669 2.84895  12
  -8  -8   0 -0.9482 1.04097  29
  -8  -8   0 0.40734 2.19640   9
   8   8   0 -0.7678 1.94269   1
   8   8   0 -0.3846 0.60723  32
   8   8   0 0.12985 0.50588  22
   8   8   0 12.9876 10.6476   8
   8   8   0 0.16912 0.78349  33
   8   8   0 -0.9387 0.80387  17
   8   8   0 1.39162 1.64465  15
   8   8   0 -0.1445 1.45727   1
   8   8   0 2.20003 2.83498   3
  -9  -8   0 83.0526 4.48725  28
  -9  -8   0 80.3977 4.65236  13
  -9  -8   0 76.6375 5.18944  16
  -9  -8   0 87.0772 5.45336  29
  -9  -8   0 69.0763 8.84445  12
  -9  -8   0 98.5561 9.44006   9
   9   8   0 76.9412 6.40824   1
   9   8   0 66.8165 8.99351   3
   9   8   0 90.8228 6.36914   1
   9   8   0 83.4533 4.61247  22
   9   8   0 82.0825 5.06360  33
   9   8   0 88.5577 4.85311  32
   9   8   0 89.5895 6.30983  15
   9   8   0 91.1052 5.10550  17
 -10  -8   0 75.8109 5.29916  29
 -10  -8   0 81.0923 4.56376  13
 -10  -8   0 76.0147 5.12698  16
 -10  -8   0 83.3492 4.39333  28
  10   8   0 78.7434 4.96294  33
  10   8   0 84.5474 4.78935  32
  10   8   0 76.2329 6.16211  15
  10   8   0 85.9552 4.92984  17
  10   8   0 81.9280 4.48808  22
  10   8   0 86.6168 4.74786  24
 -11  -8   0 -0.2112 1.06838  21
 -11  -8   0 1.61609 0.45114  13
 -11  -8   0 1.09287 0.23602  28
  11   8   0 1.13309 0.73385  17
  11   8   0 1.35138 0.49097  22
  11   8   0 1.20405 0.79838  32
  11   8   0 2.01615 0.91358  24
  11   8   0 0.66717 0.30820  14
  11   8   0 -0.4903 1.77275  15
 -12  -8   0 0.32993 0.22363  28
 -12  -8   0 -0.0565 0.74131  21
 -12  -8   0 0.85566 0.44569  13
  12   8   0 -0.1124 0.81823  24
  12   8   0 0.46101 0.44693  22
  12   8   0 0.11108 0.70068  32
  12   8   0 0.73501 0.27054  14
  12   8   0 0.75469 0.55549  17
 -13  -8   0 0.42585 0.25429  28
 -13  -8   0 0.95928 0.49872  21
 -13  -8   0 0.85541 0.39146  13
  13   8   0 0.35307 0.64684  32
  13   8   0 0.12459 0.76236  24
  13   8   0 0.54659 0.22834  14
  13   8   0 1.29101 0.32879  22
  13   8   0 0.27484 0.32283  17
 -14  -8   0 7.82841 0.64645  21
 -14  -8   0 7.02196 0.59362  28
  14   8   0 7.36508 0.86850  24
  11  -9   0 8.34572 1.03741  13
  10  -9   0 -0.4095 0.83363  13
 -10   9   0 0.29098 0.21884  32
   9  -9   0 18.3474 1.19373  28
   8  -9   0 3.45771 1.61147  13
   8  -9   0 3.63826 0.94991  26
   7  -9   0 2.29377 1.77069  13
   7  -9   0 1.21441 6.37972  16
   7  -9   0 1.40363 1.03251  26
  -7   9   0 1.18525 0.68676  34
   6  -9   0 71.5505 7.73155   9
   6  -9   0 71.5815 4.41893  29
   6  -9   0 79.2325 5.43613  13
  -6   9   0 69.7675 4.78929  20
  -6   9   0 74.6135 4.12286  19
  -6   9   0 67.2130 4.24326  34
   5  -9   0 7.30012 3.15851  10
   5  -9   0 10.5841 1.30506  29
   5  -9   0 7.18115 8.06980  16
   5  -9   0 9.44310 3.86379  12
   5  -9   0 5.43708 2.42102   9
   5  -9   0 5.66785 3.34520  11
   5  -9   0 12.0339 2.30214  13
  -5   9   0 10.8718 1.08866  31
  -5   9   0 9.61773 1.27848  34
  -5   9   0 13.7743 1.23867  19
  -5   9   0 9.93692 1.65175  20
   4  -9   0 20.4973 4.29249  10
   4  -9   0 21.2761 3.24085  13
   4  -9   0 22.7840 4.66753  12
   4  -9   0 21.5531 4.64694  11
   4  -9   0 26.2654 1.92941  29
   4  -9   0 13.2280 7.41193  16
  -4   9   0 26.3221 2.58404  20
  -4   9   0 23.2324 1.95633  34
  -4   9   0 25.3824 1.69953  19
  -4   9   0 22.7372 7.06550   2
  -4   9   0 21.0300 1.90208  31
   3  -9   0 47.1767 2.89842  29
   3  -9   0 43.3679 3.73679  13
   3  -9   0 45.0749 6.24648  12
   3  -9   0 54.5415 5.86811  10
   3  -9   0 38.5737 7.47731  16
   3  -9   0 41.9867 7.13352  11
  -3   9   0 41.5790 2.87586  31
  -3   9   0 42.0965 8.61076   2
  -3   9   0 44.4462 2.61511  19
  -3   9   0 44.5825 3.32137  20
  -3   9   0 44.0437 2.45591  32
  -3   9   0 40.6144 2.86678  34
  -3   9   0 42.1690 2.83017  15
   2  -9   0 14.8128 2.82259   9
   2  -9   0 15.9013 4.52707  16
   2  -9   0 17.9985 2.46506  13
   2  -9   0 17.2455 1.47382  29
   2  -9   0 17.9872 4.27428  11
  -2   9   0 16.5411 1.52325  15
  -2   9   0 19.0293 4.72843   2
  -2   9   0 15.2420 1.05130  32
  -2   9   0 18.7125 1.29651  19
  -2   9   0 17.1354 1.66638  31
  -2   9   0 16.4937 1.65232  34
  -2   9   0 18.1363 2.03713  20
   1  -9   0 62.0659 6.30680  16
   1  -9   0 59.6597 6.17629  10
   1  -9   0 63.3151 6.51209  12
   1  -9   0 59.0204 7.55801  11
   1  -9   0 70.4654 5.71327   9
   1  -9   0 54.5137 4.04766  13
   1  -9   0 60.3546 3.67321  29
  -1   9   0 60.9408 3.77637  15
  -1   9   0 60.1007 3.72289  34
  -1   9   0 63.7890 4.00019  20
  -1   9   0 59.9274 3.61078  31
  -1   9   0 82.5665 12.7017   8
  -1   9   0 62.7650 3.41500  19
  -1   9   0 55.5426 3.32787  32
   0  -9   0 12.2087 1.67527  13
   0  -9   0 12.2972 2.91818  10
   0  -9   0 13.3746 2.89433  12
   0  -9   0 10.1601 2.47069  16
   0  -9   0 12.4394 2.54201   9
   0  -9   0 15.0920 1.36029  29
   0   9   0 10.4300 3.06784   3
   0   9   0 21.2775 5.08599   2
   0   9   0 16.3641 1.57043  15
   0   9   0 14.8835 1.46208  31
   0   9   0 13.7347 0.95011  32
   0   9   0 16.4171 1.81918  20
   0   9   0 16.5866 1.11921  19
   0   9   0 14.7340 1.66656  34
  -1  -9   0 197.328 12.4030  16
  -1  -9   0 206.170 11.3588  29
  -1  -9   0 198.564 14.2861  12
  -1  -9   0 201.879 13.5864   9
  -1  -9   0 207.737 14.0731  10
  -1  -9   0 208.133 15.7262  11
   1   9   0 204.748 11.1987  31
   1   9   0 214.573 11.5192  20
   1   9   0 219.988 11.3951  34
   1   9   0 205.285 16.0420   2
   1   9   0 215.205 11.5886  15
   1   9   0 219.697 14.6188   3
   1   9   0 197.839 11.0638  19
   1   9   0 201.054 11.0801  32
   1   9   0 210.600 11.3713  33
  -2  -9   0 -2.6873 1.79389  11
  -2  -9   0 0.88964 0.55380  29
  -2  -9   0 -0.2514 1.04246  16
  -2  -9   0 -1.7132 1.16995   9
   2   9   0 0.05041 0.29978  32
   2   9   0 0.38755 0.69104  31
   2   9   0 -0.7718 0.73922  20
   2   9   0 1.60813 3.69824   2
   2   9   0 4.05612 1.98584   3
   2   9   0 -0.5983 0.68874  33
   2   9   0 -7.9508 4.73527   8
  -3  -9   0 405.381 24.6266  10
  -3  -9   0 449.964 26.7665  11
  -3  -9   0 438.729 24.7251   9
  -3  -9   0 409.741 22.3703  16
  -3  -9   0 416.633 21.8927  29
  -3  -9   0 405.581 25.0100  12
   3   9   0 406.886 21.8158  33
   3   9   0 394.264 21.5630  22
   3   9   0 393.693 25.1046   3
   3   9   0 374.739 21.5244  19
   3   9   0 389.755 21.5831  32
   3   9   0 410.655 21.6770  31
   3   9   0 380.639 21.8954  20
   3   9   0 422.639 22.2003  15
  -4  -9   0 3.02194 1.87338  12
  -4  -9   0 1.44788 0.82830  16
  -4  -9   0 1.26644 0.37471  28
  -4  -9   0 0.30514 0.73081  29
  -4  -9   0 0.75226 1.98981  10
  -4  -9   0 0.76149 1.78068   9
   4   9   0 1.14657 0.76363  31
   4   9   0 0.99561 0.69893  33
   4   9   0 -2.8418 3.44566   1
   4   9   0 1.01458 1.06234  15
   4   9   0 1.22659 0.42217  32
   4   9   0 0.07805 0.74973  20
   4   9   0 2.54669 2.36430   3
   4   9   0 -9.3840 5.38337   8
   4   9   0 1.10041 0.57943  22
  -5  -9   0 10.3814 1.54398  16
  -5  -9   0 15.1290 3.07191   9
  -5  -9   0 12.5911 0.82574  28
  -5  -9   0 14.8481 3.07713  10
  -5  -9   0 10.9840 2.91928  12
  -5  -9   0 10.2630 1.51790  29
   5   9   0 11.8259 1.48937  20
   5   9   0 13.0736 1.85100  15
   5   9   0 11.4975 1.05844  32
   5   9   0 12.4535 1.56571  33
   5   9   0 11.7329 1.23608  22
   5   9   0 13.7822 1.50490  31
   5   9   0 10.1069 3.10451   3
   5   9   0 15.9773 4.01678   1
  -6  -9   0 0.54892 0.68682  16
  -6  -9   0 2.97136 2.17620  12
  -6  -9   0 1.47538 0.77039  29
  -6  -9   0 0.35965 1.57876   9
  -6  -9   0 1.28913 0.23102  28
   6   9   0 3.21791 2.19118   1
   6   9   0 1.33853 0.52066  32
   6   9   0 3.30435 0.87397  31
   6   9   0 1.38898 1.34316  15
   6   9   0 1.02797 0.90533  17
   6   9   0 -11.322 7.60271   8
   6   9   0 1.67076 0.58416  22
   6   9   0 2.30285 0.88503  33
   6   9   0 1.38726 1.84473   1
   6   9   0 3.90001 2.79296   3
  -7  -9   0 9.93760 1.49551  16
  -7  -9   0 10.6662 0.67771  28
  -7  -9   0 11.5563 3.16320   9
  -7  -9   0 6.62749 3.19845  12
  -7  -9   0 10.4521 1.42417  29
   7   9   0 10.7885 1.29107  31
   7   9   0 10.8905 1.42550  17
   7   9   0 11.4076 1.62815  33
   7   9   0 11.0851 1.12014  22
   7   9   0 11.3492 2.06055  15
   7   9   0 8.78676 2.19843   1
   7   9   0 9.05607 3.80674   3
   7   9   0 10.9699 2.15414   1
   7   9   0 9.84336 1.13868  32
  -8  -9   0 27.1720 1.66462  13
  -8  -9   0 25.2330 2.24608  16
  -8  -9   0 27.8839 1.51101  28
  -8  -9   0 28.1860 2.46893  29
  -8  -9   0 24.0459 4.67001   9
  -8  -9   0 35.5980 5.48777  10
   8   9   0 25.5526 2.25673  33
   8   9   0 20.9681 5.18417   3
   8   9   0 20.1609 2.25538  31
   8   9   0 30.0420 2.02933  32
   8   9   0 31.6778 3.62472  15
   8   9   0 27.9562 2.34200  17
   8   9   0 25.4927 1.74963  22
  -9  -9   0 8.80354 1.49731  16
  -9  -9   0 11.2054 1.53576  29
  -9  -9   0 11.6220 0.93034  13
  -9  -9   0 11.5269 0.71953  28
   9   9   0 12.2342 1.60781  17
   9   9   0 9.91287 2.32955  15
   9   9   0 10.8074 1.37792  33
   9   9   0 12.1353 1.25686  24
   9   9   0 12.8670 1.35001  32
   9   9   0 11.9936 1.08372  22
 -10  -9   0 110.776 6.02624  13
 -10  -9   0 108.225 5.86644  28
  10   9   0 111.962 6.37577  17
  10   9   0 114.970 7.66405  15
  10   9   0 109.090 5.95561  22
  10   9   0 97.9034 5.84883  14
  10   9   0 114.580 6.17251  24
  10   9   0 112.957 6.23175  32
 -11  -9   0 1.23235 0.40860  13
 -11  -9   0 1.81549 0.25062  28
 -11  -9   0 0.17463 1.01259  21
  11   9   0 1.73842 0.27306  14
  11   9   0 1.24645 1.78584  15
  11   9   0 1.04049 0.71592  17
  11   9   0 1.08449 0.75915  32
  11   9   0 1.95463 0.47265  22
  11   9   0 2.40374 0.91982  24
 -12  -9   0 0.33310 0.74294  21
 -12  -9   0 0.27023 0.20241  28
 -12  -9   0 0.71599 0.36925  13
  12   9   0 -0.2888 0.76942  24
  12   9   0 -0.2252 0.66639  32
  12   9   0 0.89206 0.21269  14
  12   9   0 0.16906 0.51034  17
  12   9   0 0.22534 0.40348  22
 -13  -9   0 8.08155 0.89976  21
 -13  -9   0 8.63595 0.65575  28
 -13  -9   0 10.0341 0.80823  13
  13   9   0 9.10669 1.12998  32
  13   9   0 8.72122 0.98951  24
 -14  -9   0 4.61819 0.46327  21
  14   9   0 3.30521 0.68549  24
  10 -10   0 3.35180 0.67486  13
   9 -10   0 12.6712 1.71760  13
  -9  10   0 15.4869 0.91233  32
   8 -10   0 3.28618 1.17967  13
  -8  10   0 3.33728 0.37824  32
   7 -10   0 4.93006 1.08532  26
   7 -10   0 4.58282 1.47571  13
  -7  10   0 5.37393 0.55678  32
   6 -10   0 3.74667 1.16908  26
   6 -10   0 2.25634 1.50962  13
  -6  10   0 1.98296 0.74455  34
  -6  10   0 2.07193 0.35877  32
   5 -10   0 66.5242 4.06673  29
   5 -10   0 73.7947 4.44735  26
   5 -10   0 69.7435 4.89228  13
  -5  10   0 73.1869 3.82975  19
  -5  10   0 59.2149 3.94524  31
  -5  10   0 58.8711 3.92477  34
  -5  10   0 58.3558 4.48297  20
  -5  10   0 67.5288 3.62063  32
   4 -10   0 1.50163 1.47809  13
   4 -10   0 2.33510 2.30672   9
   4 -10   0 0.95446 0.64709  29
   4 -10   0 9.52305 7.01326  16
  -4  10   0 1.87533 0.92819  34
  -4  10   0 2.05994 1.27235  20
  -4  10   0 1.60854 0.84685  31
  -4  10   0 2.13091 0.36686  32
  -4  10   0 1.94744 0.65887  19
  -4  10   0 4.84184 7.18137   2
   3 -10   0 4.90295 3.02063  12
   3 -10   0 11.1326 4.21495  11
   3 -10   0 2.48010 5.45515  16
   3 -10   0 6.69981 2.99972  10
   3 -10   0 8.23628 1.16222  29
   3 -10   0 5.48090 2.18675   9
   3 -10   0 7.27497 1.65447  13
  -3  10   0 6.67951 1.12361  15
  -3  10   0 21.7424 7.31607   2
  -3  10   0 8.22440 0.70690  32
  -3  10   0 7.38872 0.83460  19
  -3  10   0 7.26191 1.58269  20
  -3  10   0 8.42061 1.12061  31
  -3  10   0 8.81528 1.25404  34
   2 -10   0 217.303 11.9367  29
   2 -10   0 226.680 16.8989  16
   2 -10   0 223.276 15.6356  10
   2 -10   0 219.121 14.5147   9
   2 -10   0 201.896 12.1913  13
   2 -10   0 221.814 17.4166  11
   2 -10   0 215.796 16.0350  12
  -2  10   0 222.911 11.8285  31
  -2  10   0 202.626 11.8731  34
  -2  10   0 218.264 12.0851  15
  -2  10   0 228.655 11.6602  19
  -2  10   0 208.082 11.5777  32
  -2  10   0 211.451 19.2722   2
  -2  10   0 226.589 12.3304  20
   1 -10   0 -0.2166 2.16063  12
   1 -10   0 1.50404 0.60864  29
   1 -10   0 -0.8161 3.01896  11
   1 -10   0 1.46691 1.10908  13
   1 -10   0 -1.0051 1.31788   9
   1 -10   0 -0.0449 1.89972  10
   1 -10   0 3.09499 3.64539  16
  -1  10   0 2.50453 0.59482  19
  -1  10   0 3.09944 0.96585  31
  -1  10   0 2.09530 1.03932  34
  -1  10   0 0.80369 0.94387  15
  -1  10   0 12.7422 9.56366   8
  -1  10   0 1.34780 0.35855  32
  -1  10   0 0.53194 1.07885  20
   0 -10   0 77.8302 8.87427  11
   0 -10   0 58.4941 6.86155  10
   0 -10   0 73.3826 6.40248   9
   0 -10   0 65.3883 4.34517  13
   0 -10   0 56.2868 6.97421  12
   0 -10   0 68.3468 4.18041  29
   0 -10   0 69.6381 6.80157  16
   0  10   0 73.7777 4.59376  20
   0  10   0 73.1583 4.35271  34
   0  10   0 74.8742 4.55518  15
   0  10   0 63.9481 10.1837   2
   0  10   0 75.9195 4.21029  31
   0  10   0 71.0612 3.92615  19
   0  10   0 100.769 15.7366   8
   0  10   0 67.7116 3.86794  32
  -1 -10   0 -2.2502 2.01708  10
  -1 -10   0 1.26675 0.57352  29
  -1 -10   0 1.44863 2.32897  11
  -1 -10   0 3.92258 1.86771   9
  -1 -10   0 0.79331 0.72476  13
  -1 -10   0 1.09620 1.93298  16
   1  10   0 0.29774 2.22931   3
   1  10   0 1.74042 1.20693  34
   1  10   0 9.24724 5.45206   2
   1  10   0 0.95931 0.96016  15
   1  10   0 1.73490 0.86416  31
   1  10   0 1.22951 0.38258  32
   1  10   0 0.25670 0.46546  19
   1  10   0 1.37505 1.01746  20
   1  10   0 8.77389 7.96720   8
  -2 -10   0 48.6403 6.13907  12
  -2 -10   0 56.4925 5.85370   9
  -2 -10   0 56.5736 3.53849  29
  -2 -10   0 53.5179 3.45766  13
  -2 -10   0 59.6756 4.90050  16
  -2 -10   0 72.6064 8.35090  11
  -2 -10   0 46.1463 6.02548  10
   2  10   0 63.7672 6.83065   3
   2  10   0 53.7975 3.23782  32
   2  10   0 59.9014 3.24251  19
   2  10   0 64.2930 3.60389  31
   2  10   0 55.0661 3.98849  15
   2  10   0 55.3237 3.87271  20
   2  10   0 60.3573 3.68339  33
   2  10   0 75.2243 13.7153   8
   2  10   0 60.0315 3.36230  22
  -3 -10   0 -1.7605 1.77744   9
  -3 -10   0 -0.1545 1.24158  16
  -3 -10   0 -2.0832 2.30977  11
  -3 -10   0 1.88774 2.02035  12
  -3 -10   0 -0.2503 1.97077  10
  -3 -10   0 0.18900 0.55463  29
   3  10   0 0.29336 1.06065  15
   3  10   0 -0.1780 0.38675  32
   3  10   0 -10.296 6.69933   8
   3  10   0 0.40572 0.44319  19
   3  10   0 -1.3069 0.80106  31
   3  10   0 0.63647 0.79741  33
   3  10   0 -0.0208 0.84111  20
   3  10   0 -0.3179 0.64048  22
  -4 -10   0 7.17161 0.98643  29
  -4 -10   0 6.13076 0.60021  28
  -4 -10   0 6.14491 2.42059   9
  -4 -10   0 8.98140 3.37794  11
  -4 -10   0 5.73933 1.36251  16
   4  10   0 5.80638 3.53249   1
   4  10   0 8.56573 0.86714  32
   4  10   0 6.06740 1.01880  31
   4  10   0 7.91293 1.62692  15
   4  10   0 6.00452 1.09930  33
   4  10   0 6.72132 0.84857  22
   4  10   0 5.35023 2.51538   1
  -5 -10   0 0.77130 0.66645  29
  -5 -10   0 0.41179 0.93595  16
  -5 -10   0 2.53831 2.31368  10
  -5 -10   0 3.49991 2.53307  12
  -5 -10   0 0.21594 0.27129  28
   5  10   0 5.24113 2.87265   3
   5  10   0 0.00524 1.24474  15
   5  10   0 -0.2442 0.87156  31
   5  10   0 0.62068 2.19330   1
   5  10   0 0.83435 0.84092  20
   5  10   0 -2.4129 1.88780   1
   5  10   0 0.31795 0.51593  32
   5  10   0 -0.1484 0.78780  33
   5  10   0 0.12126 0.63302  22
  -6 -10   0 3.44501 1.04115  16
  -6 -10   0 8.13427 3.42500  10
  -6 -10   0 5.12453 0.48311  28
  -6 -10   0 0.30357 2.71015  12
  -6 -10   0 6.26488 1.05612  29
  -6 -10   0 7.11448 2.73813   9
   6  10   0 7.00473 1.11906  31
   6  10   0 5.64907 0.75680  22
   6  10   0 11.6699 3.47094   3
   6  10   0 4.39785 1.11739  17
   6  10   0 6.59811 0.80522  32
   6  10   0 4.15291 1.70913  15
   6  10   0 4.86590 1.09564  33
  -7 -10   0 6.67048 1.16287  29
  -7 -10   0 7.82995 1.31165  16
  -7 -10   0 10.3445 0.63796  28
  -7 -10   0 11.4468 3.22210   9
   7  10   0 11.0984 1.36600  31
   7  10   0 8.76702 1.24005  33
   7  10   0 4.01356 3.64003   3
   7  10   0 9.49757 1.14356  22
   7  10   0 11.2913 1.16526  32
   7  10   0 8.71468 2.07896  15
   7  10   0 10.1105 1.34021  17
  -8 -10   0 62.6336 3.66766  13
  -8 -10   0 57.1516 4.28195  16
  -8 -10   0 67.1055 3.54883  28
  -8 -10   0 62.4243 4.12194  29
   8  10   0 65.3389 3.69347  22
   8  10   0 63.1592 4.14727  33
   8  10   0 68.1363 4.22304  17
   8  10   0 64.2397 4.10116  31
   8  10   0 72.1073 5.41034  15
   8  10   0 73.2268 3.96290  32
   8  10   0 70.8338 3.94868  24
  -9 -10   0 0.09641 0.31153  13
  -9 -10   0 0.23612 0.15822  28
   9  10   0 0.59244 0.49867  22
   9  10   0 0.09644 1.83678  15
   9  10   0 0.98184 0.92847  17
   9  10   0 -1.4142 0.81176  24
   9  10   0 0.47416 1.43136  33
   9  10   0 -0.4580 0.61728  32
 -10 -10   0 6.28614 0.71194  13
 -10 -10   0 6.14713 0.45772  28
  10  10   0 3.38597 1.96800  15
  10  10   0 5.93364 0.91963  32
  10  10   0 5.83664 0.99909  17
  10  10   0 4.60281 0.99060  24
 -11 -10   0 5.20454 0.42693  28
 -11 -10   0 5.93357 0.67967  13
 -11 -10   0 2.96254 1.05536  21
  11  10   0 3.63213 0.88799  24
  11  10   0 3.86784 0.81303  17
  11  10   0 3.98638 1.89405  15
  11  10   0 4.52264 0.53427  22
 -12 -10   0 7.05718 0.53318  28
 -12 -10   0 7.96637 0.68081  13
 -12 -10   0 6.70968 0.85887  21
  12  10   0 6.53353 0.91709  24
  12  10   0 5.27705 0.74062  17
  12  10   0 7.40544 0.67553  22
  12  10   0 8.03325 0.91309  32
 -13 -10   0 3.63458 0.39529  28
 -13 -10   0 3.73256 0.47383  21
  13  10   0 3.68949 0.78674  24
  13  10   0 4.94699 0.66556  32
   9 -11   0 0.27003 0.54670  13
   8 -11   0 4.46132 0.93158  13
  -8  11   0 6.18315 0.52546  32
   7 -11   0 45.5525 3.26509  13
  -7  11   0 49.0942 2.64163  32
   6 -11   0 21.8067 2.35636  13
  -6  11   0 23.8395 1.41036  32
   5 -11   0 0.38628 1.15298  13
   5 -11   0 -0.9814 1.16893  26
  -5  11   0 1.06363 0.60586  19
  -5  11   0 2.13127 0.82326  31
  -5  11   0 0.99756 0.35372  32
  -5  11   0 0.92686 0.78363  34
   4 -11   0 9.74742 1.24577  29
   4 -11   0 10.1751 1.60265  13
   4 -11   0 19.6564 6.73458  16
  -4  11   0 12.2530 1.23491  19
  -4  11   0 10.0854 1.81305  20
  -4  11   0 11.0013 1.26204  31
  -4  11   0 10.3165 1.32085  34
   3 -11   0 1.00638 0.58328  29
   3 -11   0 2.57675 5.76900  16
   3 -11   0 1.41638 1.15131  13
  -3  11   0 0.53375 0.85352  34
  -3  11   0 2.18113 0.93067  31
  -3  11   0 0.53834 0.60372  19
  -3  11   0 -1.6253 1.13585  20
  -3  11   0 0.81815 0.35415  32
   2 -11   0 0.20085 4.92644  16
   2 -11   0 4.46970 1.23287  13
   2 -11   0 0.42464 2.35077   9
   2 -11   0 3.24281 0.66902  29
  -2  11   0 4.93346 1.41689  20
  -2  11   0 4.25773 0.50470  32
  -2  11   0 3.03093 1.04702  15
  -2  11   0 5.45423 1.04260  31
  -2  11   0 3.27385 1.11116  34
   1 -11   0 116.059 6.99557  13
   1 -11   0 116.862 10.6213  12
   1 -11   0 122.645 9.60144   9
   1 -11   0 106.140 11.2029  16
   1 -11   0 116.052 6.82869  29
   1 -11   0 117.426 12.7975  11
   1 -11   0 132.818 10.2776  10
  -1  11   0 115.229 6.90145  34
  -1  11   0 128.678 6.58925  19
  -1  11   0 121.118 7.15095  15
  -1  11   0 125.061 6.82671  31
  -1  11   0 119.401 7.32817  20
  -1  11   0 119.428 6.51581  32
   0 -11   0 19.4178 1.85597  13
   0 -11   0 15.6386 4.53883  11
   0 -11   0 8.48113 3.68944  16
   0 -11   0 14.4899 3.79103  10
   0 -11   0 14.6736 3.87258  12
   0 -11   0 15.7773 3.21334   9
   0 -11   0 15.5882 1.49252  29
   0  11   0 14.5115 2.07567  15
   0  11   0 17.5674 1.19621  32
   0  11   0 13.4200 2.02241  34
   0  11   0 19.3245 1.38239  19
   0  11   0 14.3522 2.23647  20
   0  11   0 17.8249 1.87907  31
   0  11   0 23.9875 7.11334   2
  -1 -11   0 -0.3000 3.56940  11
  -1 -11   0 8.78563 2.36546   9
  -1 -11   0 5.11882 0.79220  29
  -1 -11   0 1.74818 2.54834  12
  -1 -11   0 0.52420 2.40568  16
  -1 -11   0 0.16425 2.47852  10
  -1 -11   0 3.36099 0.87715  13
   1  11   0 15.3100 6.83462   2
   1  11   0 5.88417 1.06883  31
   1  11   0 4.84888 0.83819  22
   1  11   0 4.36975 1.29198  20
   1  11   0 4.32752 1.32398  15
   1  11   0 4.90155 0.70142  19
  -2 -11   0 13.1852 4.13592  11
  -2 -11   0 9.90105 1.18320  13
  -2 -11   0 9.62149 2.93722   9
  -2 -11   0 9.32708 1.18014  29
  -2 -11   0 4.83131 2.92976  12
  -2 -11   0 7.77020 2.42151  16
   2  11   0 9.99582 1.22180  31
   2  11   0 10.8936 1.66443  15
   2  11   0 6.86423 3.36352   3
   2  11   0 10.0449 0.95140  32
   2  11   0 12.9904 8.08805   2
   2  11   0 12.8193 1.34063  22
   2  11   0 9.67179 1.04629  19
   2  11   0 7.37243 1.44205  20
  -3 -11   0 84.6207 6.67172  16
  -3 -11   0 79.2846 10.8250  11
  -3 -11   0 94.1212 5.01974  28
  -3 -11   0 91.7338 5.31103  29
  -3 -11   0 87.2029 8.16388  10
  -3 -11   0 82.1977 8.35505  12
  -3 -11   0 94.6196 7.84583   9
  -3 -11   0 82.5235 5.10220  13
   3  11   0 85.6003 5.62089  20
   3  11   0 95.9165 5.37338  31
   3  11   0 93.5652 5.00300  19
   3  11   0 89.1874 5.41724  33
   3  11   0 96.8667 5.07657  32
   3  11   0 97.2728 6.02170  15
   3  11   0 99.3716 5.10777  22
   3  11   0 88.9112 9.25859   3
  -4 -11   0 2.21383 3.56509  11
  -4 -11   0 0.90213 2.19582   9
  -4 -11   0 -0.0013 0.32299  28
  -4 -11   0 0.62819 0.55389  29
  -4 -11   0 0.01256 1.23560  16
   4  11   0 0.36752 0.49824  32
   4  11   0 -0.6915 0.89613  31
   4  11   0 0.36723 1.31929  15
   4  11   0 -0.9979 0.79745  33
   4  11   0 4.25150 3.23450   3
   4  11   0 1.31561 0.92176  20
   4  11   0 0.96805 0.81810  24
   4  11   0 0.67834 0.74560  22
  -5 -11   0 -4.2448 4.51181  11
  -5 -11   0 3.00730 0.36913  28
  -5 -11   0 2.94773 0.69987  29
  -5 -11   0 3.61591 2.22410   9
  -5 -11   0 4.62705 1.40677  16
   5  11   0 3.35984 3.61895   3
   5  11   0 3.52142 1.12770  17
   5  11   0 1.98519 0.84870  24
   5  11   0 3.41696 0.95047  33
   5  11   0 2.42853 1.55058  15
   5  11   0 3.89107 0.67687  32
   5  11   0 2.64547 1.05134  31
   5  11   0 4.04639 0.70693  22
  -6 -11   0 0.27117 0.59303  29
  -6 -11   0 1.56749 0.24869  28
  -6 -11   0 0.33912 0.97127  16
  -6 -11   0 -0.4935 2.53524   9
   6  11   0 0.74721 0.97075  17
   6  11   0 1.65934 0.84849  24
   6  11   0 1.75323 0.62199  32
   6  11   0 0.88454 0.91210  33
   6  11   0 1.37230 1.55323  15
   6  11   0 3.97215 1.10902  31
   6  11   0 0.56902 0.60772  22
  -7 -11   0 41.8549 2.77553  29
  -7 -11   0 39.9998 2.23590  28
   7  11   0 42.1367 3.03592  17
   7  11   0 41.2987 2.56531  32
   7  11   0 43.3627 4.05883  15
   7  11   0 40.3695 2.46123  22
   7  11   0 39.9173 2.70430  24
   7  11   0 38.6152 2.85771  33
   7  11   0 39.5483 3.08412  31
  -8 -11   0 98.9717 5.27108  28
   8  11   0 104.355 5.87485  17
   8  11   0 104.370 6.95874  15
   8  11   0 93.3356 5.38554  22
   8  11   0 101.306 5.58944  24
   8  11   0 100.139 5.58880  32
   8  11   0 88.4337 5.73817  31
  -9 -11   0 0.04686 0.14703  28
   9  11   0 2.82877 1.86228  15
   9  11   0 -0.5822 0.59650  32
   9  11   0 0.12506 0.48265  22
   9  11   0 -0.6542 0.84012  24
   9  11   0 -0.1235 0.78720  17
 -10 -11   0 24.0371 1.30272  28
  10  11   0 18.6866 2.71788  15
  10  11   0 22.5820 1.79535  32
  10  11   0 22.5449 1.44335  22
  10  11   0 23.8335 1.84859  17
  10  11   0 22.8229 1.89267  24
 -11 -11   0 0.93203 0.87108  21
 -11 -11   0 1.23380 0.20150  28
  11  11   0 1.85411 0.79012  24
  11  11   0 1.40569 0.63898  32
  11  11   0 3.19531 1.62714  15
  11  11   0 1.01310 0.40061  22
  11  11   0 0.98702 0.59962  17
 -12 -11   0 5.55457 0.41633  28
 -12 -11   0 4.27904 0.66637  21
  12  11   0 5.70878 0.72580  32
  12  11   0 5.16847 0.84508  24
  12  11   0 4.27411 0.57474  17
  13  11   0 6.13836 0.70364  32
   8 -12   0 0.30550 0.50119  13
  -8  12   0 0.93229 0.35061  22
   7 -12   0 -0.6644 0.62958  13
   7 -12   0 0.48012 0.28406  28
  -7  12   0 -0.0310 0.22962  32
   6 -12   0 8.96088 1.45055  13
   6 -12   0 7.80187 0.78228  28
  -6  12   0 8.88946 0.71011  32
   5 -12   0 0.58382 0.86122  13
  -5  12   0 1.01497 0.36563  32
   4 -12   0 3.68125 1.02695  13
  -4  12   0 3.37955 0.48979  32
  -4  12   0 3.62171 0.95693  31
   3 -12   0 9.06884 1.29709  13
  -3  12   0 10.3297 1.28001  31
  -3  12   0 8.67291 0.84549  32
  -3  12   0 10.5185 1.15298  19
   2 -12   0 23.6452 2.20336  13
  -2  12   0 25.6573 2.24554  31
  -2  12   0 28.9056 1.77338  19
  -2  12   0 21.5359 2.17567  15
  -2  12   0 24.5482 1.56731  32
   1 -12   0 6.93822 1.12000  13
   1 -12   0 4.81402 0.80676  29
   1 -12   0 10.1301 4.91586  16
  -1  12   0 6.29760 1.52848  20
  -1  12   0 6.63230 0.78025  19
  -1  12   0 5.11495 1.24894  15
  -1  12   0 6.84798 1.18304  31
   0 -12   0 56.5390 3.68930  13
   0 -12   0 55.7987 3.62289  29
   0  12   0 61.6480 3.43835  19
   0  12   0 66.1512 3.38806  32
   0  12   0 62.7609 3.54600  22
   0  12   0 62.1000 3.88415  31
   0  12   0 49.9184 4.17112  20
   0  12   0 60.7974 4.17368  15
  -1 -12   0 1.02723 0.63420  13
  -1 -12   0 -2.4887 2.91698  16
  -1 -12   0 1.00379 0.47837  29
   1  12   0 0.23682 0.52869  19
   1  12   0 1.37181 1.04568  31
   1  12   0 -0.0922 1.08694  15
   1  12   0 0.48631 0.45007  32
   1  12   0 0.84348 0.76280  22
   1  12   0 1.43874 1.15515  20
  -2 -12   0 172.189 9.15708  28
  -2 -12   0 164.339 9.26541  13
  -2 -12   0 161.484 9.37982  29
   2  12   0 153.375 9.75031  20
   2  12   0 166.897 9.18129  32
   2  12   0 181.975 10.0723  15
   2  12   0 177.081 9.15234  19
   2  12   0 175.256 9.19750  22
   2  12   0 176.490 9.46505  31
  -3 -12   0 13.3759 1.33222  29
  -3 -12   0 16.4898 1.23226  13
  -3 -12   0 15.7046 1.10528  28
   3  12   0 15.6079 1.56931  31
   3  12   0 17.0927 2.43818  15
   3  12   0 13.0693 1.19925  32
   3  12   0 18.5151 1.53082  22
  -4 -12   0 54.2387 3.45887  29
  -4 -12   0 58.1185 3.15986  28
   4  12   0 47.4953 3.94387  20
   4  12   0 58.1757 3.32201  32
   4  12   0 63.6747 3.77885  31
   4  12   0 59.6696 3.76947  17
   4  12   0 60.0944 4.50500  15
   4  12   0 57.2632 3.38187  22
  -5 -12   0 8.33339 0.66969  28
   5  12   0 6.56433 1.22478  33
   5  12   0 10.9592 1.43184  31
   5  12   0 9.80067 1.04303  24
   5  12   0 9.08296 1.92313  15
   5  12   0 9.67616 1.09335  32
   5  12   0 11.1867 1.25112  22
   5  12   0 9.67917 1.29258  17
  -6 -12   0 91.5847 4.93504  28
   6  12   0 91.5984 5.53534  17
   6  12   0 90.6628 5.18688  24
   6  12   0 93.3829 5.18677  32
   6  12   0 91.8188 6.35251  15
   6  12   0 96.6680 5.55643  31
   6  12   0 88.6173 5.08507  22
  -7 -12   0 19.3965 1.09243  28
   7  12   0 17.8993 1.41505  22
   7  12   0 19.5476 1.81857  31
   7  12   0 18.3011 2.63420  15
   7  12   0 18.4701 1.85969  17
   7  12   0 18.4728 1.77296  24
   7  12   0 18.3299 1.54590  32
  -8 -12   0 8.04863 0.56108  28
   8  12   0 8.33113 2.13703  15
   8  12   0 8.24710 1.03558  24
   8  12   0 10.0136 1.20641  32
   8  12   0 10.7504 0.99242  22
   8  12   0 7.56573 1.19838  17
  -9 -12   0 0.11704 0.13921  28
   9  12   0 -0.0275 0.82173  24
   9  12   0 0.39608 0.44942  22
   9  12   0 -0.8083 0.68046  17
   9  12   0 -0.8019 1.55078  15
   9  12   0 -0.0565 0.60924  32
 -10 -12   0 0.85975 0.16756  28
  10  12   0 -0.6571 1.47741  15
  10  12   0 1.24148 0.65789  17
  10  12   0 0.57835 0.37480  22
  10  12   0 1.73526 0.75412  24
  10  12   0 0.67816 0.61436  32
 -11 -12   0 2.96211 0.29710  28
 -11 -12   0 2.55105 0.74716  21
  11  12   0 1.65421 0.55558  17
  11  12   0 1.50893 1.32632  15
  11  12   0 3.77593 0.63381  32
  11  12   0 2.68580 0.78626  24
 -12 -12   0 2.89937 0.42095  21
  12  12   0 4.59881 0.53319  32
  12  12   0 4.02179 0.67894  24
   6 -13   0 0.75431 0.52430  13
  -6  13   0 0.36357 0.43746  22
   5 -13   0 0.70352 0.29855  28
   5 -13   0 0.10198 0.61803  13
  -5  13   0 0.72210 0.55484  22
  -5  13   0 0.28062 0.27016  32
   4 -13   0 -0.1954 0.36194  28
   4 -13   0 0.44054 0.67296  13
  -4  13   0 -0.1840 0.58404  22
  -4  13   0 0.39478 0.29613  32
   3 -13   0 11.7172 1.39554  13
  -3  13   0 11.7807 1.26905  31
  -3  13   0 10.5493 0.84555  32
  -3  13   0 9.92218 1.20560  22
   2 -13   0 -0.0915 0.69062  13
  -2  13   0 -0.0374 0.35914  32
  -2  13   0 -0.0918 0.91564  31
  -2  13   0 -0.6341 0.64881  22
   1 -13   0 9.04494 1.23314  13
  -1  13   0 8.72565 1.19637  22
  -1  13   0 9.62897 1.30000  31
  -1  13   0 8.38811 0.81886  32
  -1  13   0 7.01947 1.31974  15
   0 -13   0 1.20151 0.63830  13
   0 -13   0 1.06784 0.47906  28
   0  13   0 2.79357 1.21885  15
   0  13   0 2.45656 0.71850  22
   0  13   0 1.10040 0.75033  17
   0  13   0 1.54896 0.44418  32
   0  13   0 1.23615 1.07883  31
   0  13   0 1.10427 0.56725  19
  -1 -13   0 170.737 9.08732  13
  -1 -13   0 170.282 8.95732  28
   1  13   0 166.521 8.98652  32
   1  13   0 182.485 9.30960  31
   1  13   0 151.067 9.21599  17
   1  13   0 163.056 8.99068  22
   1  13   0 160.931 9.73152  15
  -2 -13   0 0.85597 0.37402  28
  -2 -13   0 0.65875 0.46429  13
   2  13   0 0.80135 0.46008  32
   2  13   0 0.65567 1.09774  31
   2  13   0 -0.3065 1.13550  15
   2  13   0 0.27359 0.83335  17
   2  13   0 0.91334 0.65822  22
  -3 -13   0 2.50970 0.48465  13
  -3 -13   0 3.01652 0.39610  28
   3  13   0 2.45155 0.55825  32
   3  13   0 3.14383 1.41267  15
   3  13   0 4.41570 0.79851  22
   3  13   0 1.47730 0.89443  17
   3  13   0 3.60846 1.17568  31
  -4 -13   0 -0.1170 0.22568  28
   4  13   0 -0.5486 0.61501  22
   4  13   0 -0.0721 1.30685  15
   4  13   0 -0.2224 1.07409  31
   4  13   0 -0.2734 0.46804  32
   4  13   0 -0.5153 0.83008  17
  -5 -13   0 -0.0477 0.18228  28
   5  13   0 -0.1221 0.50831  32
   5  13   0 -0.0211 0.59636  22
   5  13   0 -0.2591 0.84213  17
   5  13   0 -1.4727 1.06160  31
   5  13   0 0.48209 1.44187  15
  -6 -13   0 3.58505 0.36045  28
   6  13   0 2.25391 1.65701  15
   6  13   0 3.93946 0.66884  22
   6  13   0 2.41164 0.89893  17
   6  13   0 3.85281 0.62753  32
   6  13   0 3.95696 1.21757  31
   6  13   0 2.79871 0.81533  24
  -7 -13   0 10.7740 0.67261  28
   7  13   0 10.4961 2.01978  15
   7  13   0 11.6494 1.19971  32
   7  13   0 14.7087 1.44951  31
   7  13   0 9.68404 0.99320  22
   7  13   0 10.7719 1.43743  17
   7  13   0 11.2770 1.06951  24
  -8 -13   0 13.4633 0.81055  28
   8  13   0 14.2664 1.08142  22
   8  13   0 10.9291 2.03258  15
   8  13   0 13.1853 1.47236  24
   8  13   0 13.5846 1.46556  17
   8  13   0 17.0180 1.31916  32
  -9 -13   0 6.25302 0.39569  28
   9  13   0 4.81043 0.82300  17
   9  13   0 5.77070 0.65428  22
   9  13   0 3.63308 0.85732  24
   9  13   0 5.26367 1.71565  15
   9  13   0 6.75244 0.76055  32
 -10 -13   0 43.0474 2.31991  28
  10  13   0 41.9873 2.58361  17
  10  13   0 45.2700 2.53635  32
  10  13   0 44.5809 2.59645  24
  10  13   0 37.8339 3.29748  15
  11  13   0 -0.1611 0.37407  32
   5 -14   0 4.83476 0.55841  13
  -5  14   0 3.58290 0.43684  22
   4 -14   0 0.44319 0.20274  28
   4 -14   0 0.70961 0.40706  13
  -4  14   0 1.22405 0.44938  22
   3 -14   0 -0.1328 0.43011  13
   3 -14   0 0.00251 0.25605  28
  -3  14   0 0.39963 0.27692  32
  -3  14   0 -0.1762 0.49264  22
   2 -14   0 3.23592 0.58443  13
   2 -14   0 3.03738 0.40039  28
  -2  14   0 3.32632 0.91960  31
  -2  14   0 3.36256 0.43011  32
  -2  14   0 3.12408 0.61206  22
   1 -14   0 1.10338 0.34226  28
   1 -14   0 1.12420 0.51114  13
  -1  14   0 1.53165 0.57632  22
  -1  14   0 1.42082 0.39171  32
  -1  14   0 1.58675 0.97443  31
   0 -14   0 8.44145 0.89986  13
   0 -14   0 7.90834 0.70276  28
   0  14   0 8.09181 0.77062  32
   0  14   0 7.16733 1.31453  15
   0  14   0 9.03743 1.29158  31
   0  14   0 6.95593 0.80704  22
  -1 -14   0 0.82361 0.41641  13
  -1 -14   0 0.86274 0.31060  28
   1  14   0 1.39343 1.07303  31
   1  14   0 1.11208 0.65599  17
   1  14   0 0.39279 0.38047  32
   1  14   0 0.86086 0.60930  22
   1  14   0 0.60538 1.08513  15
  -2 -14   0 8.02441 0.75148  13
  -2 -14   0 6.86907 0.61921  28
   2  14   0 6.74406 1.50489  15
   2  14   0 8.62181 1.28341  31
   2  14   0 6.80324 0.99168  17
   2  14   0 7.56996 0.83234  22
   2  14   0 6.77959 0.79627  32
  -3 -14   0 4.36808 0.44133  28
   3  14   0 4.35703 0.58709  32
   3  14   0 5.12171 1.20183  31
   3  14   0 2.69324 0.83839  17
   3  14   0 3.41567 0.66844  22
   3  14   0 2.51618 1.31973  15
  -4 -14   0 3.59311 0.37558  28
   4  14   0 3.48802 0.83947  17
   4  14   0 3.73498 0.57319  32
   4  14   0 4.75445 1.20132  31
   4  14   0 3.75784 0.66688  22
   4  14   0 1.66584 1.33779  15
  -5 -14   0 0.78856 0.17736  28
   5  14   0 0.89036 1.44334  15
   5  14   0 1.81454 1.06946  31
   5  14   0 1.59588 0.50137  32
   5  14   0 1.16892 0.52934  22
   5  14   0 0.02420 0.70240  17
  -6 -14   0 1.07218 0.16868  28
   6  14   0 1.32226 0.48933  22
   6  14   0 0.76526 0.50999  32
   6  14   0 1.38655 0.72578  17
   6  14   0 1.07082 1.37424  15
   6  14   0 0.85869 0.99385  31
  -7 -14   0 0.39180 0.11886  28
   7  14   0 0.01349 0.48288  32
   7  14   0 0.39234 1.39046  15
   7  14   0 -0.1779 0.41613  22
   7  14   0 0.53722 0.65108  17
  -8 -14   0 22.9049 1.23668  28
   8  14   0 21.2551 1.61168  17
   8  14   0 19.2357 2.46598  15
   8  14   0 23.3812 1.51797  32
   8  14   0 22.8171 1.32736  22
   9  14   0 6.60855 0.72167  32
   9  14   0 4.60038 1.36243  15
   9  14   0 5.39257 0.69044  17
  -2  15   0 1.11928 0.40053  22
   1 -15   0 8.91319 0.56794  28
  -1  15   0 8.26348 0.86368  22
  -1  15   0 8.04450 0.64384  32
   0 -15   0 -0.3562 0.16731  28
   0  15   0 0.13677 0.29366  32
   0  15   0 0.12843 0.81789  31
   0  15   0 0.41974 0.47626  22
  -1 -15   0 4.79775 0.43165  28
   1  15   0 5.35736 0.62697  32
   1  15   0 6.66150 1.09474  31
   1  15   0 5.41290 0.60216  22
  -2 -15   0 4.92063 0.38408  28
   2  15   0 2.49062 1.03788  15
   2  15   0 4.51678 0.52275  32
   2  15   0 3.75154 1.00171  31
   2  15   0 4.04031 0.57579  22
  -3 -15   0 2.12530 0.22008  28
   3  15   0 2.21352 0.41670  32
   3  15   0 1.53078 0.55664  17
   3  15   0 1.84822 0.97467  31
   3  15   0 1.75170 1.07272  15
   3  15   0 1.22490 0.48612  22
  -4 -15   0 0.24786 0.13385  28
   4  15   0 -0.0372 0.42223  22
   4  15   0 -0.3398 0.38240  32
   4  15   0 1.70940 0.90458  31
   4  15   0 -0.2168 1.05700  15
   4  15   0 -0.0098 0.51654  17
  -5 -15   0 0.18342 0.11163  28
   5  15   0 -0.8197 1.02581  15
   5  15   0 0.09440 0.51220  17
   5  15   0 0.49009 0.41797  32
   5  15   0 0.16426 0.37999  22
  -6 -15   0 4.15720 0.29883  28
   6  15   0 3.79420 0.63606  17
   6  15   0 4.58198 0.56623  22
   6  15   0 3.49447 1.22237  15
   6  15   0 4.77745 0.53444  32
   7  15   0 4.96213 0.45696  22
   7  15   0 3.03047 0.56466  17
   7  15   0 4.14369 0.47750  32
   7  15   0 3.33652 1.15364  15
   6  15  -1 4.43498 0.58765  17
   6  15  -1 5.14127 1.07016  15
   5  15  -1 0.00657 0.29422  22
   5  15  -1 0.21238 0.45519  17
   5  15  -1 0.88774 0.89968  15
  -5 -15   1 -0.1066 0.09326  28
   4  15  -1 2.43940 0.58198  17
   4  15  -1 3.30528 0.42473  22
   4  15  -1 3.59714 0.43612  32
   4  15  -1 2.85024 1.05070  15
  -4 -15   1 3.62054 0.28260  28
   3  15  -1 0.55819 0.40740  22
   3  15  -1 0.63239 0.31950  32
   3  15  -1 0.00807 0.43109  17
  -3 -15   1 0.16795 0.12495  28
   2  15  -1 1.54230 0.44473  22
   2  15  -1 1.29983 0.42057  17
  -2 -15   1 1.01168 0.16863  28
   1  15  -1 1.74973 0.45565  22
  -1 -15   1 2.14534 0.21406  28
   0  15  -1 46.3299 2.66554  22
   0 -15   1 49.5153 2.58696  28
  -1  15  -1 0.83454 0.40297  22
  -9 -14   1 1.82432 0.62335  21
   8  14  -1 2.22901 0.45054  32
   8  14  -1 0.87793 1.21692  15
   8  14  -1 0.86671 0.52871  17
  -8 -14   1 1.39947 0.15378  28
   7  14  -1 5.53897 0.62930  32
   7  14  -1 4.32896 0.78494  17
   7  14  -1 3.96779 0.56160  22
   7  14  -1 5.92333 1.49542  15
  -7 -14   1 5.89973 0.36760  28
   6  14  -1 2.43944 0.76272  17
   6  14  -1 4.14459 1.45575  15
   6  14  -1 4.20027 0.48605  22
   6  14  -1 3.12917 0.56819  32
  -6 -14   1 3.97242 0.30975  28
   5  14  -1 27.1154 2.34975  31
   5  14  -1 24.5053 1.93708  17
   5  14  -1 25.8534 1.65876  22
   5  14  -1 23.7837 2.70193  15
   5  14  -1 28.0232 1.74143  32
  -5 -14   1 28.5686 1.48729  28
   4  14  -1 1.11867 1.04249  31
   4  14  -1 0.19158 0.70988  17
   4  14  -1 0.89816 0.52588  22
   4  14  -1 1.03549 1.29519  15
  -4 -14   1 0.62235 0.18183  28
   3  14  -1 27.8593 2.33245  31
   3  14  -1 25.2345 1.66517  22
   3  14  -1 23.4708 2.52717  15
   3  14  -1 24.2708 1.58123  32
   3  14  -1 22.6663 1.86403  17
  -3 -14   1 25.0861 1.49736  13
  -3 -14   1 25.8643 1.41728  28
   2  14  -1 0.54506 1.03640  31
   2  14  -1 0.42373 0.67376  17
   2  14  -1 0.01814 1.15952  15
   2  14  -1 -0.2531 0.57998  22
   2  14  -1 -0.1250 0.37803  32
  -2 -14   1 0.04491 0.32351  13
  -2 -14   1 -0.0242 0.20832  28
   1  14  -1 1.44192 0.66106  17
   1  14  -1 1.02162 0.59697  22
   1  14  -1 1.48981 1.03537  15
   1  14  -1 2.42567 0.44729  32
   1  14  -1 2.98464 1.11009  31
  -1 -14   1 2.47975 0.29837  28
  -1 -14   1 2.17759 0.42850  13
   0  14  -1 9.38810 0.79240  32
   0  14  -1 8.78622 1.04242  22
   0  14  -1 11.9031 1.32413  31
   0 -14   1 9.94300 0.70151  28
   0 -14   1 9.62853 0.90583  13
  -1  14  -1 -0.4738 0.85975  31
  -1  14  -1 -0.1022 0.28970  32
  -1  14  -1 0.10231 0.55250  22
   1 -14   1 0.39841 0.41032  13
   1 -14   1 0.69948 0.26195  28
  -2  14  -1 2.48975 0.31774  32
  -2  14  -1 2.66752 0.53967  22
  -3  14  -1 6.63050 0.84870  22
   3 -14   1 8.75292 0.55462  28
   3 -14   1 8.10753 0.80958  13
  -4  14  -1 0.77176 0.38124  22
   4 -14   1 -0.2660 0.29621  13
  10  13  -1 4.32883 0.60830  17
  10  13  -1 5.70616 0.69003  24
  10  13  -1 5.49024 0.58551  32
 -10 -13   1 4.49530 0.78136  21
   9  13  -1 5.54210 0.51428  22
   9  13  -1 4.54398 0.73465  17
   9  13  -1 7.24554 0.85601  32
   9  13  -1 6.54782 0.81138  24
   9  13  -1 3.07327 1.50110  15
  -9 -13   1 5.66363 0.38970  28
   8  13  -1 -0.0343 0.49766  32
   8  13  -1 -0.0275 0.37538  22
   8  13  -1 0.26395 0.66615  24
   8  13  -1 0.18099 1.37563  15
   8  13  -1 0.29940 0.68773  17
  -8 -13   1 0.20942 0.13234  28
   7  13  -1 0.25737 0.65080  24
   7  13  -1 -0.1495 0.43852  22
   7  13  -1 -0.2212 0.52228  32
   7  13  -1 -0.0394 0.71727  17
   7  13  -1 0.74789 1.47018  15
  -7 -13   1 -0.0553 0.13172  28
   6  13  -1 5.24450 1.23542  31
   6  13  -1 6.03745 0.75803  32
   6  13  -1 4.59461 1.00391  17
   6  13  -1 2.19371 1.07355  24
   6  13  -1 4.84518 0.62991  22
   6  13  -1 3.18269 1.70193  15
  -6 -13   1 5.50569 0.41061  28
   5  13  -1 3.38469 1.59888  15
   5  13  -1 3.57905 0.66674  22
   5  13  -1 2.99465 0.99461  17
   5  13  -1 4.76205 0.67336  32
   5  13  -1 3.61999 1.23677  31
  -5 -13   1 4.11850 0.55949  13
  -5 -13   1 3.89750 0.39987  28
   4  13  -1 48.4649 2.93128  22
   4  13  -1 52.8456 3.56968  31
   4  13  -1 48.2201 4.06345  15
   4  13  -1 45.1445 3.19453  17
  -4 -13   1 51.3745 2.73540  28
  -4 -13   1 51.5765 2.84561  13
   3  13  -1 2.69836 0.55627  32
   3  13  -1 2.49679 1.48712  15
   3  13  -1 2.32117 0.72164  22
   3  13  -1 4.02990 1.25769  31
   3  13  -1 2.52658 0.91484  17
  -3 -13   1 3.45561 0.36783  28
  -3 -13   1 3.53186 0.53004  13
   2  13  -1 27.6487 2.23511  17
   2  13  -1 31.0261 2.01393  22
   2  13  -1 30.8005 2.66652  31
   2  13  -1 28.4549 2.87405  15
   2  13  -1 30.3819 1.86681  32
  -2 -13   1 30.7196 1.76299  28
  -2 -13   1 30.3722 1.93093  13
   1  13  -1 -0.9507 1.12348  15
   1  13  -1 0.00683 0.78763  17
   1  13  -1 1.28648 1.15141  31
   1  13  -1 -0.1711 0.40252  32
   1  13  -1 0.22188 0.64902  22
  -1 -13   1 0.17429 0.32535  28
  -1 -13   1 -0.2573 0.47962  13
   0  13  -1 32.4761 1.97482  22
   0  13  -1 25.0948 2.63053  15
   0  13  -1 34.1797 2.65615  31
   0  13  -1 28.7170 1.77596  32
   0  13  -1 27.0670 2.08076  17
   0 -13   1 29.5136 1.76356  28
   0 -13   1 27.9366 1.96507  13
  -1  13  -1 0.10338 0.35620  32
  -1  13  -1 -0.2890 1.02476  31
  -1  13  -1 0.77280 0.63701  17
  -1  13  -1 0.13911 0.66014  22
   1 -13   1 0.88736 0.59651  13
   1 -13   1 0.72006 0.38704  28
  -2  13  -1 5.92789 1.12714  31
  -2  13  -1 4.71596 0.73700  22
  -2  13  -1 5.30086 0.54913  32
   2 -13   1 5.32948 0.82028  13
   2 -13   1 4.92862 0.54001  28
  -3  13  -1 0.34183 0.62000  22
  -3  13  -1 0.04322 0.30159  32
  -3  13  -1 1.16851 0.83628  31
   3 -13   1 0.40922 0.32263  28
   3 -13   1 -0.5728 0.59355  13
  -4  13  -1 0.41384 0.26872  32
  -4  13  -1 0.38675 0.57833  22
   4 -13   1 0.18030 0.28130  28
   4 -13   1 -0.7203 0.55956  13
  -5  13  -1 7.61294 0.91746  22
   5 -13   1 8.43871 1.00136  13
   5 -13   1 7.42842 0.53418  28
  -6  13  -1 0.08298 0.38658  22
   6 -13   1 0.11017 0.40319  13
  11  12  -1 3.18368 0.71517  24
  11  12  -1 1.67462 0.48703  17
  11  12  -1 2.46636 0.55312  32
 -11 -12   1 2.60757 0.69404  21
 -11 -12   1 2.83945 0.28275  28
  10  12  -1 25.7443 1.69284  32
  10  12  -1 27.4020 2.93390  15
  10  12  -1 24.7678 1.78191  24
  10  12  -1 21.9688 1.37425  22
 -10 -12   1 24.7834 1.34760  28
   9  12  -1 24.5267 1.47975  22
   9  12  -1 23.9781 1.91146  17
   9  12  -1 22.6977 3.18055  15
   9  12  -1 24.2446 1.84817  24
   9  12  -1 24.5777 1.75581  32
  -9 -12   1 24.6357 1.36275  28
   8  12  -1 18.9470 1.35447  22
   8  12  -1 19.8844 1.80017  17
   8  12  -1 16.8268 2.64170  15
   8  12  -1 17.7108 1.72533  24
   8  12  -1 22.0039 1.61421  32
  -8 -12   1 20.6956 1.13250  28
  -8 -12   1 19.9037 1.25862  13
   7  12  -1 9.26028 1.27812  17
   7  12  -1 9.60549 1.05635  24
   7  12  -1 6.94666 0.92390  32
   7  12  -1 9.41661 1.00415  22
   7  12  -1 10.0510 2.16076  15
   7  12  -1 9.10281 1.41295  31
  -7 -12   1 8.10756 0.59631  28
  -7 -12   1 10.2275 0.75277  13
   6  12  -1 5.12755 1.91749  15
   6  12  -1 4.54337 0.91337  24
   6  12  -1 4.60426 1.09220  17
   6  12  -1 4.50206 1.31914  31
   6  12  -1 4.54113 0.68188  22
   6  12  -1 6.38678 0.79771  32
  -6 -12   1 4.43182 0.42236  28
  -6 -12   1 5.07795 0.62924  13
   5  12  -1 75.5264 4.44573  31
   5  12  -1 63.1074 4.16319  17
   5  12  -1 64.4941 3.77188  22
   5  12  -1 69.2942 5.08638  15
   5  12  -1 62.0287 3.84697  24
   5  12  -1 67.8143 3.83198  32
  -5 -12   1 65.4018 3.72876  13
  -5 -12   1 67.6328 3.60897  28
   4  12  -1 -0.2351 1.36810  15
   4  12  -1 0.11473 0.89450  17
   4  12  -1 0.28164 0.69509  22
   4  12  -1 0.31120 0.48747  32
   4  12  -1 0.47397 1.13427  31
  -4 -12   1 1.00339 0.27552  28
  -4 -12   1 1.12445 1.82273  16
  -4 -12   1 0.48400 0.39424  13
   3  12  -1 37.4374 5.28333   1
   3  12  -1 37.6416 2.32300  32
   3  12  -1 41.1736 3.55006  15
   3  12  -1 43.1017 2.46498  22
   3  12  -1 40.1508 3.02682  31
  -3 -12   1 38.0452 2.19785  28
  -3 -12   1 34.1188 2.32348  13
  -3 -12   1 37.6035 2.57692  29
   2  12  -1 2.37320 1.13321  31
   2  12  -1 1.26805 1.05473  20
   2  12  -1 0.90022 1.27309  15
   2  12  -1 -0.3563 0.67786  22
   2  12  -1 0.32565 0.43961  32
  -2 -12   1 0.42660 0.55267  29
  -2 -12   1 1.63515 2.45498  16
  -2 -12   1 0.83310 0.55538  13
   1  12  -1 47.8498 2.71343  22
   1  12  -1 50.2782 3.23121  31
   1  12  -1 38.6989 3.25844  20
   1  12  -1 43.3205 3.54343  15
   1  12  -1 42.3536 2.54693  32
  -1 -12   1 45.3065 2.55754  28
  -1 -12   1 43.9447 2.76290  13
  -1 -12   1 36.7084 2.77695  29
   0  12  -1 2.03414 0.47776  32
   0  12  -1 2.39729 0.81414  22
   0  12  -1 4.01206 1.23103  31
   0  12  -1 1.99819 0.64694  19
   0  12  -1 2.10690 1.21555  15
   0 -12   1 2.31040 0.54440  28
   0 -12   1 1.35542 3.43193  16
   0 -12   1 2.62527 0.83805  13
   0 -12   1 3.76373 0.66368  29
  -1  12  -1 5.31860 0.61011  32
  -1  12  -1 7.47249 1.30427  31
  -1  12  -1 3.84682 1.21777  15
  -1  12  -1 7.34277 0.83311  19
   1 -12   1 5.36386 1.00477  13
  -2  12  -1 18.8111 2.06357  31
  -2  12  -1 18.1320 1.21629  32
   2 -12   1 17.5469 1.85851  13
  -3  12  -1 8.42130 1.21454  31
  -3  12  -1 7.67973 0.75314  32
   3 -12   1 7.20795 1.14103  13
  -4  12  -1 17.4330 1.10297  32
  -4  12  -1 14.3073 1.70412  31
   4 -12   1 15.9619 1.21559  28
   4 -12   1 17.3063 1.79023  13
  -5  12  -1 28.1677 1.67535  32
   5 -12   1 31.5251 2.23913  13
   5 -12   1 27.6062 1.72871  28
  -6  12  -1 12.9409 0.80999  32
   6 -12   1 13.5332 1.45115  13
   6 -12   1 11.5834 0.82260  28
   7 -12   1 0.68212 0.57557  13
  12  11  -1 0.14841 0.67164  24
  12  11  -1 0.20800 0.32085  17
  12  11  -1 0.14763 0.49757  32
 -12 -11   1 -0.1176 0.47665  21
 -12 -11   1 0.20044 0.15166  28
  11  11  -1 0.73664 0.77183  24
  11  11  -1 -0.2633 0.55918  32
  11  11  -1 0.16503 0.51905  17
  11  11  -1 -1.0521 1.46728  15
 -11 -11   1 -0.4236 0.80768  21
 -11 -11   1 0.27672 0.15623  28
 -11 -11   1 0.20172 0.29810  13
  10  11  -1 15.7130 1.46114  32
  10  11  -1 12.3022 2.38669  15
  10  11  -1 19.4476 1.66574  24
  10  11  -1 15.9803 1.09803  22
  10  11  -1 15.9136 1.51122  17
 -10 -11   1 16.1816 0.94967  28
 -10 -11   1 16.4139 1.10798  13
   9  11  -1 118.526 6.44737  32
   9  11  -1 113.971 6.22419  22
   9  11  -1 113.816 6.61576  17
   9  11  -1 118.433 6.42150  24
   9  11  -1 109.834 7.66839  15
  -9 -11   1 112.410 6.15355  28
  -9 -11   1 117.778 6.27276  13
   8  11  -1 0.44419 1.76428  15
   8  11  -1 0.61419 0.90347  17
   8  11  -1 0.32350 0.52853  22
   8  11  -1 1.39032 0.87684  24
   8  11  -1 1.07483 0.71158  32
  -8 -11   1 1.45796 0.20810  28
  -8 -11   1 1.30585 0.32488  13
   7  11  -1 13.7217 1.59487  31
   7  11  -1 14.8012 1.24455  22
   7  11  -1 12.3069 2.45895  15
   7  11  -1 13.3212 1.57429  24
   7  11  -1 12.9206 1.37912  32
   7  11  -1 13.9104 1.81159  17
  -7 -11   1 13.6980 0.84485  28
  -7 -11   1 13.5533 1.01433  13
   6  11  -1 7.28223 1.38210  31
   6  11  -1 5.25452 1.90048  15
   6  11  -1 4.21953 1.16677  17
   6  11  -1 7.47398 0.95585  24
   6  11  -1 6.09359 0.81236  32
   6  11  -1 4.95021 1.05170  33
   6  11  -1 5.07299 0.74395  22
  -6 -11   1 4.88585 0.62897  13
  -6 -11   1 5.84551 0.48587  28
   5  11  -1 16.7078 3.14434   1
   5  11  -1 30.6988 4.87303   1
   5  11  -1 19.9295 1.66365  22
   5  11  -1 23.5389 2.40776  31
   5  11  -1 22.9038 1.80603  24
   5  11  -1 23.3181 1.62223  32
   5  11  -1 26.4847 3.06426  15
  -5 -11   1 18.1644 2.78981  16
  -5 -11   1 18.6251 3.73083   9
  -5 -11   1 20.5165 1.82570  29
  -5 -11   1 22.3342 1.46176  13
  -5 -11   1 23.4624 1.31404  28
   4  11  -1 6.72153 3.37690   1
   4  11  -1 8.76063 1.31376  33
   4  11  -1 7.54551 1.01120  24
   4  11  -1 8.08438 1.35948  20
   4  11  -1 10.6091 1.32575  22
   4  11  -1 10.6365 1.96712  15
   4  11  -1 11.4179 1.05365  32
   4  11  -1 13.4240 1.47809  31
  -4 -11   1 11.7217 4.95829  11
  -4 -11   1 10.5021 3.69271  10
  -4 -11   1 14.8998 3.00814   9
  -4 -11   1 10.2157 1.32510  29
  -4 -11   1 11.2632 0.79999  28
  -4 -11   1 8.26539 3.29893  12
  -4 -11   1 9.65773 0.93403  13
   3  11  -1 0.59860 0.94157  20
   3  11  -1 -0.1139 0.44141  32
   3  11  -1 -0.3209 1.03043  31
   3  11  -1 0.89202 0.69169  22
   3  11  -1 0.57245 1.23003  15
  -3 -11   1 0.21921 0.50198  13
  -3 -11   1 -4.5804 3.83863  11
  -3 -11   1 0.24703 0.56452  29
  -3 -11   1 0.40467 0.37673  28
  -3 -11   1 -0.0226 1.97344   9
  -3 -11   1 1.51068 1.56796  16
  -3 -11   1 -3.9470 2.88629  10
   2  11  -1 29.0997 5.31081   3
   2  11  -1 36.7649 2.95065  20
   2  11  -1 37.9814 2.40828  22
   2  11  -1 37.1403 2.25927  19
   2  11  -1 39.2105 2.85856  31
   2  11  -1 29.7532 10.2683   2
   2  11  -1 37.8184 2.25349  32
   2  11  -1 36.8019 3.27144  15
  -2 -11   1 41.7399 5.58482   9
  -2 -11   1 37.8692 6.10671  12
  -2 -11   1 37.0530 2.56644  29
  -2 -11   1 37.5607 2.42692  13
  -2 -11   1 49.1529 8.55795  11
  -2 -11   1 37.6005 2.25046  28
  -2 -11   1 28.0037 4.48341  16
   1  11  -1 7.93345 1.26870  31
   1  11  -1 4.20914 1.29999  20
   1  11  -1 7.04739 0.90706  22
   1  11  -1 6.23464 0.75380  32
   1  11  -1 3.64100 1.32142  15
   1  11  -1 6.95275 6.93582   2
  -1 -11   1 11.9162 3.70663  10
  -1 -11   1 9.53059 3.43079  12
  -1 -11   1 3.40776 2.53499  16
  -1 -11   1 4.97688 0.84678  29
  -1 -11   1 5.22195 0.98527  13
   0  11  -1 172.297 9.85548  15
   0  11  -1 184.728 9.15174  19
   0  11  -1 179.954 9.43994  31
   0  11  -1 174.275 9.10441  32
   0  11  -1 163.692 9.77475  20
   0  11  -1 157.473 9.46452  34
   0 -11   1 165.553 13.4506  12
   0 -11   1 161.031 12.9430  10
   0 -11   1 167.941 12.2943   9
   0 -11   1 169.773 9.43976  13
   0 -11   1 153.299 12.5275  16
   0 -11   1 170.399 15.0281  11
   0 -11   1 166.357 9.43024  29
  -1  11  -1 -0.5989 0.88551  15
  -1  11  -1 1.95000 1.01965  31
  -1  11  -1 -1.5319 1.01757  20
  -1  11  -1 0.44596 0.59666  19
  -1  11  -1 0.09329 1.14344  34
   1 -11   1 -1.4294 3.74614  16
   1 -11   1 -0.1163 0.52330  29
   1 -11   1 -0.1042 2.15526   9
   1 -11   1 -0.9828 0.84750  13
  -2  11  -1 35.7349 2.62656  31
  -2  11  -1 37.6836 2.18260  19
  -2  11  -1 33.5725 2.00059  32
  -2  11  -1 31.8562 3.02618  20
  -2  11  -1 29.2672 2.54395  34
   2 -11   1 33.4678 2.74162  13
   2 -11   1 32.8360 2.38089  29
  -3  11  -1 4.48176 0.74908  19
  -3  11  -1 3.30350 0.47937  32
  -3  11  -1 2.94572 1.07827  31
  -3  11  -1 1.66893 1.32259  20
  -3  11  -1 2.18737 0.97816  34
   3 -11   1 2.85555 5.42734  16
   3 -11   1 2.65306 1.11300  13
   3 -11   1 2.27274 0.69777  29
  -4  11  -1 2.88788 0.43524  32
  -4  11  -1 1.52027 0.92950  31
   4 -11   1 1.75315 1.12105  13
  -5  11  -1 0.74146 0.32434  32
  -5  11  -1 -0.4525 0.65325  34
   5 -11   1 0.30619 0.99015  13
   5 -11   1 1.13618 1.16771  26
  -6  11  -1 5.40090 0.58559  32
   6 -11   1 4.66523 1.12464  13
  -7  11  -1 -0.4682 0.27440  32
   7 -11   1 0.65028 0.79808  13
   7 -11   1 -0.6621 0.25316  28
   8 -11   1 4.72650 0.80419  13
   9 -11   1 5.10926 0.80341  13
  13  10  -1 0.63717 0.64527  24
  13  10  -1 0.24664 0.44881  32
 -13 -10   1 0.29428 0.19002  28
 -13 -10   1 0.05599 0.32381  21
  12  10  -1 0.80087 0.63766  32
  12  10  -1 1.19775 0.73671  24
  12  10  -1 0.45388 0.41957  17
 -12 -10   1 0.82226 0.28501  13
 -12 -10   1 0.22868 0.18082  28
 -12 -10   1 0.05897 0.61952  21
  11  10  -1 1.07493 0.77249  24
  11  10  -1 1.77351 0.41497  22
  11  10  -1 1.41048 0.66502  17
  11  10  -1 1.99825 0.73874  32
  11  10  -1 2.27671 1.83822  15
 -11 -10   1 2.46278 0.41333  13
 -11 -10   1 1.71529 0.97111  21
 -11 -10   1 1.68566 0.23629  28
  10  10  -1 13.4321 1.42119  32
  10  10  -1 13.4847 1.61403  24
  10  10  -1 11.6553 2.56052  15
  10  10  -1 11.2705 0.98341  22
  10  10  -1 10.6952 1.47418  17
 -10 -10   1 13.4229 0.78674  28
 -10 -10   1 13.3297 0.99028  13
   9  10  -1 70.7838 4.15069  32
   9  10  -1 68.5320 4.33778  17
   9  10  -1 65.9017 5.70650  15
   9  10  -1 68.5159 3.89482  22
   9  10  -1 72.9867 4.13663  24
  -9 -10   1 72.5293 3.94215  13
  -9 -10   1 69.5372 3.78568  28
   8  10  -1 3.16254 0.71126  32
   8  10  -1 3.95916 0.63180  22
   8  10  -1 2.06407 1.04167  17
   8  10  -1 3.81546 1.98553  15
   8  10  -1 3.31741 1.06522  33
  -8 -10   1 3.14375 0.84624  29
  -8 -10   1 3.19966 0.45959  13
  -8 -10   1 3.16371 0.34537  28
  -8 -10   1 2.62910 0.94772  16
   7  10  -1 -0.7863 1.62026  15
   7  10  -1 -0.4415 0.52782  22
   7  10  -1 0.14271 0.57490  32
   7  10  -1 0.80455 0.95330  17
   7  10  -1 -2.1435 2.05216   1
   7  10  -1 0.57937 1.71578   1
   7  10  -1 2.17696 0.92803  33
   7  10  -1 0.45659 1.09254  31
  -7 -10   1 -0.1578 0.83381  16
  -7 -10   1 -2.8331 2.85643   9
  -7 -10   1 0.30463 0.17854  28
  -7 -10   1 0.23966 0.29764  13
   6  10  -1 12.5046 1.21439  32
   6  10  -1 11.6275 1.65847  33
   6  10  -1 10.8341 2.09189  15
   6  10  -1 10.8963 1.23136  22
   6  10  -1 14.0069 1.79774  17
   6  10  -1 11.5596 3.68842   3
   6  10  -1 13.6463 1.52552  31
   6  10  -1 13.3531 3.05911   1
  -6 -10   1 12.3142 0.77989  28
  -6 -10   1 12.2016 0.98676  13
  -6 -10   1 9.70012 3.56212  10
  -6 -10   1 7.28588 3.34919  12
  -6 -10   1 12.3735 1.50607  29
  -6 -10   1 9.42550 3.26223   9
  -6 -10   1 10.6025 1.83565  16
   5  10  -1 -0.7194 3.08909   3
   5  10  -1 1.01557 0.84853  20
   5  10  -1 2.58264 1.49976  15
   5  10  -1 1.25593 0.83920  33
   5  10  -1 2.98794 3.01832   1
   5  10  -1 1.35043 0.66146  22
   5  10  -1 1.27311 0.55074  32
   5  10  -1 1.19754 1.00164  31
  -5 -10   1 0.89865 0.75958  29
  -5 -10   1 1.22880 0.41529  13
  -5 -10   1 1.36309 0.29236  28
  -5 -10   1 4.29431 2.54081  10
  -5 -10   1 2.29284 2.38004  12
  -5 -10   1 -3.7812 2.58061  11
  -5 -10   1 0.97966 0.99344  16
   4  10  -1 3.62895 0.74036  22
   4  10  -1 2.75136 0.88470  33
   4  10  -1 1.72241 0.94837  31
   4  10  -1 1.19575 3.66129   1
   4  10  -1 4.36790 1.04564  20
   4  10  -1 2.14736 1.43999  15
   4  10  -1 4.81564 3.43902   3
   4  10  -1 2.91483 0.59409  32
  -4 -10   1 3.32860 2.22677  10
  -4 -10   1 2.09711 0.75874  29
  -4 -10   1 2.28943 0.39242  28
  -4 -10   1 5.95071 2.16392   9
  -4 -10   1 1.60631 1.22077  16
  -4 -10   1 2.51463 0.50593  13
  -4 -10   1 0.51979 2.95502  11
  -4 -10   1 5.06127 2.45632  12
   3  10  -1 66.6205 4.34482  33
   3  10  -1 74.7825 4.36732  31
   3  10  -1 77.0943 5.05853  15
   3  10  -1 66.1008 18.0907   8
   3  10  -1 71.0257 4.02106  32
   3  10  -1 63.8356 7.67994   3
   3  10  -1 74.9716 4.06780  22
   3  10  -1 68.8809 3.95599  19
   3  10  -1 68.9906 4.50212  20
  -3 -10   1 74.0422 3.98248  28
  -3 -10   1 71.6281 4.36852  29
  -3 -10   1 68.8137 7.22463  10
  -3 -10   1 69.4129 4.10883  13
  -3 -10   1 66.3499 5.35220  16
  -3 -10   1 82.5525 7.50266   9
  -3 -10   1 74.9041 7.96645  12
  -3 -10   1 79.8474 9.07823  11
   2  10  -1 0.30898 0.88148  20
   2  10  -1 -0.7755 5.12903   2
   2  10  -1 -0.5738 0.99707  15
   2  10  -1 7.01142 7.73164   8
   2  10  -1 0.30063 0.39514  32
   2  10  -1 -0.1702 0.87700  31
   2  10  -1 1.30767 0.70050  22
   2  10  -1 1.77497 2.58114   3
   2  10  -1 -0.3503 0.45962  19
  -2 -10   1 0.25012 1.43169  16
  -2 -10   1 1.77200 1.78907   9
  -2 -10   1 2.71317 2.32454  10
  -2 -10   1 0.20728 2.80653  11
  -2 -10   1 0.49603 0.54476  29
  -2 -10   1 1.29985 0.61666  13
  -2 -10   1 -1.8350 1.79077  12
   1  10  -1 16.7268 2.07732  15
   1  10  -1 13.6128 2.04506  34
   1  10  -1 9.11910 3.25648   3
   1  10  -1 15.3050 1.43641  31
   1  10  -1 16.2581 5.01240   2
   1  10  -1 29.3434 9.50048   8
   1  10  -1 13.4371 1.90000  20
   1  10  -1 15.3006 1.24098  19
   1  10  -1 15.2719 1.06149  32
  -1 -10   1 15.8921 3.64950  10
  -1 -10   1 13.1709 1.56936  13
  -1 -10   1 15.5969 1.52435  29
  -1 -10   1 10.8037 3.70057  11
  -1 -10   1 14.0325 2.82477   9
   0  10  -1 0.60964 5.25158   2
   0  10  -1 2.97130 1.10813  15
   0  10  -1 4.49370 0.71922  19
   0  10  -1 5.37429 0.63941  32
   0  10  -1 2.87157 8.70658   8
   0  10  -1 2.26116 0.94906  31
   0  10  -1 3.52249 1.12424  20
   0  10  -1 3.81933 1.25893  34
   0 -10   1 3.10873 2.55512  16
   0 -10   1 4.61549 1.75318   9
   0 -10   1 5.87944 2.57613  12
   0 -10   1 3.60624 1.03533  13
   0 -10   1 6.88239 3.16752  11
   0 -10   1 3.77060 0.79852  29
  -1  10  -1 0.26945 1.00860  20
  -1  10  -1 0.87848 0.95889  15
  -1  10  -1 1.14205 1.17533  34
  -1  10  -1 1.93917 0.94432  31
  -1  10  -1 2.90579 0.63717  19
   1 -10   1 1.33510 3.22968  16
   1 -10   1 2.95979 0.68309  29
   1 -10   1 -2.6944 2.19832  10
   1 -10   1 1.36821 1.38037   9
   1 -10   1 1.66973 1.04975  13
   1 -10   1 -0.0300 2.67486  11
  -2  10  -1 4.11382 1.01695  31
  -2  10  -1 4.76550 0.51281  32
  -2  10  -1 4.38836 1.05022  15
  -2  10  -1 4.48573 0.74691  19
  -2  10  -1 3.09436 5.94096   2
  -2  10  -1 4.13127 1.30973  20
   2 -10   1 2.51107 2.21630   9
   2 -10   1 3.80828 0.84204  29
   2 -10   1 6.92540 3.01731  10
   2 -10   1 4.01612 1.26760  13
   2 -10   1 1.55164 4.19441  16
   2 -10   1 -0.0318 3.51869  11
   2 -10   1 7.03219 3.25933  12
  -3  10  -1 4.95610 0.79569  19
  -3  10  -1 3.99042 1.32856  20
  -3  10  -1 5.69282 6.26834   2
  -3  10  -1 4.56096 0.48883  32
  -3  10  -1 4.87062 1.17895  34
  -3  10  -1 5.11007 1.06191  31
   3 -10   1 1.95156 3.95334  11
   3 -10   1 3.90133 0.80083  29
   3 -10   1 0.47109 3.02564  12
   3 -10   1 1.35215 5.33287  16
   3 -10   1 -0.2846 2.82934  10
   3 -10   1 2.86045 1.24720  13
   3 -10   1 7.18966 2.21962   9
  -4  10  -1 3.07617 1.03621  34
  -4  10  -1 5.41714 1.38087  20
  -4  10  -1 4.07908 0.45154  32
  -4  10  -1 3.36437 1.02782  31
  -4  10  -1 5.09530 0.76936  19
   4 -10   1 2.79260 0.76143  29
   4 -10   1 4.09086 1.39141  13
   4 -10   1 3.10877 6.47544  16
  -5  10  -1 13.4225 0.92884  32
  -5  10  -1 14.2326 1.60561  31
  -5  10  -1 10.4814 1.75651  20
   5 -10   1 17.3720 7.45984  16
   5 -10   1 13.5077 1.39893  29
   5 -10   1 12.2322 1.80532  13
  -6  10  -1 1.99798 0.35940  32
  -6  10  -1 1.54937 0.71874  34
   6 -10   1 2.96649 1.31010  13
   6 -10   1 4.05095 1.05982  26
  -7  10  -1 4.42518 0.53125  32
   7 -10   1 2.25352 0.97653  26
   7 -10   1 4.20011 1.20479  13
  -8  10  -1 17.8863 1.09223  32
   8 -10   1 17.6721 1.93256  13
  -9  10  -1 0.18138 0.21226  32
   9 -10   1 0.09353 0.71357  13
  10 -10   1 3.01285 0.55068  13
  13   9  -1 1.34865 0.62537  32
  13   9  -1 0.63702 0.68271  24
 -13  -9   1 0.47487 0.42620  21
 -13  -9   1 0.88976 0.23599  28
 -13  -9   1 0.48885 0.30951  13
  12   9  -1 1.10395 0.75259  24
  12   9  -1 2.18033 0.74256  32
  12   9  -1 0.88316 0.50575  17
 -12  -9   1 1.74924 0.42178  13
 -12  -9   1 1.31317 0.73518  21
 -12  -9   1 1.37889 0.24290  28
  11   9  -1 25.4605 1.49140  22
  11   9  -1 20.7779 2.93038  15
  11   9  -1 24.2765 1.91430  32
  11   9  -1 26.9848 2.01722  24
  11   9  -1 22.2176 1.81171  17
 -11  -9   1 21.4713 2.18389  21
 -11  -9   1 23.1723 1.36510  28
 -11  -9   1 23.3135 1.56237  13
  10   9  -1 24.7563 1.97616  24
  10   9  -1 22.2838 1.96185  17
  10   9  -1 24.2585 1.86417  32
  10   9  -1 20.0429 3.09918  15
  10   9  -1 21.1427 1.44437  22
 -10  -9   1 22.2451 1.28391  28
 -10  -9   1 21.9629 1.48400  13
   9   9  -1 80.4000 4.55197  17
   9   9  -1 72.7042 5.29545   1
   9   9  -1 68.8638 4.48940  33
   9   9  -1 78.7551 4.30255  32
   9   9  -1 77.7849 6.00467  15
   9   9  -1 72.5173 4.02575  22
   9   9  -1 65.2932 5.70644   1
  -9  -9   1 74.8607 4.74801  29
  -9  -9   1 73.6770 3.91325  28
  -9  -9   1 64.7352 4.63129  16
  -9  -9   1 70.5963 4.06236  13
   8   9  -1 5.29726 4.14079   3
   8   9  -1 3.19644 0.80279  32
   8   9  -1 4.39163 1.14311  17
   8   9  -1 3.75564 0.63570  22
   8   9  -1 3.59198 1.97903   1
   8   9  -1 4.37468 1.09521  31
   8   9  -1 4.97723 2.05408  15
  -8  -9   1 6.04839 3.25008  12
  -8  -9   1 3.30518 0.49688  13
  -8  -9   1 3.34079 2.77809   9
  -8  -9   1 3.19164 0.92228  16
  -8  -9   1 -3.4531 3.60208  10
  -8  -9   1 3.65197 0.35925  28
  -8  -9   1 4.47572 1.13030  29
   7   9  -1 -0.2876 2.23648   1
   7   9  -1 1.34099 0.59021  32
   7   9  -1 2.97740 3.24984   3
   7   9  -1 0.24165 0.91284  17
   7   9  -1 -0.5292 0.99553  31
   7   9  -1 -0.1438 0.52359  22
   7   9  -1 1.19777 0.85830  33
   7   9  -1 -1.2666 1.54152  15
  -7  -9   1 0.54710 0.70985  16
  -7  -9   1 0.11631 0.17009  28
  -7  -9   1 3.01726 2.25133   9
  -7  -9   1 -4.1479 2.89192  12
  -7  -9   1 -5.3127 3.00621  10
  -7  -9   1 -0.0042 0.29491  13
  -7  -9   1 -0.4682 0.79680  29
   6   9  -1 6.71929 3.26375   1
   6   9  -1 11.9973 10.9110   8
   6   9  -1 6.34771 1.83631  15
   6   9  -1 7.20504 0.77823  22
   6   9  -1 9.16126 3.51115   3
   6   9  -1 5.49725 1.05875  33
   6   9  -1 7.95223 0.86379  32
   6   9  -1 7.98839 1.20285  31
  -6  -9   1 10.7957 2.81361   9
  -6  -9   1 7.90107 0.56103  28
  -6  -9   1 9.74805 3.43948  10
  -6  -9   1 7.52243 0.74485  13
  -6  -9   1 7.49792 1.22398  29
  -6  -9   1 6.62038 3.01237  12
  -6  -9   1 5.23359 1.14743  16
   5   9  -1 0.64508 5.95873   8
   5   9  -1 -2.0505 2.50916   3
   5   9  -1 3.31304 0.89565  33
   5   9  -1 4.76163 0.98524  31
   5   9  -1 4.09662 1.47434  15
   5   9  -1 4.12869 0.84892  20
   5   9  -1 4.41021 0.65537  32
   5   9  -1 0.63792 3.90438   1
   5   9  -1 3.40721 0.65884  22
  -5  -9   1 6.63446 2.69513  12
  -5  -9   1 2.47268 0.93481  16
  -5  -9   1 2.79638 0.35216  28
  -5  -9   1 1.98026 2.54324  10
  -5  -9   1 6.92736 2.53528   9
  -5  -9   1 2.51011 0.93368  29
  -5  -9   1 2.91679 0.50086  13
   4   9  -1 -5.6227 5.07875   8
   4   9  -1 3.13465 2.46142   3
   4   9  -1 2.58152 0.82714  20
   4   9  -1 2.47050 0.87524  31
   4   9  -1 2.31238 0.49106  32
   4   9  -1 0.86750 1.21729  15
   4   9  -1 2.25476 0.62840  22
   4   9  -1 0.42689 0.71510  33
  -4  -9   1 1.40831 0.91281  16
  -4  -9   1 2.56834 1.88061   9
  -4  -9   1 1.05283 0.84250  29
  -4  -9   1 2.75751 2.37295  10
  -4  -9   1 1.44025 0.44859  13
  -4  -9   1 1.79311 0.35958  28
  -4  -9   1 3.23741 2.63296  12
   3   9  -1 0.34744 1.03202  15
   3   9  -1 -0.0406 0.76837  20
   3   9  -1 -0.0313 0.34857  32
   3   9  -1 6.65906 4.60943   8
   3   9  -1 -0.1707 0.72373  31
   3   9  -1 0.68524 0.59263  22
   3   9  -1 1.27514 0.73085  33
  -3  -9   1 2.37781 2.03980  10
  -3  -9   1 3.83236 1.96061   9
  -3  -9   1 0.18605 0.65273  29
  -3  -9   1 0.18331 0.92158  16
  -3  -9   1 1.58253 1.84238  12
  -3  -9   1 1.03430 1.82813  11
  -3  -9   1 0.12056 0.50243  13
   2   9  -1 244.231 13.3472  33
   2   9  -1 236.269 17.7966   2
   2   9  -1 228.264 13.0988  32
   2   9  -1 249.355 16.5873   3
   2   9  -1 251.633 13.4888  20
   2   9  -1 230.606 13.0759  19
   2   9  -1 251.655 13.7354  15
   2   9  -1 246.382 13.2613  31
   2   9  -1 252.246 20.7034   8
  -2  -9   1 247.627 17.8969  11
  -2  -9   1 246.661 13.4480  29
  -2  -9   1 246.377 16.5804  10
  -2  -9   1 251.469 14.2949  16
  -2  -9   1 244.620 17.0266  12
  -2  -9   1 259.879 16.3636   9
   1   9  -1 7.75419 2.63235   3
   1   9  -1 -0.1287 5.26048   8
   1   9  -1 8.44259 0.73836  32
   1   9  -1 11.0050 1.16837  31
   1   9  -1 9.18631 1.32156  15
   1   9  -1 8.53488 1.23591  20
   1   9  -1 5.58225 3.80281   2
   1   9  -1 8.78156 1.30517  34
   1   9  -1 8.13126 0.90532  19
  -1  -9   1 5.28905 1.80001  16
  -1  -9   1 9.01134 1.24976  13
  -1  -9   1 7.29809 2.53062  10
  -1  -9   1 6.21797 2.89346  11
  -1  -9   1 9.04338 1.20151  29
  -1  -9   1 6.10342 2.28622  12
  -1  -9   1 9.56189 2.17710   9
   0   9  -1 57.4951 3.52148  20
   0   9  -1 50.2197 3.27216  31
   0   9  -1 54.6614 6.29955   3
   0   9  -1 49.1041 2.88842  32
   0   9  -1 49.5908 8.08009   2
   0   9  -1 52.3399 2.97791  19
   0   9  -1 51.2309 3.51541  15
   0   9  -1 50.9647 3.34516  34
   0  -9   1 54.1799 3.33085  29
   0  -9   1 50.1452 3.41193  13
   0  -9   1 54.0993 5.50539   9
   0  -9   1 52.7040 5.13918  16
   0  -9   1 51.3884 6.10524  10
   0  -9   1 52.0982 6.35003  12
   0  -9   1 47.7156 6.54636  11
  -1   9  -1 2.05745 0.96176  20
  -1   9  -1 1.78600 0.34668  32
  -1   9  -1 2.25748 0.90047  15
  -1   9  -1 2.87027 0.90019  31
  -1   9  -1 1.88088 1.01115  34
  -1   9  -1 2.63305 0.58236  19
  -1   9  -1 -4.8796 6.06910   8
  -1   9  -1 -3.4093 4.29288   2
   1  -9   1 1.29560 0.96962  13
   1  -9   1 4.51846 2.21631  11
   1  -9   1 0.99355 2.34497  16
   1  -9   1 2.63366 0.68370  29
  -2   9  -1 28.6847 2.13538  31
  -2   9  -1 24.9843 1.54968  32
  -2   9  -1 22.2063 2.12405  15
  -2   9  -1 32.0028 6.69570   2
  -2   9  -1 28.8665 2.44991  20
  -2   9  -1 27.0204 1.77102  19
  -2   9  -1 38.1575 9.71837   8
  -2   9  -1 28.0163 2.15676  34
   2  -9   1 26.5795 2.66389  13
   2  -9   1 28.3041 2.06596  29
   2  -9   1 18.5306 4.16318  12
   2  -9   1 37.0142 5.93397  11
   2  -9   1 22.9170 4.48574  10
   2  -9   1 22.7538 4.76221  16
  -3   9  -1 45.6863 9.08853   2
  -3   9  -1 58.0173 3.11740  19
  -3   9  -1 48.2966 3.39089  34
  -3   9  -1 52.8979 2.92512  32
  -3   9  -1 48.8228 3.30933  31
  -3   9  -1 52.1075 3.75575  20
   3  -9   1 48.1439 7.71570  11
   3  -9   1 53.6596 4.03617  13
   3  -9   1 59.9353 7.24638  12
   3  -9   1 43.4974 7.54493  16
   3  -9   1 57.0085 3.39431  29
   3  -9   1 50.7216 5.67403   9
   3  -9   1 59.3554 6.68076  10
  -4   9  -1 82.5158 11.1957   2
  -4   9  -1 66.3085 3.63333  19
  -4   9  -1 60.9044 4.27895  20
  -4   9  -1 62.0241 3.82338  31
  -4   9  -1 63.2101 3.44884  32
  -4   9  -1 60.2993 3.89657  34
   4  -9   1 52.2687 7.60675  12
   4  -9   1 59.2578 4.70975  13
   4  -9   1 57.3244 6.83769  10
   4  -9   1 60.3837 8.56042  11
   4  -9   1 64.3363 6.77758   9
   4  -9   1 70.6124 11.8447  16
   4  -9   1 67.6917 3.92959  29
  -5   9  -1 22.1701 1.62435  19
  -5   9  -1 22.4773 2.43812  20
  -5   9  -1 19.7690 1.26821  32
  -5   9  -1 20.5748 1.80826  31
   5  -9   1 14.3147 3.81900  10
   5  -9   1 17.5296 5.08697  12
   5  -9   1 5.75935 7.13219  16
   5  -9   1 22.9365 1.86258  29
   5  -9   1 19.8924 3.12273  13
   5  -9   1 18.3037 4.38800  11
   5  -9   1 30.6833 5.21735   9
  -6   9  -1 -0.3845 0.77077  34
  -6   9  -1 1.33793 1.07873  20
   6  -9   1 -0.8331 0.55915  29
   6  -9   1 0.58752 1.58199  13
   6  -9   1 -1.1642 6.68585  16
   6  -9   1 -0.7589 1.04219  26
  -7   9  -1 4.38093 0.43926  32
   7  -9   1 5.01867 1.61465  13
   7  -9   1 2.98534 1.05200  26
  -8   9  -1 50.0069 2.57705  32
   8  -9   1 40.6693 3.02293  26
   8  -9   1 48.4965 3.63862  13
  -9   9  -1 33.6576 1.79521  32
   9  -9   1 28.7155 2.59201  13
  10  -9   1 0.81514 0.72449  13
  11  -9   1 0.02474 0.36872  13
  14   8  -1 -0.2315 0.62092  24
 -14  -8   1 0.66149 0.22047  28
 -14  -8   1 0.49802 0.27028  21
 -14  -8   1 0.23391 0.25051  13
  13   8  -1 0.39839 0.18510  14
  13   8  -1 1.74027 0.73270  24
  13   8  -1 0.17124 0.66675  32
 -13  -8   1 0.39863 0.46942  21
 -13  -8   1 0.09915 0.22743  28
 -13  -8   1 -0.0402 0.35120  13
  12   8  -1 9.08326 1.08090  32
  12   8  -1 9.96587 0.82579  22
  12   8  -1 10.3336 1.09268  24
  12   8  -1 8.58666 0.99577  17
  12   8  -1 9.50781 0.69910  14
 -12  -8   1 9.62157 0.69237  28
 -12  -8   1 9.57092 0.94042  13
 -12  -8   1 11.2166 1.38322  21
  11   8  -1 14.4280 1.66146  24
  11   8  -1 11.5406 1.37601  17
  11   8  -1 14.2090 1.56759  32
  11   8  -1 15.2193 1.07643  22
  11   8  -1 11.8764 0.88381  14
  11   8  -1 13.9923 2.65663  15
 -11  -8   1 10.1964 1.45509  21
 -11  -8   1 14.2634 1.11898  13
 -11  -8   1 12.8702 0.83988  28
  10   8  -1 27.9492 1.63024  22
  10   8  -1 21.3879 2.21944  33
  10   8  -1 26.1413 3.37893   1
  10   8  -1 26.3284 2.02846  32
  10   8  -1 27.9712 3.82019  15
  10   8  -1 25.8008 2.12460  17
 -10  -8   1 26.0589 1.45174  28
 -10  -8   1 24.0086 1.63922  13
 -10  -8   1 29.2389 2.74049  29
 -10  -8   1 21.2454 2.23768  16
   9   8  -1 0.85097 0.87535  17
   9   8  -1 0.90988 0.49587  22
   9   8  -1 0.07205 1.77107   1
   9   8  -1 1.90305 0.90954  33
   9   8  -1 -5.8216 3.58410   3
   9   8  -1 1.13332 0.71410  32
   9   8  -1 1.21711 1.98748  15
  -9  -8   1 0.77222 0.79567  16
  -9  -8   1 0.51938 1.00650  29
  -9  -8   1 1.04862 0.20722  28
  -9  -8   1 1.54171 0.39977  13
  -9  -8   1 8.46319 3.89020  10
   8   8  -1 27.7234 3.51316  15
   8   8  -1 22.1953 2.11205  33
   8   8  -1 23.9404 2.17213  17
   8   8  -1 28.3815 2.23949  31
   8   8  -1 23.3246 1.57585  22
   8   8  -1 22.7183 1.77331  32
   8   8  -1 17.4361 4.76562   3
   8   8  -1 28.8407 4.76602   1
  -8  -8   1 28.0510 5.30703  10
  -8  -8   1 21.5106 4.70242  12
  -8  -8   1 21.2437 4.06499   9
  -8  -8   1 22.3627 2.56376  29
  -8  -8   1 21.6767 2.15480  16
  -8  -8   1 23.1517 1.31713  28
  -8  -8   1 21.8307 1.48829  13
   7   8  -1 43.1255 3.01897  33
   7   8  -1 53.6302 9.87616   8
   7   8  -1 46.4797 3.10234  17
   7   8  -1 51.9689 6.33139   1
   7   8  -1 45.5360 2.75288  32
   7   8  -1 51.1586 4.17072  15
   7   8  -1 44.3249 2.60889  22
   7   8  -1 44.9793 3.03555  31
   7   8  -1 43.5182 6.85034   3
  -7  -8   1 41.5101 2.58955  13
  -7  -8   1 42.3381 2.44429  28
  -7  -8   1 52.8836 6.13567   9
  -7  -8   1 44.9685 3.21233  16
  -7  -8   1 43.6255 6.57178  10
  -7  -8   1 37.8214 6.53131  12
  -7  -8   1 45.9066 3.36656  29
   6   8  -1 22.9915 4.90381   1
   6   8  -1 21.0975 2.70379  15
   6   8  -1 16.8797 1.32147  22
   6   8  -1 12.3859 3.80642   3
   6   8  -1 21.2124 1.81539  31
   6   8  -1 19.2084 6.17508   8
   6   8  -1 19.4221 1.38358  32
   6   8  -1 17.8910 1.75953  33
  -6  -8   1 16.4687 3.59612   9
  -6  -8   1 17.4656 1.75390  16
  -6  -8   1 19.5423 2.03096  29
  -6  -8   1 14.8991 3.65710  12
  -6  -8   1 18.9093 1.06973  28
  -6  -8   1 17.1784 1.22292  13
  -6  -8   1 17.6290 3.85037  10
   5   8  -1 2.50859 0.78547  33
   5   8  -1 2.56843 0.75757  31
   5   8  -1 4.11485 3.95404   1
   5   8  -1 2.13988 2.16473   3
   5   8  -1 1.32248 0.65402  20
   5   8  -1 4.29626 0.61555  22
   5   8  -1 -0.1270 3.75546   8
   5   8  -1 2.92052 1.25000  15
   5   8  -1 3.47414 0.52204  32
  -5  -8   1 2.55295 0.31524  28
  -5  -8   1 3.93856 2.40244  10
  -5  -8   1 3.29265 2.14539  12
  -5  -8   1 3.63426 0.57888  13
  -5  -8   1 4.51340 2.13381   9
  -5  -8   1 1.94697 0.77440  16
  -5  -8   1 2.09403 0.88101  29
   4   8  -1 0.79198 1.02798  15
   4   8  -1 2.88913 0.56334  22
   4   8  -1 0.93725 0.68918  20
   4   8  -1 2.92441 0.47193  32
   4   8  -1 6.28237 2.32753   3
   4   8  -1 1.36668 0.71530  31
  -4  -8   1 3.66132 0.85084  29
  -4  -8   1 6.26075 1.78421   9
  -4  -8   1 2.18183 0.80204  16
  -4  -8   1 2.39210 0.36393  28
  -4  -8   1 1.93160 1.95525  12
  -4  -8   1 4.06931 2.24805  10
   3   8  -1 96.2221 9.52261   2
   3   8  -1 111.817 6.09873  33
   3   8  -1 109.056 10.8065   8
   3   8  -1 106.520 6.48984  15
   3   8  -1 103.771 8.66301   3
   3   8  -1 104.849 6.12056  20
   3   8  -1 101.710 5.84351  32
   3   8  -1 113.820 5.86070  22
   3   8  -1 101.406 5.99962  31
  -3  -8   1 114.549 6.26929  29
  -3  -8   1 120.953 8.77965   9
  -3  -8   1 105.619 6.49315  16
  -3  -8   1 114.127 8.92601  10
  -3  -8   1 91.6773 9.39528   4
  -3  -8   1 117.100 9.41990  12
   2   8  -1 0.78614 0.29767  32
   2   8  -1 0.53123 0.92272  34
   2   8  -1 0.51468 0.82460  15
   2   8  -1 0.14398 0.70787  31
   2   8  -1 0.66056 0.65193  33
   2   8  -1 4.73156 2.19630   3
   2   8  -1 0.55586 0.69998  20
  -2  -8   1 1.97411 1.53505  12
  -2  -8   1 1.37603 1.06637   9
  -2  -8   1 0.79661 0.66506  29
  -2  -8   1 -0.1435 0.83721  16
  -2  -8   1 1.13611 1.41470  10
   1   8  -1 83.3604 4.98416  32
   1   8  -1 86.2829 5.16548  31
   1   8  -1 90.2359 5.50633  15
   1   8  -1 102.227 10.2120   8
   1   8  -1 82.3889 4.98936  19
   1   8  -1 94.7027 7.93555   3
   1   8  -1 100.758 9.28161   2
   1   8  -1 97.3430 5.28896  33
   1   8  -1 100.112 5.38820  20
   1   8  -1 102.432 5.33967  34
  -1  -8   1 100.048 7.92868  10
  -1  -8   1 89.4617 8.58786  11
  -1  -8   1 95.7288 6.20958  16
  -1  -8   1 91.0114 8.11305  12
  -1  -8   1 86.7097 5.31649  29
  -1  -8   1 83.7335 7.39672   9
   0   8  -1 0.94404 0.26970  32
   0   8  -1 -4.4142 3.53945   8
   0   8  -1 -1.3075 2.94949   2
   0   8  -1 0.06722 0.60447  15
   0   8  -1 -0.0740 0.70545  20
   0   8  -1 0.88751 0.41658  19
   0   8  -1 3.30840 1.73022   3
   0   8  -1 2.70482 0.87730  34
   0   8  -1 -0.5976 0.66806  31
   0  -8   1 0.72388 1.30224  10
   0  -8   1 -0.0776 0.49274  29
   0  -8   1 1.28464 1.51791  16
   0  -8   1 0.44066 1.71736  11
   0  -8   1 0.44015 1.57040  12
  -1   8  -1 0.42044 0.89250  34
  -1   8  -1 -0.9347 0.70900  20
  -1   8  -1 -0.4767 0.66144  31
  -1   8  -1 -0.0690 0.20648  32
  -1   8  -1 -3.7998 3.14358   2
  -1   8  -1 -0.3992 0.53574  15
  -1   8  -1 -0.1049 0.44500  19
  -1   8  -1 7.84251 4.88468   8
   1  -8   1 -1.4489 1.75809  16
   1  -8   1 1.95548 1.18812   9
   1  -8   1 1.56720 1.90549  11
   1  -8   1 -0.4492 1.35927  10
   1  -8   1 0.09916 0.48837  29
   1  -8   1 0.37707 0.93019  13
  -2   8  -1 41.8225 2.91984  15
  -2   8  -1 43.7851 2.49896  32
  -2   8  -1 37.9373 7.42451   2
  -2   8  -1 47.2516 2.93948  34
   2  -8   1 50.6949 6.00212  16
   2  -8   1 45.1916 4.78007   9
   2  -8   1 48.4038 2.93457  29
   2  -8   1 51.2134 6.50722  11
   2  -8   1 48.5819 5.86791  12
   2  -8   1 39.8433 3.41084  13
   2  -8   1 50.3811 5.63367  10
  -3   8  -1 4.34186 0.84065  31
  -3   8  -1 3.56328 1.04097  20
  -3   8  -1 3.11403 0.66047  19
  -3   8  -1 4.19711 1.03098  34
  -3   8  -1 -1.0208 3.95364   2
   3  -8   1 2.37055 1.30969  13
   3  -8   1 0.57698 1.74787  12
   3  -8   1 0.32813 1.64779   9
   3  -8   1 5.05524 2.33834  11
   3  -8   1 2.25803 3.98555  16
   3  -8   1 4.25409 2.04632  10
   3  -8   1 2.74330 0.65305  29
  -4   8  -1 26.3006 1.79898  19
  -4   8  -1 29.8938 2.13342  34
  -4   8  -1 25.4602 2.38637  20
  -4   8  -1 24.4295 1.96885  31
   4  -8   1 21.0003 6.47192  16
   4  -8   1 21.2674 3.82464   9
   4  -8   1 26.6551 4.66797  10
   4  -8   1 29.7138 5.38330  11
   4  -8   1 27.9905 5.25640  12
   4  -8   1 26.4242 3.22310  13
  -5   8  -1 18.1507 1.65913  13
  -5   8  -1 15.3630 1.70883  34
  -5   8  -1 15.1716 1.41197  19
  -5   8  -1 18.5425 2.17997  20
  -5   8  -1 19.9633 6.61459   2
   5  -8   1 21.9399 4.50315  10
   5  -8   1 20.3735 1.68716  29
   5  -8   1 10.9842 7.42425  16
   5  -8   1 17.8574 2.50952  13
   5  -8   1 16.4649 3.22209   9
  -6   8  -1 -9.5797 6.43387   2
  -6   8  -1 0.24482 0.72954  13
  -6   8  -1 -1.1679 0.99580  20
  -6   8  -1 0.09973 0.84266  34
  -6   8  -1 0.43656 0.61226  19
   6  -8   1 0.00076 0.54073  29
   6  -8   1 1.23736 1.10366  26
   6  -8   1 -0.5975 1.62225  13
   6  -8   1 5.50913 3.27760  12
   6  -8   1 -5.7794 7.24950  16
   6  -8   1 0.44570 2.84121  11
  -7   8  -1 2.71662 0.80911  13
  -7   8  -1 4.03433 0.91207  34
   7  -8   1 4.18701 7.26769  16
   7  -8   1 2.80762 1.81855  13
   7  -8   1 3.36811 0.78303  29
   7  -8   1 1.08243 1.00939  26
  -8   8  -1 24.5444 1.98556  34
   8  -8   1 33.8327 3.39736  13
   8  -8   1 27.8272 2.32583  26
  -9   8  -1 1.21881 0.83005  34
   9  -8   1 3.11831 0.83041  26
   9  -8   1 2.57194 1.39314  13
  10  -8   1 15.1838 1.94465  13
 -11   8  -1 2.23231 0.23493  32
  11  -8   1 1.33972 0.70251  13
  14   7  -1 0.19469 0.18146  14
  14   7  -1 0.00707 0.66109  24
 -14  -7   1 -0.1091 0.28951  21
 -14  -7   1 0.51069 0.35171  13
 -14  -7   1 0.81570 0.24980  28
  13   7  -1 3.06529 0.82641  24
  13   7  -1 2.71454 0.32402  14
  13   7  -1 2.44540 0.77476  32
 -13  -7   1 3.08283 0.53839  13
 -13  -7   1 2.17967 0.34697  28
 -13  -7   1 2.52358 0.57072  21
  12   7  -1 16.9693 1.68407  32
  12   7  -1 18.7203 1.80297  24
  12   7  -1 18.9553 1.24657  22
  12   7  -1 17.8174 1.42421  17
 -12  -7   1 18.6962 1.66018  21
 -12  -7   1 18.7018 1.14358  28
 -12  -7   1 18.4003 1.38264  13
  11   7  -1 2.15914 2.00390  15
  11   7  -1 -0.2173 1.52220   1
  11   7  -1 1.26103 0.47365  22
  11   7  -1 0.15280 0.75628  32
  11   7  -1 0.34931 0.86432  24
  11   7  -1 1.49388 0.88740  33
  11   7  -1 0.76735 0.68165  17
 -11  -7   1 1.18599 0.45748  13
 -11  -7   1 1.64605 0.82072  16
 -11  -7   1 0.54156 0.21842  28
 -11  -7   1 1.52761 1.10785  21
 -11  -7   1 -0.4545 1.06424  29
  10   7  -1 1.68395 0.49259  22
  10   7  -1 2.77866 1.75227   1
  10   7  -1 2.70466 0.81204  32
  10   7  -1 1.10150 2.09496  15
  10   7  -1 0.59813 0.81629  33
  10   7  -1 1.13645 0.81262  17
 -10  -7   1 0.48535 0.85361  16
 -10  -7   1 -4.6877 3.27703   9
 -10  -7   1 0.63655 1.08798  29
   9   7  -1 19.6264 1.64320  32
   9   7  -1 15.4527 4.52095   3
   9   7  -1 17.4016 1.24353  22
   9   7  -1 14.7349 2.82335  15
   9   7  -1 18.2048 1.76564  17
   9   7  -1 16.4103 1.79212  33
   9   7  -1 13.3067 3.08580   1
  -9  -7   1 10.7198 4.09777  12
  -9  -7   1 14.0649 4.58210  10
  -9  -7   1 16.6220 0.98017  28
  -9  -7   1 18.7896 4.83951   9
  -9  -7   1 14.5490 1.95000  29
  -9  -7   1 15.6496 1.19465  13
  -9  -7   1 16.0972 2.01443  16
   8   7  -1 20.5456 8.67342   8
   8   7  -1 33.9856 2.44633  33
   8   7  -1 31.7668 1.95446  22
   8   7  -1 34.1297 3.64513  15
   8   7  -1 31.5189 2.19509  32
   8   7  -1 30.7892 5.44107   3
   8   7  -1 31.8262 5.70853   1
   8   7  -1 37.8114 2.54147  17
  -8  -7   1 30.9839 2.98024  29
  -8  -7   1 28.9868 1.93410  13
  -8  -7   1 33.6914 1.78618  28
  -8  -7   1 32.8117 2.65192  16
  -8  -7   1 26.9096 5.23686  12
  -8  -7   1 25.5128 5.13761   9
  -8  -7   1 41.1701 6.08700  10
   7   7  -1 28.8906 1.93365  32
   7   7  -1 24.3603 2.21884  31
   7   7  -1 26.1635 4.83945   1
   7   7  -1 28.0842 1.79337  22
   7   7  -1 32.2900 2.31920  17
   7   7  -1 29.3399 2.20238  33
   7   7  -1 30.7626 3.23971  15
   7   7  -1 22.5794 5.62572   8
   7   7  -1 30.3831 5.34371   3
  -7  -7   1 21.2340 4.36684   9
  -7  -7   1 31.2600 5.22265  12
  -7  -7   1 30.5301 1.62446  28
  -7  -7   1 30.4955 2.41396  16
  -7  -7   1 27.7838 1.76963  13
  -7  -7   1 33.0280 2.67466  29
  -7  -7   1 36.9796 5.55024  10
   6   7  -1 7.56792 0.97227  31
   6   7  -1 6.46742 0.95698  33
   6   7  -1 3.23207 3.64675   8
   6   7  -1 8.54373 0.87477  22
   6   7  -1 6.75565 2.57423   3
   6   7  -1 10.4275 1.67564  15
   6   7  -1 9.59490 4.06416   1
   6   7  -1 8.14725 0.86657  32
  -6  -7   1 6.88867 0.70917  13
  -6  -7   1 7.72915 2.34398   9
  -6  -7   1 8.47063 2.41116  10
  -6  -7   1 10.0546 1.35586  29
  -6  -7   1 7.89584 0.53320  28
  -6  -7   1 8.78429 1.30691  16
  -6  -7   1 8.43761 2.53000  12
   5   7  -1 51.3623 3.13908  20
   5   7  -1 57.3430 7.01432   8
   5   7  -1 55.8209 3.85343  15
   5   7  -1 50.5040 2.95334  22
   5   7  -1 48.9139 2.96240  32
   5   7  -1 56.0732 8.41230   1
   5   7  -1 49.4643 3.10739  31
   5   7  -1 56.6619 6.14609   3
   5   7  -1 51.6233 3.22644  33
  -5  -7   1 53.2946 6.03108  12
  -5  -7   1 53.0209 3.36439  16
  -5  -7   1 45.0455 5.41172   9
  -5  -7   1 50.6105 2.82774  28
  -5  -7   1 54.4703 3.55826  29
  -5  -7   1 58.2935 6.11954  10
   4   7  -1 78.5254 5.08556  15
   4   7  -1 82.4723 4.65536  33
   4   7  -1 82.1565 7.40101   3
   4   7  -1 67.4570 8.01680   2
   4   7  -1 76.3544 4.46165  32
   4   7  -1 85.9578 4.65495  20
  -4  -7   1 83.4601 4.87677  29
  -4  -7   1 85.1734 4.86375  16
  -4  -7   1 81.4612 7.54918  12
  -4  -7   1 78.0623 4.37674  28
  -4  -7   1 75.6672 6.91537   9
  -4  -7   1 88.2906 7.51810  10
   3   7  -1 19.0760 4.02427   8
   3   7  -1 26.8266 4.07398   3
   3   7  -1 21.9828 1.67948  33
   3   7  -1 20.8346 4.06660   2
   3   7  -1 19.6479 1.81188  34
   3   7  -1 21.0595 1.64677  20
  -3  -7   1 20.9867 1.81316  16
  -3  -7   1 17.6748 1.77516  29
  -3  -7   1 19.2002 3.24394   9
   2   7  -1 -1.2073 1.79252  16
   2   7  -1 1.92769 0.60740  33
   2   7  -1 1.32578 2.25258   2
   2   7  -1 -0.4461 1.45652   3
   2   7  -1 0.36850 0.60304  20
   2   7  -1 1.82870 2.34498   8
   2   7  -1 0.90806 0.85769  34
  -2  -7   1 0.83572 0.71189  29
  -2  -7   1 -0.6931 1.33216  12
  -2  -7   1 1.59089 1.26129   9
  -2  -7   1 0.18249 1.24818  10
  -2  -7   1 0.00802 0.66002  16
   1   7  -1 4.13001 1.96576   3
   1   7  -1 8.92327 3.11319   8
   1   7  -1 7.21230 2.64284   2
   1   7  -1 5.15332 0.84552  20
   1   7  -1 6.85782 0.84725  33
   1   7  -1 6.16181 1.00615  34
  -1  -7   1 5.21988 2.03565  11
  -1  -7   1 3.71850 1.08855  16
  -1  -7   1 6.25062 1.94037  10
  -1  -7   1 4.66554 1.88459  12
  -1  -7   1 3.80657 0.82672  29
  -1  -7   1 7.12356 1.74588   9
   0   7  -1 3.50557 0.78624  20
   0   7  -1 2.18022 0.80007  34
   0   7  -1 4.38236 1.90680   3
   0   7  -1 1.91823 1.48084  16
   0   7  -1 6.30181 2.99274   8
   0   7  -1 0.60530 2.41555   2
   0  -7   1 3.66144 1.64064  10
   0  -7   1 4.36881 2.08181  11
   0  -7   1 3.42336 1.37346   9
   0  -7   1 2.14908 0.63316  29
   0  -7   1 2.44848 1.30369  16
   0  -7   1 6.23238 1.97071  12
  -1   7  -1 3.65801 1.03083  29
  -1   7  -1 5.71641 1.98956  16
  -1   7  -1 2.39477 0.76283  20
  -1   7  -1 3.32325 0.82074  34
  -1   7  -1 2.89131 2.54380   2
   1  -7   1 4.16558 1.91989  12
   1  -7   1 2.51715 1.84924  16
   1  -7   1 1.79258 1.36766  10
   1  -7   1 1.71897 1.59840  11
   1  -7   1 1.74355 0.58440  29
   1  -7   1 1.60331 1.18898   9
  -2   7  -1 335.227 18.6502  19
  -2   7  -1 322.652 20.3684  16
  -2   7  -1 358.953 23.6841   8
  -2   7  -1 340.964 18.8290  34
  -2   7  -1 353.250 19.2134  29
  -2   7  -1 357.609 18.9537  20
  -2   7  -1 363.103 23.4849   2
   2  -7   1 352.557 21.1337   9
   2  -7   1 364.475 18.9304  29
   2  -7   1 363.083 22.6598  12
   2  -7   1 347.777 22.8670  11
   2  -7   1 378.305 22.2711  10
   2  -7   1 333.328 20.6662  16
  -3   7  -1 34.0095 2.09546  19
  -3   7  -1 30.6305 2.39112  31
  -3   7  -1 31.6486 6.05882   2
  -3   7  -1 43.2760 3.66053  26
  -3   7  -1 34.8971 2.36079  34
  -3   7  -1 27.3061 5.55903   6
  -3   7  -1 25.6828 4.69293  16
  -3   7  -1 38.5802 3.26871  29
  -3   7  -1 34.0998 2.53642  20
   3  -7   1 43.1657 4.89417  10
   3  -7   1 40.0676 5.40028  11
   3  -7   1 34.0359 3.19913  13
   3  -7   1 36.0632 4.03725   9
   3  -7   1 37.6147 2.38536  29
   3  -7   1 25.5179 4.92917  16
   3  -7   1 37.7806 5.01711  12
  -4   7  -1 20.5546 1.56259  13
  -4   7  -1 12.2217 3.33506  16
  -4   7  -1 22.5292 2.86036  29
  -4   7  -1 20.4387 1.38022  19
  -4   7  -1 14.4406 4.82969   6
  -4   7  -1 15.0598 1.53715  31
  -4   7  -1 17.3700 1.64007  34
  -4   7  -1 21.5070 2.42060  26
  -4   7  -1 17.1396 5.40271   2
  -4   7  -1 19.7674 1.91015  20
   4  -7   1 24.3030 3.24382   9
   4  -7   1 13.0648 3.11176  12
   4  -7   1 20.0084 1.58705  29
   4  -7   1 18.1631 2.35107  13
   4  -7   1 17.1165 3.72222  11
   4  -7   1 16.8528 3.64709  10
  -5   7  -1 2.94525 2.88761  16
  -5   7  -1 -0.2065 4.22683   6
  -5   7  -1 2.99092 0.83653  34
  -5   7  -1 4.50543 1.44806  29
  -5   7  -1 2.59301 0.97767  20
  -5   7  -1 1.45485 2.02148  26
  -5   7  -1 3.05576 0.68591  19
  -5   7  -1 4.15846 0.77171  13
   5  -7   1 3.49787 2.41773  12
   5  -7   1 1.18477 5.98477  16
   5  -7   1 -0.2261 1.64188  13
   5  -7   1 3.27690 1.65939   9
   5  -7   1 7.21317 2.28240  11
   5  -7   1 7.16683 2.55186  10
   5  -7   1 3.41418 0.73858  29
  -6   7  -1 24.9440 1.82427  19
  -6   7  -1 33.7992 5.40215  16
  -6   7  -1 24.4755 7.46950   2
  -6   7  -1 30.7620 7.05875   6
  -6   7  -1 27.6095 2.05133  34
  -6   7  -1 25.0960 2.47624  20
  -6   7  -1 32.1353 4.89885  26
   6  -7   1 30.7655 3.93294  13
   6  -7   1 19.4442 3.88342   9
   6  -7   1 31.7189 5.14747  10
   6  -7   1 32.1990 2.66298  26
   6  -7   1 26.3700 2.05711  29
   6  -7   1 20.9166 4.59138  12
   6  -7   1 23.1367 8.98886  16
   6  -7   1 25.1368 5.29585  11
  -7   7  -1 37.4769 2.58353  34
  -7   7  -1 40.1818 9.10575   2
  -7   7  -1 41.3982 6.10705  26
  -7   7  -1 37.5215 2.97857  20
  -7   7  -1 40.3022 6.61409  16
   7  -7   1 29.1486 5.14056   9
   7  -7   1 35.0013 6.39212  12
   7  -7   1 35.9468 8.15184   3
   7  -7   1 37.5555 2.66456  29
   7  -7   1 44.1510 3.12296  26
   7  -7   1 37.9551 6.28416  11
   7  -7   1 43.7352 4.59537  13
  -8   7  -1 47.2503 6.91237  26
  -8   7  -1 50.1585 3.18270  34
   8  -7   1 43.2007 3.30729  29
   8  -7   1 54.9621 3.45787  26
   8  -7   1 56.4868 4.64781  13
  -9   7  -1 0.11626 0.79751  13
   9  -7   1 -0.1450 0.77681  26
   9  -7   1 -0.5065 1.51287  13
 -10   7  -1 6.74110 0.87183  13
  10  -7   1 4.50832 1.49507  13
  10  -7   1 5.41745 0.86445  26
  11  -7   1 0.11461 0.86980  13
  12  -7   1 7.11452 0.88118  13
  15   6  -1 0.43597 0.18368  14
 -15  -6   1 -0.1842 0.25605  13
 -15  -6   1 0.13287 0.13798  21
  14   6  -1 9.86388 1.22572  24
  14   6  -1 9.11626 0.66834  14
 -14  -6   1 9.41422 0.74297  21
 -14  -6   1 8.21808 0.72396  28
 -14  -6   1 9.89097 0.92064  13
  13   6  -1 0.74874 0.78026  24
  13   6  -1 0.70527 0.70726  32
 -13  -6   1 1.58324 0.52432  13
 -13  -6   1 1.09710 0.31656  28
 -13  -6   1 1.22763 0.50109  21
  12   6  -1 30.0872 2.11025  17
  12   6  -1 34.9862 2.39064  32
  12   6  -1 31.7856 1.98177  22
  12   6  -1 40.3539 4.04840   1
  12   6  -1 33.4289 2.38089  24
 -12  -6   1 32.1746 1.91244  28
 -12  -6   1 33.9616 2.15891  13
 -12  -6   1 33.8310 2.22896  21
  11   6  -1 31.7275 4.38626   1
  11   6  -1 35.7718 2.37229  17
  11   6  -1 30.1581 2.62017  33
  11   6  -1 33.8581 2.05554  22
  11   6  -1 34.9756 2.47242  24
  11   6  -1 34.2435 2.43574  32
 -11  -6   1 31.2445 2.98305  16
 -11  -6   1 35.5934 2.65132  21
 -11  -6   1 35.0158 3.16623  29
 -11  -6   1 36.2224 1.96186  28
 -11  -6   1 35.9810 2.20141  13
  10   6  -1 117.669 7.95059  15
  10   6  -1 119.902 6.59844  17
  10   6  -1 104.411 6.64431  25
  10   6  -1 130.971 9.52165   1
  10   6  -1 116.832 6.71945  33
  10   6  -1 118.302 6.21998  22
  10   6  -1 100.693 11.3417   3
  10   6  -1 117.703 6.54211  32
 -10  -6   1 113.190 11.9804  12
 -10  -6   1 111.802 7.18991  16
 -10  -6   1 118.495 12.3081   9
 -10  -6   1 116.309 6.15374  28
 -10  -6   1 119.333 11.7305  10
 -10  -6   1 105.805 7.14969  29
 -10  -6   1 109.965 6.32276  13
   9   6  -1 181.102 10.7812  25
   9   6  -1 191.139 10.7357  33
   9   6  -1 201.595 10.7204  17
   9   6  -1 166.009 20.3140   5
   9   6  -1 206.854 11.8965  15
   9   6  -1 197.026 13.6249   1
   9   6  -1 185.988 10.3202  22
   9   6  -1 192.813 15.2103   3
   9   6  -1 194.647 10.5740  32
  -9  -6   1 188.409 10.2527  28
  -9  -6   1 209.198 16.2869  12
  -9  -6   1 208.415 16.0199  10
  -9  -6   1 178.357 11.0711  29
  -9  -6   1 186.954 11.1818  16
  -9  -6   1 215.302 16.2494   9
  -9  -6   1 192.528 10.4316  13
   8   6  -1 3.70924 3.28065   3
   8   6  -1 0.77922 2.38879   1
   8   6  -1 1.71423 1.53647  15
   8   6  -1 3.54841 0.49791  22
   8   6  -1 4.35759 4.43336   8
   8   6  -1 2.72150 0.91420  25
   8   6  -1 0.04516 5.48692   5
   8   6  -1 2.30706 0.86028  17
   8   6  -1 3.69111 0.66591  32
   8   6  -1 3.21291 0.92452  33
  -8  -6   1 3.72921 0.53416  13
  -8  -6   1 3.33378 2.72198  12
  -8  -6   1 3.40695 0.32172  28
  -8  -6   1 5.20176 3.02241  10
  -8  -6   1 2.67040 2.76796   9
  -8  -6   1 2.64810 1.21681  29
  -8  -6   1 2.50228 1.04278  16
   7   6  -1 19.9367 1.67126  17
   7   6  -1 19.7069 1.41990  32
   7   6  -1 20.0117 1.78323  33
   7   6  -1 16.6078 1.25855  22
   7   6  -1 20.6364 6.13133   5
   7   6  -1 18.3535 1.80397  25
   7   6  -1 14.7547 3.80842   1
   7   6  -1 22.2022 4.23921   3
   7   6  -1 20.7125 2.68941  15
  -7  -6   1 23.1196 4.50420  12
  -7  -6   1 17.3304 1.22468  13
  -7  -6   1 25.5349 4.49665  10
  -7  -6   1 19.0644 4.26938   9
  -7  -6   1 16.5931 2.30796  29
  -7  -6   1 20.5083 1.08333  28
  -7  -6   1 18.0394 2.06132  16
   6   6  -1 3.71279 1.21100  15
   6   6  -1 4.57113 0.82171  33
   6   6  -1 5.13828 0.98069  25
   6   6  -1 4.70942 2.67371   3
   6   6  -1 5.82597 3.57497   1
   6   6  -1 -0.2176 3.86197   5
   6   6  -1 4.35709 0.59806  32
  -6  -6   1 4.79846 1.00022  16
  -6  -6   1 7.04531 2.53681   9
  -6  -6   1 1.22185 2.14535  10
  -6  -6   1 5.65948 1.15992  29
  -6  -6   1 3.67801 2.05544  12
  -6  -6   1 4.99178 0.36300  28
   5   6  -1 19.5838 1.79092  25
   5   6  -1 25.2384 5.87774   5
   5   6  -1 22.4910 5.15531   1
   5   6  -1 20.2584 1.59828  33
   5   6  -1 18.3187 3.59546   8
   5   6  -1 16.5351 3.41368   3
   5   6  -1 20.0802 1.46701  20
  -5  -6   1 23.2414 3.81607   9
  -5  -6   1 19.5693 3.74222  10
  -5  -6   1 19.1952 3.75269  12
  -5  -6   1 21.8650 1.79777  16
  -5  -6   1 18.3736 1.12752  28
  -5  -6   1 19.2190 2.06731  29
   4   6  -1 -0.4109 3.35176   5
   4   6  -1 2.49438 1.30075  16
   4   6  -1 3.15682 0.90415  25
   4   6  -1 2.73595 0.67184  33
   4   6  -1 0.69424 1.62253   1
   4   6  -1 4.40300 0.64767  20
   4   6  -1 1.83076 1.68538   8
  -4  -6   1 2.08821 1.47349  12
  -4  -6   1 3.36758 0.32717  28
  -4  -6   1 2.18404 1.39910   9
  -4  -6   1 3.32832 1.78305  10
  -4  -6   1 3.04283 0.70803  16
  -4  -6   1 2.89262 0.85792  29
   3   6  -1 283.915 17.4873   3
   3   6  -1 266.667 16.3177   1
   3   6  -1 292.543 15.1645  34
   3   6  -1 273.106 16.9792   2
   3   6  -1 280.722 15.0927  20
   3   6  -1 271.563 15.7628  16
   3   6  -1 296.358 18.2082   8
   3   6  -1 287.008 15.1108  33
  -3  -6   1 290.683 17.9090  10
  -3  -6   1 287.308 18.1537  12
  -3  -6   1 272.771 15.2536  29
  -3  -6   1 284.222 17.4196   9
  -3  -6   1 274.249 15.2414  16
   2   6  -1 2.87085 0.59629  20
   2   6  -1 2.40164 1.93468   2
   2   6  -1 2.78318 0.61989  33
   2   6  -1 0.71627 2.00634   8
   2   6  -1 5.91912 1.82517   1
   2   6  -1 1.07560 1.45575   3
   2   6  -1 4.22076 1.35732  16
   2   6  -1 3.83066 0.80436  34
  -2  -6   1 1.91736 1.27708  12
  -2  -6   1 2.32060 0.68416  16
  -2  -6   1 1.93329 0.68088  29
  -2  -6   1 3.30508 1.65930  10
  -2  -6   1 3.27124 1.24985   9
   1   6  -1 204.645 12.6142   3
   1   6  -1 196.231 10.4852  33
   1   6  -1 196.056 13.2718   8
   1   6  -1 208.204 13.0221   2
   1   6  -1 200.178 10.5087  20
   1   6  -1 188.632 11.4156  16
  -1  -6   1 179.814 12.2935   9
  -1  -6   1 193.581 12.7705  10
  -1  -6   1 193.894 10.8533  16
  -1  -6   1 185.918 10.5952  29
  -1  -6   1 187.743 13.0313  12
   0   6  -1 1.70184 0.98491  29
   0   6  -1 2.96130 1.49466   3
   0   6  -1 4.08979 2.40915   8
   0   6  -1 -7.8416 5.23301  10
   0   6  -1 2.62230 1.60789  16
   0   6  -1 2.91559 0.69818  34
   0   6  -1 1.55622 1.88075   2
   0   6  -1 -5.8935 4.60231  12
   0   6  -1 2.41604 0.60760  20
   0   6  -1 2.28557 0.62909  33
   0  -6   1 2.74125 1.05150  16
   0  -6   1 2.43014 0.61134  29
   0  -6   1 4.40771 1.89553  11
   0  -6   1 3.03996 1.52639  12
   0  -6   1 3.81167 1.59702  10
   0  -6   1 -1.5768 2.15835   4
   0  -6   1 3.56461 1.26253   9
  -1   6  -1 16.9023 3.15104   6
  -1   6  -1 11.2105 3.40329   8
  -1   6  -1 12.1683 1.37051  26
  -1   6  -1 9.17588 2.80886   2
  -1   6  -1 11.1144 2.37794  16
  -1   6  -1 9.06228 2.15869   3
  -1   6  -1 10.9961 1.28039  34
  -1   6  -1 10.5917 1.49102  29
   1  -6   1 12.1533 1.13416  29
   1  -6   1 9.85718 2.28061  12
   1  -6   1 12.6607 2.32360   9
   1  -6   1 10.5584 2.74148  11
   1  -6   1 8.05545 1.78364  16
   1  -6   1 9.36829 2.18582  10
  -2   6  -1 6.83280 3.65307  12
  -2   6  -1 2.82506 1.23966  26
  -2   6  -1 3.01074 0.74481  20
  -2   6  -1 3.80213 2.38659   6
  -2   6  -1 7.83807 3.62159   8
  -2   6  -1 0.66808 1.12362  29
  -2   6  -1 3.51240 0.77230  34
  -2   6  -1 4.61623 2.56114   2
  -2   6  -1 1.83524 2.03674  16
   2  -6   1 5.12792 1.77725  10
   2  -6   1 4.17567 1.84818  11
   2  -6   1 1.87640 1.22504   9
   2  -6   1 4.00483 1.67225  12
   2  -6   1 3.84865 2.17964  16
  -3   6  -1 631.786 35.7632  16
  -3   6  -1 646.698 37.1230   6
  -3   6  -1 621.133 34.0691  34
  -3   6  -1 622.845 39.8821  12
  -3   6  -1 599.536 38.4862   8
  -3   6  -1 678.562 34.1922  20
  -3   6  -1 671.857 38.3595   2
  -3   6  -1 686.687 34.4067  26
  -3   6  -1 614.493 40.1316  10
  -3   6  -1 623.727 34.5001  29
   3  -6   1 655.799 37.8908  12
   3  -6   1 671.464 38.2268  11
   3  -6   1 639.384 36.4862  16
   3  -6   1 566.571 35.5546   1
   3  -6   1 648.664 37.2704  10
   3  -6   1 636.016 34.1692  29
   3  -6   1 673.268 36.4318   9
  -4   6  -1 -0.8075 2.22924  16
  -4   6  -1 -2.9821 3.66188  12
  -4   6  -1 0.15486 1.18336  29
  -4   6  -1 1.52013 0.45084  19
  -4   6  -1 -1.5315 2.88784   2
  -4   6  -1 1.21907 0.59386  34
  -4   6  -1 0.11049 0.68651  20
   4  -6   1 0.09313 4.33383  16
   4  -6   1 -0.2508 1.29828  13
   4  -6   1 1.68980 1.20112  10
   4  -6   1 -1.8857 1.51877   1
   4  -6   1 4.03142 1.89687  12
   4  -6   1 0.59692 0.46981  29
   4  -6   1 3.42393 1.60235  11
   4  -6   1 2.40255 1.23448   9
  -5   6  -1 63.5300 5.10432  26
  -5   6  -1 53.1778 3.84208  20
  -5   6  -1 62.1251 3.69694  34
  -5   6  -1 80.9865 11.4881  12
  -5   6  -1 46.2537 8.59752  10
  -5   6  -1 66.8906 8.19823   6
  -5   6  -1 58.8746 4.78024  29
  -5   6  -1 71.1887 8.39487   2
   5  -6   1 58.3653 5.76555   9
   5  -6   1 70.3419 6.59095  10
   5  -6   1 65.9150 6.96579  11
   5  -6   1 74.1278 11.4870  16
   5  -6   1 69.6148 4.98788  13
   5  -6   1 64.3250 3.80072  29
   5  -6   1 69.0545 6.92722  12
  -6   6  -1 46.0962 2.83770  19
  -6   6  -1 58.9779 5.07905  26
  -6   6  -1 38.3816 7.95385   2
  -6   6  -1 54.3888 4.31898  29
  -6   6  -1 36.5533 8.84259  12
  -6   6  -1 50.8178 3.33425  20
  -6   6  -1 45.9642 7.73741   6
  -6   6  -1 37.5403 8.91212  10
   6  -6   1 45.9142 5.32223   9
   6  -6   1 47.2248 6.40557  11
   6  -6   1 40.9101 6.32496  12
   6  -6   1 42.1648 5.92942  10
   6  -6   1 61.3590 4.74719  13
   6  -6   1 51.8085 3.13913  29
  -7   6  -1 33.2915 6.61741   6
  -7   6  -1 42.4643 5.44695  26
  -7   6  -1 32.9653 7.66651   2
  -7   6  -1 33.1126 9.85236  10
  -7   6  -1 41.3232 2.60599  34
  -7   6  -1 34.0030 3.78305  29
   7  -6   1 36.0108 5.73834   9
   7  -6   1 44.5121 6.35531  10
   7  -6   1 40.8875 2.73876  29
   7  -6   1 32.3554 13.1435   5
   7  -6   1 39.1044 6.02733  11
   7  -6   1 42.5771 6.77054  12
  -8   6  -1 -2.1102 2.56881  16
  -8   6  -1 2.33191 3.02524  26
  -8   6  -1 19.2912 11.6516  10
  -8   6  -1 3.08013 0.86638  34
  -8   6  -1 9.21364 8.62945   2
  -8   6  -1 12.0253 10.0634  12
  -8   6  -1 3.90278 0.95186  13
   8  -6   1 2.63464 2.18467  13
   8  -6   1 2.27333 3.43042  12
   8  -6   1 1.69818 3.77322  10
   8  -6   1 3.31954 8.96471  16
   8  -6   1 10.1124 6.44789   3
   8  -6   1 4.95055 2.37374  11
  -9   6  -1 5.30125 3.57157  26
  -9   6  -1 9.14614 1.24293  34
  -9   6  -1 13.8970 4.11100  16
  -9   6  -1 8.07629 2.18631  29
   9  -6   1 9.86335 1.23888  26
   9  -6   1 8.97065 1.17006  29
   9  -6   1 10.6738 2.32538  13
 -10   6  -1 141.980 10.5786  26
 -10   6  -1 141.761 7.74116  34
  10  -6   1 122.749 7.73693  26
  10  -6   1 157.585 8.53136  13
 -11   6  -1 1.55648 0.73755  13
  11  -6   1 1.31333 1.21055  13
 -12   6  -1 6.11988 0.81411  13
  12  -6   1 4.21191 0.84042  13
  15   5  -1 0.29880 0.19202  14
 -15  -5   1 0.10464 0.31345  13
 -15  -5   1 -0.0914 0.14400  21
  14   5  -1 0.19163 0.68955  24
 -14  -5   1 0.33461 0.43351  13
 -14  -5   1 -0.0812 0.30920  28
 -14  -5   1 0.33994 0.30790  21
  13   5  -1 0.56120 0.73752  32
  13   5  -1 -0.3325 0.73802  24
 -13  -5   1 1.19615 0.37000  28
 -13  -5   1 -0.0151 0.45134  21
 -13  -5   1 0.99728 0.53593  13
  12   5  -1 0.66243 0.40844  22
  12   5  -1 0.31999 0.73140  32
  12   5  -1 0.20451 0.78221  24
  12   5  -1 0.12599 0.44372  17
 -12  -5   1 -0.2987 0.61512  21
 -12  -5   1 0.75244 0.52182  13
 -12  -5   1 0.44243 0.28411  28
  11   5  -1 0.86899 0.46136  22
  11   5  -1 0.28668 0.54683  17
  11   5  -1 0.48344 0.88532  33
  11   5  -1 0.33559 0.82299  24
  11   5  -1 0.97913 0.85076  32
  11   5  -1 1.97106 1.84498   1
 -11  -5   1 -1.8925 4.68795   9
 -11  -5   1 0.71025 0.25528  28
 -11  -5   1 0.78173 0.48534  13
 -11  -5   1 0.43757 1.29087  29
 -11  -5   1 -0.0134 0.87602  21
 -11  -5   1 -0.5788 1.03632  16
  10   5  -1 25.7229 4.83737   1
  10   5  -1 20.9119 1.97246  25
  10   5  -1 23.9510 3.30256  15
  10   5  -1 24.0201 1.92178  17
  10   5  -1 25.0961 2.30619  33
  10   5  -1 26.3294 2.00453  32
  10   5  -1 22.0858 5.84465   3
  10   5  -1 23.8209 1.56093  22
 -10  -5   1 32.4820 6.86238   9
 -10  -5   1 26.5013 1.43570  28
 -10  -5   1 24.5918 2.25689  21
 -10  -5   1 25.3674 1.67733  13
 -10  -5   1 25.1073 2.99237  16
 -10  -5   1 23.3412 4.96028  12
 -10  -5   1 22.6253 5.34953  10
 -10  -5   1 22.5537 3.09111  29
   9   5  -1 162.269 9.52857  33
   9   5  -1 161.133 9.53297  25
   9   5  -1 173.053 9.46461  17
   9   5  -1 175.216 9.37558  32
   9   5  -1 168.155 12.3989   1
   9   5  -1 171.148 14.4083   3
   9   5  -1 160.947 9.10732  22
   9   5  -1 143.837 18.0421   5
   9   5  -1 179.899 10.6195  15
  -9  -5   1 179.551 14.7818  12
  -9  -5   1 151.355 14.2289  10
  -9  -5   1 169.440 10.0341  29
  -9  -5   1 166.822 9.22415  13
  -9  -5   1 196.970 15.2506   9
  -9  -5   1 173.465 10.2100  16
  -9  -5   1 182.036 9.06094  28
   8   5  -1 87.1485 5.17675  17
   8   5  -1 95.0070 5.06019  32
   8   5  -1 93.7508 9.13356   3
   8   5  -1 95.7123 8.52597   1
   8   5  -1 83.4695 5.25408  25
   8   5  -1 79.4294 5.21610  33
   8   5  -1 110.858 13.4330   5
   8   5  -1 79.9753 4.82562  22
   8   5  -1 97.0667 6.24309  15
  -8  -5   1 92.2830 4.76319  28
  -8  -5   1 85.3336 4.90996  13
  -8  -5   1 92.9391 9.33989  12
  -8  -5   1 104.399 9.54213  10
  -8  -5   1 92.3374 5.75734  29
  -8  -5   1 88.6587 5.88941  16
  -8  -5   1 79.6852 8.04209  26
   7   5  -1 29.9858 5.22690   8
   7   5  -1 29.4550 7.45942   5
   7   5  -1 34.7033 2.44341  17
   7   5  -1 35.1062 2.57157  25
   7   5  -1 41.2346 5.88286   3
   7   5  -1 34.3392 2.26321  32
   7   5  -1 38.6166 5.74131   1
   7   5  -1 38.3625 3.32479  15
   7   5  -1 36.8610 2.54433  33
  -7  -5   1 37.9341 5.49432   9
  -7  -5   1 42.4457 3.12921  29
  -7  -5   1 37.0440 3.12249  16
  -7  -5   1 36.9058 1.99025  28
  -7  -5   1 39.9442 5.67114  10
  -7  -5   1 31.4857 5.20387  12
   6   5  -1 7.95233 3.53318   1
   6   5  -1 8.99488 2.52078   8
   6   5  -1 8.12363 1.24230  25
   6   5  -1 8.28500 1.02282  33
   6   5  -1 11.8691 4.54715   5
  -6  -5   1 4.32870 2.15546   9
  -6  -5   1 7.65701 1.27839  16
  -6  -5   1 7.50832 0.49398  28
  -6  -5   1 10.7039 3.20305  10
  -6  -5   1 7.45750 1.23142  29
  -6  -5   1 5.70314 2.63815  26
   5   5  -1 20.4674 5.60346   5
   5   5  -1 29.3468 3.78691   8
   5   5  -1 23.8533 1.76873  33
   5   5  -1 24.5661 1.89896  25
   5   5  -1 25.2949 1.54249  20
   5   5  -1 25.2741 4.19734   3
   5   5  -1 27.7382 5.50987   1
   5   5  -1 19.3215 3.09920   1
   5   5  -1 24.8886 3.48957  16
  -5  -5   1 21.7974 2.14878  29
  -5  -5   1 21.0584 1.30291  28
  -5  -5   1 23.0823 3.96228  12
  -5  -5   1 22.0705 3.87509  10
  -5  -5   1 24.2580 2.17201  16
  -5  -5   1 23.4245 4.29046   9
   4   5  -1 31.3801 2.11098  25
   4   5  -1 30.8173 2.16751  29
   4   5  -1 29.9075 1.96007  33
   4   5  -1 26.1166 3.19387  16
   4   5  -1 25.4597 2.81707   1
   4   5  -1 26.8497 1.81098  20
   4   5  -1 25.8564 3.61077   8
   4   5  -1 39.1796 7.19332   5
   4   5  -1 31.6107 4.12004   3
  -4  -5   1 30.6932 4.19435  10
  -4  -5   1 31.5058 2.32119  29
  -4  -5   1 28.2139 4.03097   9
  -4  -5   1 29.2079 2.19491  16
  -4  -5   1 29.8065 4.03068  12
   3   5  -1 68.2516 7.77477   5
   3   5  -1 63.5788 5.60243   8
   3   5  -1 55.6688 4.34592   1
   3   5  -1 63.7474 3.72046  25
   3   5  -1 54.4563 3.72316  29
   3   5  -1 64.6749 4.85572   2
   3   5  -1 63.6018 3.54938  33
   3   5  -1 60.3219 5.35664   3
   3   5  -1 60.4337 3.48226  20
   3   5  -1 65.9445 4.63043  16
  -3  -5   1 63.8822 3.73074  29
  -3  -5   1 66.3004 5.70708  10
  -3  -5   1 63.3200 3.67586  16
  -3  -5   1 62.2895 5.25741   9
  -3  -5   1 58.9359 5.63013  12
   2   5  -1 260.913 16.5772   1
   2   5  -1 328.450 15.7170  33
   2   5  -1 305.628 17.6080   3
   2   5  -1 290.869 17.1013   7
   2   5  -1 281.314 15.8789  29
   2   5  -1 297.966 17.8888   8
   2   5  -1 301.627 16.3937  16
   2   5  -1 294.741 15.6827  20
   2   5  -1 286.247 17.2154   2
  -2  -5   1 296.070 17.5498   9
  -2  -5   1 293.702 17.9107  10
  -2  -5   1 279.228 15.8195  16
  -2  -5   1 294.143 18.1440  12
  -2  -5   1 300.537 15.8338  29
   1   5  -1 19.0632 1.94774  29
   1   5  -1 18.8200 1.36053  33
   1   5  -1 18.5398 2.58473  16
   1   5  -1 14.4218 2.59524   7
   1   5  -1 16.7103 2.60355   3
   1   5  -1 16.3974 3.19948   8
   1   5  -1 21.0147 2.99436   2
   1   5  -1 20.5077 1.32304  20
  -1  -5   1 20.1721 1.59094  16
  -1  -5   1 14.9818 2.34934   9
  -1  -5   1 17.1157 1.47325  29
  -1  -5   1 18.7002 2.74909  10
  -1  -5   1 15.8020 2.76843  12
   0   5  -1 17.8394 3.87973  12
   0   5  -1 20.5595 2.95006   7
   0   5  -1 18.4040 2.78068   3
   0   5  -1 17.1978 2.77044  16
   0   5  -1 18.3084 3.08300   8
   0   5  -1 18.2477 1.40479  33
   0   5  -1 18.5966 1.36195  20
   0   5  -1 16.4929 1.40626  34
   0   5  -1 17.6024 1.90118  26
   0   5  -1 20.9667 4.58768  10
   0   5  -1 22.2547 3.03546   2
   0   5  -1 21.5775 2.12842  29
   0  -5   1 20.6203 1.88325  16
   0  -5   1 22.7857 3.11721  12
   0  -5   1 18.6129 2.91728  11
   0  -5   1 19.5360 3.09102   4
   0  -5   1 18.4036 2.39241   9
   0  -5   1 19.3735 1.48342  29
   0  -5   1 22.2578 2.81774  10
  -1   5  -1 46.6794 3.33593  26
  -1   5  -1 52.7610 2.83981  20
  -1   5  -1 48.9830 4.42506  16
  -1   5  -1 45.8659 4.67974   7
  -1   5  -1 46.5267 4.27254   3
  -1   5  -1 48.3510 3.43897  29
  -1   5  -1 39.2706 5.95125  12
  -1   5  -1 48.3165 4.76702   2
  -1   5  -1 53.6210 6.96258  10
   1  -5   1 50.2695 4.45831  10
   1  -5   1 46.2393 4.63981  12
   1  -5   1 47.6906 3.68982   1
   1  -5   1 51.0095 2.88530  29
   1  -5   1 40.3110 3.98957   9
   1  -5   1 47.8330 3.70496  16
   1  -5   1 47.8570 4.84803  11
  -2   5  -1 111.561 7.06109  29
  -2   5  -1 126.645 9.23270   2
  -2   5  -1 118.676 6.95464  26
  -2   5  -1 126.632 8.16516  16
  -2   5  -1 125.786 9.25961   8
  -2   5  -1 128.475 6.62054  20
  -2   5  -1 102.768 11.3001  10
   2  -5   1 125.869 9.22915  12
   2  -5   1 117.404 7.95575  16
   2  -5   1 119.536 8.78622  10
   2  -5   1 119.590 6.65567  29
   2  -5   1 116.751 9.15703  11
   2  -5   1 116.602 7.74462   1
   2  -5   1 120.708 8.20847   9
  -3   5  -1 152.024 8.23559  20
  -3   5  -1 150.692 11.1675   2
  -3   5  -1 145.625 9.93909  16
  -3   5  -1 144.163 11.6125   8
  -3   5  -1 155.437 8.75203  29
  -3   5  -1 159.180 8.78240  26
  -3   5  -1 162.212 8.18927  34
   3  -5   1 152.867 11.0957  12
   3  -5   1 142.186 9.85236   9
   3  -5   1 150.236 10.6542  10
   3  -5   1 149.075 11.0610  11
   3  -5   1 137.972 9.46808   1
   3  -5   1 154.036 8.27885  29
   3  -5   1 140.950 10.5996  16
  -4   5  -1 99.1548 12.0381  10
  -4   5  -1 132.840 7.61901  26
  -4   5  -1 123.965 7.50462  29
  -4   5  -1 130.950 6.79609  34
  -4   5  -1 108.551 11.9303  12
  -4   5  -1 121.466 10.4240   2
  -4   5  -1 128.041 6.89560  20
   4  -5   1 113.975 8.29311   1
   4  -5   1 134.203 10.0562  11
   4  -5   1 125.431 9.51086  10
   4  -5   1 147.273 11.4576  16
   4  -5   1 119.266 9.86283  12
   4  -5   1 121.814 8.61318   9
   4  -5   1 116.594 6.87260  29
  -5   5  -1 59.1451 4.46754  29
  -5   5  -1 67.3140 7.29669   2
  -5   5  -1 51.0693 3.53230  20
  -5   5  -1 60.5573 3.40520  34
  -5   5  -1 43.8068 8.46405  12
  -5   5  -1 65.0728 4.78443  26
   5  -5   1 64.4416 5.41200   9
   5  -5   1 55.8936 5.86025  10
   5  -5   1 60.3990 6.39021  11
   5  -5   1 56.9345 6.15737  12
   5  -5   1 56.8744 3.49515  29
  -6   5  -1 4.91358 4.52359  12
  -6   5  -1 3.25145 0.65276  34
  -6   5  -1 4.50373 1.75881  26
  -6   5  -1 3.03029 3.87128   2
  -6   5  -1 3.13932 0.50644  19
  -6   5  -1 3.25314 2.69109  16
  -6   5  -1 13.3596 5.36836  10
  -6   5  -1 2.79649 0.87268  20
  -6   5  -1 -0.6936 3.05890   6
  -6   5  -1 2.98343 1.48198  29
   6  -5   1 2.80854 1.91802  13
   6  -5   1 2.47530 2.37450  12
   6  -5   1 2.37394 1.85065   1
   6  -5   1 5.21706 2.31074  11
   6  -5   1 3.99450 0.94658  26
   6  -5   1 2.41179 1.85477  10
   6  -5   1 3.27366 0.64373  29
  -7   5  -1 264.434 22.3653  10
  -7   5  -1 250.673 21.6140  12
  -7   5  -1 228.421 13.5591  20
  -7   5  -1 251.932 19.3416   2
  -7   5  -1 275.503 14.5750  26
  -7   5  -1 258.800 14.2851  29
  -7   5  -1 242.277 18.6591   6
   7  -5   1 217.438 18.0909  12
   7  -5   1 247.177 17.8070  10
   7  -5   1 249.569 13.6104  29
   7  -5   1 245.274 16.0747   9
  -8   5  -1 -0.1793 1.38176  29
  -8   5  -1 -4.7699 6.68278  10
  -8   5  -1 -6.2642 3.97810   6
  -8   5  -1 -0.2241 0.66428  34
  -8   5  -1 1.04467 2.70451  16
  -8   5  -1 6.50324 6.78143   2
  -8   5  -1 5.83001 7.47170  12
  -8   5  -1 0.35308 0.71594  13
  -8   5  -1 -0.0126 2.37674  26
   8  -5   1 1.03863 2.24344  13
   8  -5   1 -0.2742 0.74792  26
   8  -5   1 -4.6366 2.69240  10
   8  -5   1 0.44688 0.61197  29
   8  -5   1 4.35095 2.52827   1
   8  -5   1 9.66817 9.07965  16
   8  -5   1 -0.2694 0.46055  25
  -9   5  -1 24.2003 9.23354  12
  -9   5  -1 20.9236 2.72988  29
  -9   5  -1 23.3068 8.51116  10
  -9   5  -1 19.6924 6.34949   6
  -9   5  -1 26.8168 4.03375  26
   9  -5   1 15.7789 5.74926  12
   9  -5   1 18.2886 1.67411  25
   9  -5   1 22.8171 1.97442  29
   9  -5   1 25.4571 7.49329   3
   9  -5   1 26.8563 5.47740  10
   9  -5   1 17.6601 3.65891   1
   9  -5   1 24.6325 2.12599  26
 -10   5  -1 37.7183 4.80936  26
 -10   5  -1 34.9806 5.73058  16
  10  -5   1 35.0307 2.58406  26
  10  -5   1 31.5816 2.62640  29
  10  -5   1 47.0219 4.04468  13
 -11   5  -1 5.83934 0.96463  13
 -11   5  -1 4.53006 4.12403  26
  11  -5   1 3.27852 1.50268  13
  11  -5   1 4.80360 0.71896  26
 -12   5  -1 27.5331 1.96452  13
 -13   5  -1 0.12731 0.40442  13
  15   4  -1 0.19098 0.21506  14
 -15  -4   1 0.42261 0.37544  13
 -15  -4   1 0.20408 0.14962  21
  14   4  -1 0.25589 0.63728  24
 -14  -4   1 0.66735 0.49436  13
 -14  -4   1 0.26793 0.38275  28
 -14  -4   1 0.46432 0.30493  21
  13   4  -1 20.3057 1.31627  22
  13   4  -1 18.0494 1.65487  24
 -13  -4   1 20.3730 1.35820  21
 -13  -4   1 20.3634 1.58561  13
  12   4  -1 12.5328 1.83657  33
  12   4  -1 12.6015 2.95155   1
  12   4  -1 12.6430 1.47952  24
  12   4  -1 12.5689 1.02737  22
  12   4  -1 13.3580 1.55112  32
 -12  -4   1 10.0429 2.11693  16
 -12  -4   1 11.9079 1.98728  29
 -12  -4   1 12.9342 1.26147  13
 -12  -4   1 12.4833 0.95267  28
 -12  -4   1 14.2377 1.25394  21
  11   4  -1 25.5849 1.57368  22
  11   4  -1 21.1743 2.28503  33
  11   4  -1 26.9025 1.87908  24
  11   4  -1 23.6337 2.01314  32
  11   4  -1 24.2611 4.41024   1
  11   4  -1 17.8397 5.85239   3
  11   4  -1 21.6828 1.73249  17
 -11  -4   1 24.1944 1.74255  13
 -11  -4   1 21.0819 6.34368   9
 -11  -4   1 27.3154 1.95290  21
 -11  -4   1 25.1108 1.47241  28
 -11  -4   1 24.0447 3.21996  16
 -11  -4   1 25.1230 3.14402  29
 -11  -4   1 18.0164 5.59257  10
  10   4  -1 4.70882 2.08414  15
  10   4  -1 3.16187 0.85557  25
  10   4  -1 2.25380 0.66281  32
  10   4  -1 4.49164 1.09116  33
  10   4  -1 4.54721 0.74818  17
  10   4  -1 5.37098 0.72709  22
  10   4  -1 1.57728 2.28011   1
  10   4  -1 -1.0195 3.67477   3
 -10  -4   1 4.23570 1.55614  29
 -10  -4   1 2.56579 1.72461  16
 -10  -4   1 4.24189 3.38411  26
 -10  -4   1 4.82778 4.14787   9
 -10  -4   1 -1.4178 3.75924  10
 -10  -4   1 3.75900 0.37827  28
 -10  -4   1 4.37336 1.06678  21
 -10  -4   1 4.07891 0.61610  13
   9   4  -1 6.04873 3.35280   3
   9   4  -1 4.51634 0.78060  32
   9   4  -1 1.55253 2.24932   1
   9   4  -1 2.41404 0.84897  33
   9   4  -1 3.01552 0.69456  17
   9   4  -1 2.02674 0.77517  25
   9   4  -1 4.51529 1.77143  15
   9   4  -1 -0.1378 5.97375   5
   9   4  -1 2.71349 0.43834  22
  -9  -4   1 3.97596 3.17066  26
  -9  -4   1 3.59452 0.35240  28
  -9  -4   1 3.63244 1.58289  16
  -9  -4   1 3.36017 1.36904  29
  -9  -4   1 6.70188 3.63095  12
  -9  -4   1 3.39177 0.52000  13
  -9  -4   1 0.72057 2.70677  10
  -9  -4   1 4.09148 3.71730   9
   8   4  -1 145.831 14.7246   5
   8   4  -1 127.147 7.65928  17
   8   4  -1 133.061 10.7831   1
   8   4  -1 135.543 7.58824  32
   8   4  -1 143.092 7.79723  33
   8   4  -1 159.899 12.1542   3
   8   4  -1 119.908 7.37858  22
   8   4  -1 141.924 7.77676  25
   8   4  -1 139.082 8.60974  15
  -8  -4   1 140.336 12.4912  12
  -8  -4   1 151.936 8.74776  16
  -8  -4   1 123.084 7.46199  13
  -8  -4   1 145.224 7.33622  28
  -8  -4   1 160.767 13.2816  10
  -8  -4   1 126.623 10.1895  26
  -8  -4   1 146.128 13.0142   9
  -8  -4   1 134.821 8.15532  29
   7   4  -1 15.3708 1.53659  33
   7   4  -1 14.9311 3.56356   3
   7   4  -1 18.8723 4.01387   1
   7   4  -1 5.75266 5.02382   5
   7   4  -1 12.9540 1.20402  32
   7   4  -1 16.5241 3.90005  16
   7   4  -1 17.6520 1.49281  25
  -7  -4   1 16.5046 3.27583  26
  -7  -4   1 15.7135 0.88920  28
  -7  -4   1 14.8979 3.65450  12
  -7  -4   1 17.0387 4.06124  10
  -7  -4   1 16.0056 2.69702  16
  -7  -4   1 13.1703 1.66131  29
  -7  -4   1 16.2731 3.96821   9
  -7  -4   1 18.8022 3.80263   6
   6   4  -1 7.46127 1.99289   8
   6   4  -1 9.20462 3.40474   1
   6   4  -1 9.87060 1.15084  25
   6   4  -1 9.55650 1.36589  29
   6   4  -1 7.38165 4.50248   5
   6   4  -1 9.77893 3.54688  16
   6   4  -1 10.1813 1.25428  33
   6   4  -1 6.33612 2.60144   3
  -6  -4   1 9.30718 1.59897  16
  -6  -4   1 6.57948 2.71766   9
  -6  -4   1 9.56755 3.19743  10
  -6  -4   1 8.32908 0.53180  28
  -6  -4   1 8.45298 1.28875  29
  -6  -4   1 6.55672 2.72181  26
  -6  -4   1 6.47145 2.95605  12
  -6  -4   1 11.2470 2.53368   6
   5   4  -1 82.6096 4.49311  33
   5   4  -1 75.4586 6.13289   8
   5   4  -1 68.9221 8.02223   1
   5   4  -1 82.4153 4.52120  25
   5   4  -1 71.2943 5.62620   1
   5   4  -1 81.2354 4.56803  29
   5   4  -1 89.3240 7.00479  16
   5   4  -1 66.9937 10.0804  10
   5   4  -1 77.4115 6.92137   3
   5   4  -1 63.9557 9.26617   5
  -5  -4   1 68.2044 5.86982   6
  -5  -4   1 74.6015 7.34068   9
  -5  -4   1 76.7482 7.09230  10
  -5  -4   1 81.5044 7.07474  12
  -5  -4   1 79.7934 4.68711  29
  -5  -4   1 81.1618 5.03766  16
   4   4  -1 208.638 13.6289   3
   4   4  -1 203.221 12.0179   2
   4   4  -1 200.865 14.7470  12
   4   4  -1 219.367 11.4392  25
   4   4  -1 217.097 11.3579  33
   4   4  -1 184.970 11.4021  29
   4   4  -1 213.223 15.2972  10
   4   4  -1 216.819 16.5048   5
   4   4  -1 211.924 13.1436   8
   4   4  -1 203.401 12.6982  16
   4   4  -1 198.953 11.2174  20
  -4  -4   1 200.446 11.5880  16
  -4  -4   1 222.063 11.5134  29
  -4  -4   1 214.408 13.8801  10
  -4  -4   1 216.815 13.8931   9
  -4  -4   1 236.130 12.4251  26
  -4  -4   1 213.043 13.8175  12
   3   4  -1 1144.28 69.9715  12
   3   4  -1 1235.15 67.1208   2
   3   4  -1 1209.83 66.1165  20
   3   4  -1 1247.60 66.9652  16
   3   4  -1 1249.26 66.8530   7
   3   4  -1 1267.29 68.1095   3
   3   4  -1 1368.29 66.3066  25
   3   4  -1 1288.64 66.1858  33
   3   4  -1 1233.61 70.9371   5
   3   4  -1 1283.65 68.0043   8
   3   4  -1 1138.08 66.2700  29
   3   4  -1 1166.87 70.4154  10
  -3  -4   1 1278.84 68.5026  10
  -3  -4   1 1285.90 68.6140  12
  -3  -4   1 1248.04 66.3167  16
  -3  -4   1 1274.96 68.2453   9
  -3  -4   1 1323.74 66.2949  29
   2   4  -1 2.36203 2.17841   5
   2   4  -1 3.12796 0.48701  33
   2   4  -1 2.94960 1.05835   2
   2   4  -1 2.30184 0.84603   7
   2   4  -1 2.77060 1.17172   3
   2   4  -1 3.93099 0.68741  25
   2   4  -1 1.44764 0.76790  29
   2   4  -1 3.74794 1.35843   8
   2   4  -1 1.16388 1.44247  16
  -2  -4   1 1.08998 1.15865  12
  -2  -4   1 1.03634 0.93441   9
  -2  -4   1 2.81170 1.38242  10
  -2  -4   1 2.37822 0.50906  16
   1   4  -1 42.4605 3.40262   3
   1   4  -1 28.3917 4.64599  10
   1   4  -1 34.9042 3.44981   8
   1   4  -1 31.7792 2.22700  26
   1   4  -1 32.8815 2.44511  29
   1   4  -1 36.7239 3.08492  16
   1   4  -1 34.8901 3.08860   7
   1   4  -1 26.7929 4.33895  12
   1   4  -1 35.9375 2.01213  20
   1   4  -1 38.6660 3.27831   2
  -1  -4   1 31.5289 3.48064  10
  -1  -4   1 32.3536 3.22760   9
  -1  -4   1 28.8763 3.54420  12
  -1  -4   1 32.9991 2.18407  29
  -1  -4   1 37.4333 2.18929  16
   0   4  -1 -1.6220 2.02733  12
   0   4  -1 2.22821 1.10551   2
   0   4  -1 1.94152 0.40127  20
   0   4  -1 2.52149 0.95054  29
   0   4  -1 2.32345 0.96045   3
   0   4  -1 1.41100 0.43461  33
   0   4  -1 2.06595 0.77460  26
   0   4  -1 1.69764 1.15715   8
   0   4  -1 1.86653 0.41049  34
   0   4  -1 1.82378 1.30172  16
   0  -4   1 4.30256 1.36707   4
   0  -4   1 2.92543 0.85274   1
   0  -4   1 2.46084 0.51812  29
   0  -4   1 1.70931 0.63097  16
   0  -4   1 2.98793 1.00016  10
   0  -4   1 3.70452 1.28584  12
   0  -4   1 1.33267 0.87577   9
  -1   4  -1 539.771 30.2978   2
  -1   4  -1 524.723 30.1588   8
  -1   4  -1 543.580 30.2720   7
  -1   4  -1 547.598 29.9201   3
  -1   4  -1 509.020 32.4529  10
  -1   4  -1 496.830 32.0541  12
  -1   4  -1 523.654 28.4965  34
  -1   4  -1 518.686 28.5046  20
  -1   4  -1 558.898 29.4215  16
  -1   4  -1 533.251 28.6349  26
  -1   4  -1 547.954 28.7866  29
   1  -4   1 570.424 29.0481  16
   1  -4   1 546.241 30.3870  10
   1  -4   1 539.061 30.6292  11
   1  -4   1 577.921 30.0074   9
   1  -4   1 499.679 29.3110   1
   1  -4   1 544.197 30.6449  12
   1  -4   1 513.407 29.4125   4
   1  -4   1 564.102 28.5857  29
  -2   4  -1 50.6861 6.93976  10
  -2   4  -1 51.7481 6.79317  12
  -2   4  -1 63.7163 3.92089  26
  -2   4  -1 64.2678 3.43720  20
  -2   4  -1 61.4065 5.07536  16
  -2   4  -1 61.3899 5.23661   2
  -2   4  -1 67.4299 5.43192   7
  -2   4  -1 59.7043 5.43367   8
  -2   4  -1 66.4332 4.11207  29
   2  -4   1 65.3296 4.78495  16
   2  -4   1 57.6024 4.34243   1
   2  -4   1 53.6374 4.27694   4
   2  -4   1 62.7603 5.48094  11
   2  -4   1 54.8125 5.05296  10
   2  -4   1 51.0487 5.13620  12
   2  -4   1 67.4943 4.81944   9
   2  -4   1 61.1967 3.48820  29
  -3   4  -1 9.20274 0.82088  34
  -3   4  -1 3.94643 3.13774  10
  -3   4  -1 6.77678 2.29734  16
  -3   4  -1 8.18748 0.87845  20
  -3   4  -1 4.63565 2.79495  12
  -3   4  -1 7.91786 2.16317   2
  -3   4  -1 5.19989 1.12676  26
  -3   4  -1 5.23557 2.60657   8
  -3   4  -1 5.40187 1.29915  29
   3  -4   1 8.36532 1.85226   4
   3  -4   1 7.55468 0.86720  29
   3  -4   1 6.49795 1.50479   1
   3  -4   1 6.47425 2.65707  16
   3  -4   1 5.06794 1.80954  12
  -4   4  -1 8.36176 1.44369  26
  -4   4  -1 8.19641 1.44253  29
  -4   4  -1 8.05160 0.99747  20
  -4   4  -1 2.83568 3.15348   8
  -4   4  -1 9.43438 2.59620   2
  -4   4  -1 7.48021 3.12308  10
  -4   4  -1 9.79841 2.71063  16
   4  -4   1 3.13816 3.33222   4
   4  -4   1 7.34337 1.52602   9
   4  -4   1 4.64234 1.78623  10
   4  -4   1 7.62563 1.67638   1
   4  -4   1 7.30126 0.91105  29
   4  -4   1 6.29097 2.07185  11
  -5   4  -1 38.2762 2.61190  20
  -5   4  -1 42.5848 3.55839  29
  -5   4  -1 44.7294 7.27468  12
  -5   4  -1 44.2280 3.98157  26
  -5   4  -1 46.1760 5.77638   2
   5  -4   1 40.3674 2.60205  29
   5  -4   1 44.2449 4.02589   9
   5  -4   1 41.2334 4.67687  10
   5  -4   1 51.4628 5.22575  11
   5  -4   1 36.1818 4.92585  12
  -6   4  -1 23.8966 1.22911  21
  -6   4  -1 22.1072 3.54760  26
  -6   4  -1 14.0491 4.96231  10
  -6   4  -1 19.3301 2.35644  29
  -6   4  -1 20.9102 1.72910  20
   6  -4   1 16.6919 3.13433   9
   6  -4   1 19.5109 1.57794  29
   6  -4   1 22.7853 1.95973  26
   6  -4   1 17.0194 3.28846   1
   6  -4   1 21.9363 3.62792  10
   6  -4   1 18.9500 3.88709  12
   6  -4   1 16.9051 3.28992  11
  -7   4  -1 -0.2393 3.97201  10
  -7   4  -1 0.41091 0.75599  20
  -7   4  -1 0.04529 0.47340  34
  -7   4  -1 0.16030 1.61583  26
  -7   4  -1 0.28119 1.29343  29
  -7   4  -1 0.28695 2.55703  16
  -7   4  -1 0.32154 0.26262  21
  -7   4  -1 -0.2351 0.49103  13
  -7   4  -1 -3.7883 3.20124  12
   7  -4   1 0.56322 1.48546   1
   7  -4   1 -1.2237 1.84097  13
   7  -4   1 -2.0635 4.10258   3
   7  -4   1 0.31803 0.43832  25
   7  -4   1 -0.1053 2.13204  12
   7  -4   1 0.26908 7.73669  16
   7  -4   1 0.56448 0.50968  29
   7  -4   1 -0.2875 0.71110  26
   7  -4   1 11.1751 6.87528   5
   7  -4   1 -1.4590 1.63077  10
  -8   4  -1 118.860 6.29481  34
  -8   4  -1 132.306 15.0270  10
  -8   4  -1 116.526 7.28759  29
  -8   4  -1 117.040 8.11829  26
  -8   4  -1 105.667 13.3217   2
  -8   4  -1 108.300 11.0404   6
  -8   4  -1 125.327 14.4381  12
   8  -4   1 102.208 6.36124  25
   8  -4   1 100.249 10.2796  10
   8  -4   1 111.119 6.44533  29
   8  -4   1 91.6179 10.7872  12
   8  -4   1 111.019 6.35729  26
   8  -4   1 123.377 9.88604  11
  -9   4  -1 280.669 15.4964  26
  -9   4  -1 213.678 19.3634   6
  -9   4  -1 289.237 24.4189  10
  -9   4  -1 278.536 13.8213  34
  -9   4  -1 259.017 14.7685  29
  -9   4  -1 276.739 23.6395  12
   9  -4   1 247.579 18.9652  10
   9  -4   1 259.542 13.8021  26
   9  -4   1 238.958 13.9394  29
   9  -4   1 255.102 17.6787  11
   9  -4   1 237.838 19.9735  12
   9  -4   1 217.825 16.3178   1
 -10   4  -1 38.9368 4.99440  26
 -10   4  -1 32.6362 3.69626  29
 -10   4  -1 34.9913 2.28642  34
 -10   4  -1 35.1951 5.82663  16
  10  -4   1 28.3072 5.45227   1
  10  -4   1 38.4497 12.0076  16
  10  -4   1 34.1614 2.36246  26
  10  -4   1 29.5491 2.50570  29
 -11   4  -1 0.44271 0.56438  34
 -11   4  -1 0.65585 4.03564  26
 -11   4  -1 -0.1223 0.70284  13
  11  -4   1 -0.0392 0.45664  26
  11  -4   1 2.03346 1.53570  13
 -12   4  -1 -1.8629 3.57115  26
 -12   4  -1 2.00612 0.59424  34
  12  -4   1 0.70187 1.07661  13
  12  -4   1 1.36607 0.21907  14
 -13   4  -1 0.22968 0.56640  13
  15   3  -1 0.46915 0.22652  14
 -15  -3   1 0.80496 0.38727  13
 -14  -3   1 3.07755 0.36553  21
 -14  -3   1 2.77213 0.54395  28
 -14  -3   1 3.29397 0.62159  13
  13   3  -1 0.08495 0.69885  24
 -13  -3   1 1.13303 0.61538  13
 -13  -3   1 1.01825 0.40085  21
 -13  -3   1 0.93718 0.53232  34
 -13  -3   1 1.10419 0.38710  28
  12   3  -1 2.57584 1.06644  33
  12   3  -1 4.17424 0.79516  24
  12   3  -1 4.07757 0.98412  32
  12   3  -1 4.51698 0.57326  22
  12   3  -1 6.87036 2.35157   1
 -12  -3   1 -2.4036 3.91356  26
 -12  -3   1 3.34070 1.61721  16
 -12  -3   1 4.78482 0.75798  13
 -12  -3   1 4.90693 0.55205  28
 -12  -3   1 4.64321 0.65003  21
 -12  -3   1 5.51585 1.73784  29
  11   3  -1 11.2520 2.98310   1
  11   3  -1 13.2267 1.07705  22
  11   3  -1 14.0894 1.93037  33
  11   3  -1 13.4478 1.56859  32
  11   3  -1 17.4737 1.44161  24
 -11  -3   1 14.8126 5.53911  10
 -11  -3   1 12.2141 5.30041  12
 -11  -3   1 12.6525 1.29252  13
 -11  -3   1 15.1554 2.57387  16
 -11  -3   1 15.5419 1.34336  21
 -11  -3   1 11.2454 2.07384  29
 -11  -3   1 14.2348 0.98323  28
 -11  -3   1 6.69790 3.84432  26
  10   3  -1 65.0715 4.21986  25
  10   3  -1 70.8728 4.50062  33
  10   3  -1 69.5728 4.19383  32
  10   3  -1 60.5975 4.02195  17
  10   3  -1 71.1505 7.27979   1
  10   3  -1 62.6678 9.29249   3
  10   3  -1 66.8098 3.85527  22
 -10  -3   1 63.1802 8.58164  26
 -10  -3   1 69.7283 10.5074   9
 -10  -3   1 76.4597 3.81755  28
 -10  -3   1 85.9955 10.3247  12
 -10  -3   1 74.6856 4.12748  21
 -10  -3   1 87.4498 10.7422  10
 -10  -3   1 70.0089 4.00340  13
 -10  -3   1 66.7442 5.22479  29
   9   3  -1 23.3112 2.03609  33
   9   3  -1 21.6555 2.73662  15
   9   3  -1 19.4385 5.83575   5
   9   3  -1 11.5046 5.16067  16
   9   3  -1 18.1060 1.61097  32
   9   3  -1 17.8557 1.50180  17
   9   3  -1 18.2203 3.90759   1
   9   3  -1 15.7568 4.30922   3
   9   3  -1 19.1331 1.25041  22
   9   3  -1 21.4167 1.68313  25
  -9  -3   1 19.5572 1.13659  28
  -9  -3   1 13.7910 5.67400   9
  -9  -3   1 20.7008 2.53835  29
  -9  -3   1 18.6531 3.18882  16
  -9  -3   1 14.6557 4.21648   6
  -9  -3   1 22.5151 3.97005  26
  -9  -3   1 17.6755 5.07316  12
  -9  -3   1 19.5732 1.82822  21
  -9  -3   1 17.9217 1.34177  13
   8   3  -1 102.830 12.6499   5
   8   3  -1 126.219 7.97262  15
   8   3  -1 125.703 7.08931  25
   8   3  -1 132.704 10.2171   1
   8   3  -1 138.238 7.22712  33
   8   3  -1 127.280 9.63738   8
   8   3  -1 147.675 11.4141   3
   8   3  -1 140.353 14.5598  16
   8   3  -1 115.148 6.96782  32
  -8  -3   1 111.846 6.86171  13
  -8  -3   1 120.688 9.16121  26
  -8  -3   1 131.068 6.73593  28
  -8  -3   1 120.848 7.70404  29
  -8  -3   1 152.349 13.0952  10
  -8  -3   1 133.369 10.3702   6
  -8  -3   1 114.019 8.16954  16
  -8  -3   1 138.095 12.2112  12
  -8  -3   1 124.180 12.7958   9
   7   3  -1 10.3942 4.50542  12
   7   3  -1 13.9677 1.50786  33
   7   3  -1 9.08845 3.21221   1
   7   3  -1 13.3646 1.18241  26
   7   3  -1 13.9296 1.23589  25
   7   3  -1 6.71686 4.17608   5
   7   3  -1 17.1228 6.92439  10
   7   3  -1 14.7870 6.67182  16
   7   3  -1 9.67818 1.42453  29
   7   3  -1 8.88569 3.04278   3
  -7  -3   1 11.4658 1.63593  29
  -7  -3   1 13.9471 4.16341  10
  -7  -3   1 11.5306 0.70048  28
  -7  -3   1 9.76023 1.94417  16
  -7  -3   1 13.5133 3.97940  12
  -7  -3   1 9.62132 3.68747   9
  -7  -3   1 8.93448 2.70279  26
   6   3  -1 117.682 6.75060  29
   6   3  -1 120.894 6.78052  33
   6   3  -1 137.208 10.0350   3
   6   3  -1 132.599 6.77397  25
   6   3  -1 121.335 6.55197  26
   6   3  -1 114.866 9.31402   1
   6   3  -1 117.892 11.8300   5
  -6  -3   1 119.335 6.44890  28
  -6  -3   1 129.775 10.7686  10
  -6  -3   1 119.054 7.12382  29
  -6  -3   1 119.140 10.3169  12
  -6  -3   1 108.176 7.98584  26
  -6  -3   1 120.479 8.78022   6
   5   3  -1 180.229 9.49420  33
   5   3  -1 177.422 9.47922  25
   5   3  -1 164.875 12.0171  12
   5   3  -1 171.260 9.29938  26
   5   3  -1 187.634 12.5269   1
   5   3  -1 180.235 12.0996   3
   5   3  -1 166.136 13.0075  10
   5   3  -1 177.850 14.0615   5
  -5  -3   1 176.374 9.72836  29
  -5  -3   1 160.465 10.2830  26
  -5  -3   1 169.629 10.9347   6
  -5  -3   1 180.962 12.6906  10
  -5  -3   1 170.790 12.8855   9
  -5  -3   1 181.129 12.6188  12
  -5  -3   1 168.803 10.0623  16
   4   3  -1 176.326 9.58853  26
   4   3  -1 180.465 13.7902   5
   4   3  -1 175.349 11.7405   3
   4   3  -1 171.834 12.5694   1
   4   3  -1 154.010 12.0908  12
   4   3  -1 194.069 9.77132  25
   4   3  -1 185.222 9.72945  33
  -4  -3   1 178.872 10.1559  16
  -4  -3   1 176.158 10.4987  26
  -4  -3   1 183.308 12.2789  10
  -4  -3   1 187.295 12.2872  12
  -4  -3   1 175.632 10.7804   6
  -4  -3   1 185.757 9.90612  29
  -4  -3   1 186.172 12.6640   9
   3   3  -1 3.63354 2.02468  12
   3   3  -1 6.04072 0.80384  25
   3   3  -1 4.50588 0.60374  33
   3   3  -1 0.34775 2.50213   5
   3   3  -1 4.28762 2.70398  10
   3   3  -1 5.36170 1.48740   3
   2   3  -1 546.227 27.1712  34
   2   3  -1 488.372 27.1015  20
   2   3  -1 502.217 27.2725  29
   2   3  -1 505.232 27.6796   7
   2   3  -1 506.594 30.6641   5
   2   3  -1 506.825 27.8935   2
   2   3  -1 515.343 28.5243   3
   2   3  -1 486.013 27.1152  26
   2   3  -1 520.756 27.9441  16
   2   3  -1 540.326 27.2370  25
   2   3  -1 525.509 27.1525  33
  -2  -3   1 504.022 28.6142   9
  -2  -3   1 511.825 28.8584  10
  -2  -3   1 504.939 27.2567  16
  -2  -3   1 513.287 28.9399  12
   1   3  -1 0.00816 1.63614  16
   1   3  -1 -0.5023 0.65770   7
   1   3  -1 -0.6550 0.77710   2
   1   3  -1 0.36194 0.38195  33
   1   3  -1 0.33956 0.29996  20
   1   3  -1 -1.0754 0.83860   8
   1   3  -1 0.53255 0.90600   3
   1   3  -1 0.66806 0.63655  26
  -1  -3   1 0.34637 1.05191  12
  -1  -3   1 1.42619 1.13236  10
  -1  -3   1 0.79035 0.54935  29
  -1  -3   1 0.58082 0.88605   9
  -1  -3   1 0.07376 0.38380  16
   0   3  -1 221.145 13.2758   8
   0   3  -1 222.640 14.9334  12
   0   3  -1 203.846 12.2457  26
   0   3  -1 229.777 12.4710  29
   0   3  -1 248.513 12.1534  33
   0   3  -1 236.101 12.8148  16
   0   3  -1 201.511 13.1405   2
   0   3  -1 219.106 15.0495  10
   0   3  -1 213.804 13.1236   7
   0   3  -1 224.233 13.1421   3
   0  -3   1 238.727 13.6051  10
   0  -3   1 246.377 13.3452   9
   0  -3   1 228.942 12.3320  16
   0  -3   1 244.801 12.2525  29
   0  -3   1 238.149 13.8035  12
  -1   3  -1 -1.8142 1.94957  12
  -1   3  -1 1.29906 0.78062  26
  -1   3  -1 1.26571 1.02703  29
  -1   3  -1 0.56745 0.32187  20
  -1   3  -1 2.22241 1.35801  16
  -1   3  -1 2.06531 1.09371   2
  -1   3  -1 0.89365 0.89142   7
  -1   3  -1 1.00738 2.31246  10
  -1   3  -1 0.56082 0.72904   3
   1  -3   1 1.11348 0.86317  16
   1  -3   1 2.79637 1.08014  11
   1  -3   1 1.29193 0.41954  29
   1  -3   1 1.53639 0.81054   9
   1  -3   1 2.11767 0.97869  10
   1  -3   1 0.76155 0.73668   1
  -2   3  -1 30.5292 3.20591   2
  -2   3  -1 29.7739 1.77823  20
  -2   3  -1 34.9967 4.43171  12
  -2   3  -1 26.3905 3.05801   7
   2  -3   1 31.0095 3.27900  11
   2  -3   1 25.6106 3.19645  12
   2  -3   1 28.2086 3.10800  10
   2  -3   1 35.2182 1.88118  29
   2  -3   1 31.0151 2.84145   9
   2  -3   1 26.8972 2.89136   4
  -3   3  -1 59.9525 5.28291   2
  -3   3  -1 68.7790 7.50039  10
  -3   3  -1 66.6296 4.30368  26
  -3   3  -1 66.7714 6.10391   8
  -3   3  -1 57.9202 6.92922  12
  -3   3  -1 65.0536 5.44823   7
  -3   3  -1 70.3345 3.76363  34
   3  -3   1 73.1659 5.86005  12
   3  -3   1 75.5609 5.79643  11
   3  -3   1 74.8902 5.02825   9
   3  -3   1 66.4572 5.21209   4
   3  -3   1 65.9439 3.83087  29
   3  -3   1 72.6456 5.55519  10
  -4   3  -1 507.712 31.2895   8
  -4   3  -1 570.743 29.4026  26
  -4   3  -1 523.478 31.2334   2
  -4   3  -1 589.466 34.3414  10
   4  -3   1 506.887 30.4190   1
   4  -3   1 541.483 31.4445  10
   4  -3   1 574.776 30.6056   9
   4  -3   1 556.119 31.3654   4
   4  -3   1 557.889 31.8497  12
   4  -3   1 551.346 29.1517  29
  -5   3  -1 233.256 12.7167  29
  -5   3  -1 238.464 17.3534  12
  -5   3  -1 206.214 12.1148  20
  -5   3  -1 235.559 17.7779  10
  -5   3  -1 217.759 14.9318   2
  -5   3  -1 245.370 12.1319  34
  -5   3  -1 223.521 12.6793  26
   5  -3   1 219.601 14.5807  10
   5  -3   1 225.281 13.7515   9
   5  -3   1 204.899 13.6979   1
   5  -3   1 256.145 16.1499   4
   5  -3   1 212.204 12.1875  29
   5  -3   1 229.417 15.1794  12
  -6   3  -1 4.69637 2.78073   2
  -6   3  -1 3.61983 0.69573  20
  -6   3  -1 3.50964 0.52268  34
  -6   3  -1 3.02520 2.85708  12
  -6   3  -1 3.59158 1.40951  29
  -6   3  -1 2.77759 2.41642  16
  -6   3  -1 3.80481 1.48178  26
  -6   3  -1 3.10580 3.08578  10
   6  -3   1 2.23054 1.80466  12
   6  -3   1 3.09601 0.73539  26
   6  -3   1 13.6081 7.13444  16
   6  -3   1 4.43283 1.42610   9
   6  -3   1 5.65681 5.48061   5
   6  -3   1 1.64879 1.46879   1
   6  -3   1 2.74815 0.55595  29
   6  -3   1 1.14957 1.16823  11
   6  -3   1 2.80092 1.63217  10
  -7   3  -1 0.25265 1.60032  26
  -7   3  -1 1.55630 2.61143  16
  -7   3  -1 -2.5438 2.57062  12
  -7   3  -1 5.56345 3.92127   2
  -7   3  -1 1.57606 0.74330  20
  -7   3  -1 0.27180 1.20624  29
  -7   3  -1 0.80462 0.48242  13
  -7   3  -1 0.76951 0.43927  34
  -7   3  -1 0.78150 0.26553  21
   7  -3   1 0.63019 0.42428  25
   7  -3   1 -2.3266 7.15513  16
   7  -3   1 -0.3955 1.76795  13
   7  -3   1 -1.8140 6.67637   4
   7  -3   1 0.64303 0.47731  29
   7  -3   1 1.60855 1.81334   9
   7  -3   1 1.36650 1.59320   1
   7  -3   1 0.84155 0.59620  26
   7  -3   1 -6.1175 5.73160   5
   7  -3   1 2.96048 1.50000  11
  -8   3  -1 0.24977 2.73722  16
  -8   3  -1 3.80883 0.64547  34
  -8   3  -1 2.12673 0.67776  13
  -8   3  -1 5.52002 4.69805  10
  -8   3  -1 3.29362 2.60963   6
  -8   3  -1 6.42631 4.31331  12
  -8   3  -1 0.45486 7.83138   2
  -8   3  -1 3.73229 0.41123  21
  -8   3  -1 1.25446 1.40622  29
  -8   3  -1 1.82948 1.97517  26
   8  -3   1 3.49448 2.88445  12
   8  -3   1 2.39712 0.75055  26
   8  -3   1 5.10689 2.04330   1
   8  -3   1 1.46826 2.11108  13
   8  -3   1 2.99178 8.46391  16
   8  -3   1 3.15581 0.65583  25
   8  -3   1 2.95072 2.40770  10
   8  -3   1 2.53288 1.51510  11
   8  -3   1 6.83168 7.82399   5
   8  -3   1 9.71724 3.81817   3
  -9   3  -1 13.8026 6.49561  10
  -9   3  -1 15.2994 2.32193  29
  -9   3  -1 17.7969 6.32790  12
  -9   3  -1 13.1888 2.97654  26
  -9   3  -1 15.9052 1.01309  21
  -9   3  -1 21.2241 5.33843   6
  -9   3  -1 7.85539 3.74026  16
   9  -3   1 6.93158 4.03951  12
   9  -3   1 20.1449 10.4162  16
   9  -3   1 12.9537 2.92409   1
   9  -3   1 15.7232 2.79318  13
   9  -3   1 13.4166 1.58320  29
   9  -3   1 18.3645 1.85751  26
   9  -3   1 10.1976 5.22068   3
 -10   3  -1 6.52040 3.06825  26
 -10   3  -1 10.5855 1.39280  13
 -10   3  -1 0.48878 4.89021   6
 -10   3  -1 8.26913 0.73972  21
 -10   3  -1 7.33688 3.52517  16
 -10   3  -1 3.54035 5.50284  12
 -10   3  -1 7.85829 2.04869  29
 -10   3  -1 9.19692 1.21024  34
  10  -3   1 10.8026 6.16989  12
  10  -3   1 8.65118 5.20688  10
  10  -3   1 8.45823 1.35974  26
  10  -3   1 5.69505 2.31291  13
  10  -3   1 8.60376 1.18764  29
 -11   3  -1 78.0048 4.56548  34
 -11   3  -1 78.1007 8.70102  26
  11  -3   1 90.8359 5.63258  13
  11  -3   1 51.6059 17.3513  16
  11  -3   1 69.6443 7.28242   1
  11  -3   1 76.9159 4.43653  26
 -12   3  -1 -3.0526 4.13865  26
 -12   3  -1 -0.7733 0.46527  34
 -12   3  -1 0.16168 0.67151  13
  12  -3   1 0.29477 1.13331  13
  13  -3   1 2.09164 0.24273  14
 -14   3  -1 0.01882 0.47539  13
  15   2  -1 0.18198 0.21058  14
 -15  -2   1 0.34872 0.38187  13
 -14  -2   1 1.01318 0.26759  21
 -14  -2   1 0.87932 0.54982  13
 -13  -2   1 2.62832 0.61745  34
 -13  -2   1 2.33876 0.65890  13
 -13  -2   1 2.73719 0.43737  21
 -13  -2   1 2.14401 0.53372  28
  12   2  -1 0.18882 0.46273  22
  12   2  -1 1.11023 0.60836  24
  12   2  -1 1.08100 0.92384  33
 -12  -2   1 0.67951 1.62114  16
 -12  -2   1 0.60212 0.58254  13
 -12  -2   1 3.42452 4.03162  26
 -12  -2   1 -1.4739 1.40980  29
 -12  -2   1 0.58844 0.40556  28
 -12  -2   1 0.79966 0.45903  21
  11   2  -1 1.87086 2.27484   1
  11   2  -1 4.02078 1.18704  33
  11   2  -1 4.22499 0.69124  24
  11   2  -1 3.02250 0.81651  32
 -11  -2   1 4.98948 1.89214  29
 -11  -2   1 2.86999 1.85355  16
 -11  -2   1 2.57852 0.63782  13
 -11  -2   1 0.42715 7.31639   9
 -11  -2   1 2.75874 0.44068  28
 -11  -2   1 -1.7860 3.73192  26
 -11  -2   1 2.84145 0.62703  21
 -11  -2   1 4.73409 4.47879  12
 -11  -2   1 3.40349 5.75708   6
  10   2  -1 22.7379 1.54438  22
  10   2  -1 22.0822 4.13607   1
  10   2  -1 20.4038 5.36395   3
  10   2  -1 21.9839 1.86307  25
  10   2  -1 24.0452 2.43992  33
  10   2  -1 27.6798 2.02440  32
 -10  -2   1 21.2912 6.33312  12
 -10  -2   1 24.6768 1.72388  13
 -10  -2   1 23.1932 4.00846  16
 -10  -2   1 27.1864 1.48153  28
 -10  -2   1 17.8241 5.07062   6
 -10  -2   1 25.0687 3.51590  29
 -10  -2   1 24.5050 1.77135  21
 -10  -2   1 35.0256 9.06741   9
 -10  -2   1 31.9388 4.75921  26
 -10  -2   1 28.0677 7.52224  10
   9   2  -1 23.5640 1.55207  22
   9   2  -1 26.4427 4.61813   1
   9   2  -1 26.9440 2.24144  33
   9   2  -1 28.7364 1.90940  26
   9   2  -1 24.1425 1.87362  25
   9   2  -1 28.0323 8.90389  16
   9   2  -1 31.1097 5.60592   3
   9   2  -1 26.8207 1.91548  32
   9   2  -1 17.3534 6.11699   5
   9   2  -1 28.7247 3.66063  13
  -9  -2   1 28.8857 4.02937  26
  -9  -2   1 24.7641 6.10327  12
  -9  -2   1 22.8445 1.67205  13
  -9  -2   1 31.2243 7.17719  10
  -9  -2   1 25.9176 1.48839  28
  -9  -2   1 25.9935 3.31691  29
  -9  -2   1 28.7704 4.22034  16
  -9  -2   1 25.9600 5.14142   6
  -9  -2   1 26.1792 1.91614  21
   8   2  -1 152.239 13.2629  10
   8   2  -1 189.468 9.66669  33
   8   2  -1 168.555 15.6438  12
   8   2  -1 177.832 9.31754  26
   8   2  -1 209.951 18.2611  16
   8   2  -1 182.558 12.4160   1
   8   2  -1 172.910 9.52833  29
   8   2  -1 192.861 14.0486   3
   8   2  -1 167.252 9.44430  32
   8   2  -1 172.952 9.51540  25
  -8  -2   1 185.043 15.0388  10
  -8  -2   1 161.810 11.0065  26
  -8  -2   1 183.291 12.9555   6
  -8  -2   1 160.460 9.42424  21
  -8  -2   1 163.014 9.99609  29
  -8  -2   1 173.299 11.0225  16
  -8  -2   1 182.751 14.5846  12
  -8  -2   1 175.649 9.20304  28
  -8  -2   1 151.760 9.32126  13
   7   2  -1 4.04941 2.34549   1
   7   2  -1 -2.0649 3.18133   5
   7   2  -1 2.58058 0.73840  33
   7   2  -1 2.38923 0.74118  29
   7   2  -1 8.43367 7.44889  16
   7   2  -1 4.31507 2.48916   3
   7   2  -1 0.00387 2.58109  10
   7   2  -1 2.79775 0.63373  25
   7   2  -1 4.49051 3.55738  12
   7   2  -1 3.96447 0.63102  26
  -7  -2   1 1.55955 2.40478  10
  -7  -2   1 1.00758 2.18372  26
  -7  -2   1 1.80073 1.92460  16
  -7  -2   1 2.62074 0.27102  28
  -7  -2   1 4.10869 1.27962  29
  -7  -2   1 1.68497 1.91768   6
  -7  -2   1 3.96874 2.44105  12
   6   2  -1 310.202 20.0271   3
   6   2  -1 338.077 22.7080  16
   6   2  -1 309.270 21.8420   5
   6   2  -1 314.857 16.7644  29
   6   2  -1 324.059 16.6334  26
   6   2  -1 327.972 16.7905  25
   6   2  -1 321.392 19.2445   1
   6   2  -1 310.669 16.8255  33
   6   2  -1 319.787 20.3101  12
   6   2  -1 302.105 19.0998  10
  -6  -2   1 329.671 17.8940  16
  -6  -2   1 322.440 19.0607   6
  -6  -2   1 284.974 17.4404  26
  -6  -2   1 306.775 20.5396  12
  -6  -2   1 315.727 20.8200  10
  -6  -2   1 298.269 16.5351  28
  -6  -2   1 285.724 17.0005  29
   5   2  -1 51.1313 5.62597  12
   5   2  -1 43.4191 2.79500  29
   5   2  -1 48.0828 2.87553  33
   5   2  -1 48.7930 2.67822  26
   5   2  -1 49.1160 5.18188   3
   5   2  -1 62.5819 8.81656  16
   5   2  -1 46.6252 2.74520  25
   5   2  -1 33.8405 6.20459   5
   5   2  -1 57.9465 5.64792   1
   5   2  -1 45.8636 4.67664  10
  -5  -2   1 39.5415 4.20573   6
  -5  -2   1 44.4610 3.27751  29
  -5  -2   1 50.3096 4.25663  16
  -5  -2   1 43.6273 5.32548  12
  -5  -2   1 43.9569 5.41725  10
  -5  -2   1 47.0099 4.19234  26
   4   2  -1 25.1599 4.05221  12
   4   2  -1 26.8606 3.14827  10
   4   2  -1 21.7331 4.15816   5
   4   2  -1 33.5031 6.99609  16
   4   2  -1 23.5644 1.65717  29
   4   2  -1 24.3215 1.53773  26
   4   2  -1 22.4848 3.22407   3
   4   2  -1 24.4634 1.58751  25
   4   2  -1 22.8444 1.83456  30
  -4  -2   1 23.5865 3.77315  10
  -4  -2   1 27.5959 3.23112  26
  -4  -2   1 22.0353 2.79556   6
  -4  -2   1 24.1319 3.59725  12
  -4  -2   1 24.2886 2.10265  29
  -4  -2   1 27.5422 3.05035  16
   3   2  -1 596.782 31.6488  25
   3   2  -1 583.244 31.6327  29
   3   2  -1 560.469 31.5553  26
   3   2  -1 612.957 34.0837  10
   3   2  -1 604.691 33.4282  12
   3   2  -1 573.283 33.7946   1
   3   2  -1 610.938 34.7718   5
   3   2  -1 564.069 31.7320  30
   3   2  -1 603.010 33.3094   3
  -3  -2   1 606.646 33.8554  10
  -3  -2   1 612.643 32.5300   6
  -3  -2   1 630.105 33.7871  12
  -3  -2   1 578.517 31.9435  16
  -3  -2   1 649.125 31.7793  29
  -3  -2   1 567.461 32.0104  26
   2   2  -1 47.7484 2.80748  29
   2   2  -1 55.9846 6.11193  16
   2   2  -1 47.9192 3.98943   3
   2   2  -1 41.7362 2.60204  25
   2   2  -1 41.6348 6.25395   5
   2   2  -1 44.0338 2.53844  26
   2   2  -1 44.9298 2.58698  33
  -2  -2   1 44.1685 3.07171  16
  -2  -2   1 41.4876 4.11934  10
  -2  -2   1 50.3726 2.88346  29
  -2  -2   1 39.6140 4.37954   9
  -2  -2   1 42.8559 4.12842  12
   1   2  -1 1891.66 99.5114   7
   1   2  -1 1820.12 101.087   5
   1   2  -1 1765.37 99.0411  26
   1   2  -1 1894.34 99.1503  29
  -1  -2   1 1907.13 100.300  10
  -1  -2   1 1839.75 99.1178  29
  -1  -2   1 1922.46 100.372  12
  -1  -2   1 1961.17 100.095   9
   0   2  -1 16.2450 2.24735  16
   0   2  -1 14.8694 1.24175  26
   0   2  -1 11.0136 1.41006  29
   0   2  -1 16.3943 1.60176   3
   0   2  -1 13.5895 1.47179   7
   0  -2   1 12.0310 1.55474   9
   0  -2   1 15.8687 1.05262  29
   0  -2   1 11.8528 1.32006   1
   0  -2   1 13.7446 1.97363  12
   0  -2   1 15.5890 1.06696  16
   0  -2   1 11.4432 1.78760  10
  -1   2  -1 566.127 33.1388  12
  -1   2  -1 526.385 31.4539   2
  -1   2  -1 589.273 33.4096  10
  -1   2  -1 591.464 30.7092  26
  -1   2  -1 597.408 31.4210   3
  -1   2  -1 531.916 31.4080   7
  -1   2  -1 574.724 31.1595  16
  -1   2  -1 615.893 30.8339  29
   1  -2   1 575.365 31.8096  10
   1  -2   1 612.072 30.9358  16
   1  -2   1 584.011 31.8406  11
   1  -2   1 510.816 31.1178   1
   1  -2   1 615.904 30.6658  29
   1  -2   1 575.800 31.9822  12
   1  -2   1 603.562 31.5151   9
  -2   2  -1 144.936 9.00159   2
  -2   2  -1 149.344 8.95981   8
  -2   2  -1 146.468 7.89352  20
  -2   2  -1 150.005 9.04075   7
  -2   2  -1 155.697 10.9109  12
  -2   2  -1 152.209 11.2498  10
  -2   2  -1 158.867 8.18180  26
   2  -2   1 143.856 9.28689  11
   2  -2   1 134.919 8.69352   1
   2  -2   1 146.689 9.03962   4
   2  -2   1 148.829 8.84305   9
   2  -2   1 141.042 9.48980  12
   2  -2   1 149.196 7.96394  29
  -3   2  -1 318.434 19.1045   2
  -3   2  -1 330.885 19.2517   7
  -3   2  -1 305.497 17.7795  20
  -3   2  -1 362.516 17.8232  34
  -3   2  -1 353.905 18.0693  26
   3  -2   1 349.363 19.3882   4
   3  -2   1 303.031 18.7333   1
   3  -2   1 345.894 18.8982   9
   3  -2   1 332.489 19.4496  10
   3  -2   1 343.744 19.7886  12
   3  -2   1 339.290 17.8626  29
  -4   2  -1 0.57130 0.32058  34
  -4   2  -1 2.79757 1.79380  12
  -4   2  -1 0.64470 1.71128  10
  -4   2  -1 0.32150 0.98510  29
  -4   2  -1 0.23607 0.30514  20
  -4   2  -1 -0.6833 0.89441  26
  -4   2  -1 -0.7742 1.72510  16
   4  -2   1 0.19445 0.86506  11
   4  -2   1 -0.0817 0.56076   9
   4  -2   1 0.22022 0.29610  29
   4  -2   1 2.31617 1.25600  12
   4  -2   1 0.64530 0.78774  10
   4  -2   1 0.60583 1.60849   4
   4  -2   1 -1.2335 3.48780  16
  -5   2  -1 15.5941 2.56109  26
  -5   2  -1 14.3841 1.18253  20
  -5   2  -1 19.1359 2.49090  29
  -5   2  -1 19.8661 3.12639   2
  -5   2  -1 13.7455 4.01153  10
   5  -2   1 15.7307 1.21287  29
   5  -2   1 20.3480 2.31579   9
   5  -2   1 18.3377 1.46310  26
   5  -2   1 12.6786 2.74638  12
   5  -2   1 15.5731 3.62554   4
   5  -2   1 20.5212 4.17080   3
   5  -2   1 16.5858 2.80233  10
   5  -2   1 15.7048 2.60149   1
  -6   2  -1 97.8324 6.67509  26
  -6   2  -1 96.3668 5.76291  20
  -6   2  -1 119.717 6.69407  29
  -6   2  -1 100.642 5.77032  34
  -6   2  -1 118.844 10.8849  12
  -6   2  -1 120.460 8.68873   2
  -6   2  -1 116.358 11.4279  10
   6  -2   1 107.378 8.15104  11
   6  -2   1 101.822 7.62489   1
   6  -2   1 106.661 8.21669  10
   6  -2   1 102.142 8.55003  12
   6  -2   1 97.5223 10.1468   4
   6  -2   1 104.715 5.86653  29
   6  -2   1 101.975 7.30446   9
   6  -2   1 101.785 5.84254  25
  -7   2  -1 0.11159 0.23711  21
  -7   2  -1 -1.9006 2.55738  12
  -7   2  -1 0.97513 0.45686  13
  -7   2  -1 -1.6205 2.31500  10
  -7   2  -1 -0.1471 0.34930  28
  -7   2  -1 7.76394 3.76670   2
  -7   2  -1 0.62836 1.16633  29
  -7   2  -1 0.91419 1.50469  26
  -7   2  -1 0.58525 0.43056  34
  -7   2  -1 0.35292 0.59822  20
  -7   2  -1 0.88940 2.61661  16
   7  -2   1 4.64474 2.34510   9
   7  -2   1 -0.8519 7.17462  16
   7  -2   1 0.66994 5.64081   5
   7  -2   1 1.19656 1.73576  13
   7  -2   1 0.40905 0.56445  26
   7  -2   1 0.74595 0.47360  29
   7  -2   1 0.52762 2.60077   3
   7  -2   1 0.03416 1.10028  11
   7  -2   1 0.57378 0.40758  25
   7  -2   1 0.58263 0.40996  22
   7  -2   1 -0.6507 1.50370   1
   7  -2   1 7.28167 4.85661   4
   7  -2   1 -2.0774 1.58428  10
   7  -2   1 0.64725 1.85469  12
  -8   2  -1 50.3834 2.84914  21
  -8   2  -1 49.4742 8.62445  10
  -8   2  -1 51.1594 5.10989  26
  -8   2  -1 48.1772 8.53502  12
  -8   2  -1 53.3737 3.01160  28
  -8   2  -1 54.7060 4.29407  29
  -8   2  -1 56.4668 3.14351  13
  -8   2  -1 51.1012 3.09250  34
   8  -2   1 49.6821 5.19287   1
   8  -2   1 47.5406 2.93858  22
   8  -2   1 52.1490 3.21793  29
   8  -2   1 41.6257 10.9178  16
   8  -2   1 47.8137 3.14454  25
   8  -2   1 42.1847 7.03760  12
   8  -2   1 72.6218 12.7418   5
   8  -2   1 53.1628 5.45175  11
   8  -2   1 43.9814 7.46395   3
   8  -2   1 56.6534 3.21315  26
  -9   2  -1 1.40404 2.30706  26
  -9   2  -1 0.67893 0.58276  13
  -9   2  -1 -1.0662 1.28961  29
  -9   2  -1 1.66765 2.89261  16
  -9   2  -1 3.32973 3.01395   6
  -9   2  -1 0.45043 4.05836  10
  -9   2  -1 -0.9777 3.20105  12
   9  -2   1 4.01145 3.28749  10
   9  -2   1 4.48673 7.97080   5
   9  -2   1 -0.2249 2.01043  13
   9  -2   1 7.65741 8.70282  16
   9  -2   1 0.31230 0.79901  26
   9  -2   1 7.34403 4.32099   3
   9  -2   1 3.86687 3.92211  12
 -10   2  -1 106.424 7.76101  29
 -10   2  -1 109.698 14.1138  10
 -10   2  -1 119.665 6.58797  34
 -10   2  -1 116.709 6.29420  21
 -10   2  -1 112.394 12.4768   6
 -10   2  -1 124.698 14.2823  12
 -10   2  -1 122.242 9.39833  26
  10  -2   1 120.829 6.82609  29
  10  -2   1 92.0948 14.8804  12
  10  -2   1 123.423 6.48341  26
  10  -2   1 123.169 7.75788  13
  10  -2   1 109.701 13.3417  10
  10  -2   1 108.160 12.7468   3
  10  -2   1 113.805 9.11085   1
 -11   2  -1 4.13653 0.77393  34
 -11   2  -1 4.64045 0.47416  21
 -11   2  -1 -0.8746 2.67814  16
 -11   2  -1 3.45812 0.87109  13
 -11   2  -1 2.90275 3.69961  26
 -11   2  -1 0.18458 1.59747  29
  11  -2   1 4.94734 1.96619   1
  11  -2   1 2.48476 0.74285  26
  11  -2   1 4.33270 1.24076  33
  11  -2   1 2.55143 1.75925  13
 -12   2  -1 1.06512 4.18844  26
 -12   2  -1 0.59134 0.70386  13
 -12   2  -1 1.60633 0.57493  34
  12  -2   1 2.36348 1.23037  13
  12  -2   1 -3.2221 2.93097   1
 -13   2  -1 7.36273 0.87454  34
  14  -2   1 4.90317 0.39559  14
  15   1  -1 3.94125 0.42692  14
 -15  -1   1 4.43650 0.59330  13
 -14  -1   1 1.52295 0.56711  13
 -14  -1   1 1.72280 0.25405  21
 -13  -1   1 6.48028 0.89475  13
 -13  -1   1 8.06202 0.84024  28
 -13  -1   1 5.84560 0.84361  34
 -13  -1   1 8.81866 0.67688  21
  12   1  -1 -0.0629 0.93459  33
  12   1  -1 3.95889 2.20000   1
 -12  -1   1 0.62553 0.57076  34
 -12  -1   1 0.63388 0.47732  28
 -12  -1   1 0.24575 0.61009  13
 -12  -1   1 4.04321 4.32673  26
 -12  -1   1 -0.0846 0.35971  21
 -12  -1   1 -0.0646 1.79412  16
 -12  -1   1 -0.4943 1.54764  29
  11   1  -1 34.3721 2.83590  33
  11   1  -1 31.6491 2.07262  24
  11   1  -1 32.9663 3.56573  13
  11   1  -1 33.0840 7.10575   3
  11   1  -1 32.0357 2.03062  22
  11   1  -1 38.2168 5.42625   1
 -11  -1   1 35.8027 5.73106  26
 -11  -1   1 32.7027 2.28075  13
 -11  -1   1 24.0315 6.76947  12
 -11  -1   1 34.8503 2.04072  21
 -11  -1   1 28.3195 7.25145  10
 -11  -1   1 35.6105 2.06154  28
 -11  -1   1 36.8008 4.15050  29
 -11  -1   1 35.4254 4.64209  16
 -11  -1   1 17.1157 9.79017   9
  10   1  -1 -4.0854 8.55267  16
  10   1  -1 0.30716 1.88572   1
  10   1  -1 0.77788 3.55410   3
  10   1  -1 0.28648 2.01442  13
  10   1  -1 -0.0252 0.59335  26
  10   1  -1 1.55134 0.91723  33
  10   1  -1 1.03031 0.73633  32
  10   1  -1 0.47778 0.41419  22
 -10  -1   1 0.81706 1.55224  29
 -10  -1   1 3.73694 3.39480  12
 -10  -1   1 -0.9891 1.92630  16
 -10  -1   1 0.89615 3.43099  26
 -10  -1   1 0.36942 0.47139  13
 -10  -1   1 4.77831 3.97811  10
 -10  -1   1 0.43726 0.29670  28
 -10  -1   1 1.80505 0.57205  21
 -10  -1   1 2.55576 5.36330   9
   9   1  -1 16.8348 1.45719  26
   9   1  -1 9.95710 5.42588  10
   9   1  -1 16.4815 1.44449  32
   9   1  -1 12.4049 1.51612  29
   9   1  -1 14.2431 1.66860  33
   9   1  -1 6.72543 6.26968  12
   9   1  -1 14.3603 2.58977  13
   9   1  -1 15.4124 3.38544   1
   9   1  -1 12.2216 1.25599  25
   9   1  -1 11.9668 1.00773  22
   9   1  -1 17.9775 4.62891   3
   9   1  -1 8.33482 8.68274  16
  -9  -1   1 11.1913 4.56429  12
  -9  -1   1 16.4687 0.94566  28
  -9  -1   1 9.96583 4.30557  10
  -9  -1   1 14.9438 1.25947  21
  -9  -1   1 14.2483 3.46876  26
  -9  -1   1 18.8330 4.40537   6
  -9  -1   1 14.1382 1.16846  13
  -9  -1   1 18.2710 3.29228  16
  -9  -1   1 15.8409 2.09356  29
   8   1  -1 50.5750 3.03027  25
   8   1  -1 49.0995 3.11007  29
   8   1  -1 48.9989 3.04769  32
   8   1  -1 43.8063 6.22947  10
   8   1  -1 44.1834 7.48336  12
   8   1  -1 39.3233 4.90256  13
   8   1  -1 60.9828 7.20915   3
   8   1  -1 57.9647 11.3358  16
   8   1  -1 53.5607 3.33837  33
   8   1  -1 54.5425 3.01332  26
   8   1  -1 51.4325 8.80760   5
   8   1  -1 57.7227 5.77814   1
  -8  -1   1 53.1377 7.37165  10
  -8  -1   1 45.8239 2.88667  13
  -8  -1   1 62.3954 7.44663  12
  -8  -1   1 46.4961 4.05339  29
  -8  -1   1 48.7650 5.58252  26
  -8  -1   1 45.6644 6.38395   6
  -8  -1   1 49.6799 2.73972  28
  -8  -1   1 54.1033 5.52066  16
  -8  -1   1 47.8785 2.97290  21
   7   1  -1 30.0581 4.58753   1
   7   1  -1 31.4896 2.12788  29
   7   1  -1 32.6560 6.19009   5
   7   1  -1 38.9821 9.32296  16
   7   1  -1 30.0743 4.61878  10
   7   1  -1 32.5219 2.02760  25
   7   1  -1 29.4974 5.66094  12
   7   1  -1 32.6631 2.05636  26
   7   1  -1 29.0030 5.16510   3
  -7  -1   1 36.1114 5.55100  10
  -7  -1   1 33.2714 4.31417  16
  -7  -1   1 28.9417 3.02451  29
  -7  -1   1 29.0835 4.26940  26
  -7  -1   1 23.9749 4.53600   6
  -7  -1   1 30.5429 1.73628  28
  -7  -1   1 38.1176 5.60602  12
   6   1  -1 330.982 22.2392   5
   6   1  -1 343.762 20.9189   3
   6   1  -1 326.468 17.2864  25
   6   1  -1 284.299 18.9288   9
   6   1  -1 313.035 17.2889  29
   6   1  -1 332.564 20.6790  12
   6   1  -1 331.316 19.7638  10
   6   1  -1 323.916 17.1721  26
   6   1  -1 371.236 24.1038  16
   6   1  -1 358.228 19.7519   1
  -6  -1   1 318.373 18.4266  16
  -6  -1   1 331.451 21.5661  10
  -6  -1   1 301.938 17.8843  26
  -6  -1   1 335.314 19.6575   6
  -6  -1   1 323.090 21.1457  12
  -6  -1   1 305.805 17.0903  28
  -6  -1   1 294.086 17.5682  29
   5   1  -1 16.8563 3.00149   1
   5   1  -1 14.0562 1.24084  29
   5   1  -1 14.2330 1.07463  25
   5   1  -1 12.1093 3.50446   5
   5   1  -1 15.2001 2.70119  10
   5   1  -1 14.7721 2.93168   3
   5   1  -1 15.9742 2.47819   9
   5   1  -1 12.7088 6.69259  16
  -5  -1   1 12.4033 1.80497  26
  -5  -1   1 14.1137 3.16123  10
  -5  -1   1 18.6832 3.40682  12
  -5  -1   1 14.0174 1.87988  29
  -5  -1   1 17.3295 2.31785  16
   4   1  -1 441.429 26.3362   5
   4   1  -1 462.146 25.2710   3
   4   1  -1 440.021 22.8969  25
   4   1  -1 443.316 24.5322  10
   4   1  -1 450.342 25.1831  12
   4   1  -1 422.878 22.8998  29
   4   1  -1 415.324 22.8198  26
  -4  -1   1 445.783 25.4856  12
  -4  -1   1 393.182 23.1999  26
  -4  -1   1 387.826 23.0375  29
  -4  -1   1 450.573 25.7496  10
   3   1  -1 590.755 31.9178  25
   3   1  -1 641.257 33.7307   3
   3   1  -1 607.046 33.2220  10
   3   1  -1 599.802 31.8675  26
   3   1  -1 627.455 33.8190  12
   3   1  -1 642.594 34.7023   5
   3   1  -1 593.734 31.9226  29
  -3  -1   1 557.796 32.0336  29
  -3  -1   1 576.906 32.1848  26
  -3  -1   1 610.597 33.9369  12
  -3  -1   1 587.517 33.9677  10
   2   1  -1 1711.25 87.1854   5
   2   1  -1 1513.04 85.3459  29
   2   1  -1 1629.18 85.3572  25
   2   1  -1 1485.01 85.6936   7
   2   1  -1 1563.61 86.4506   3
   2   1  -1 1567.64 85.3055  26
  -2  -1   1 1705.59 85.4339  29
  -2  -1   1 1679.65 86.9186  10
  -2  -1   1 1687.77 86.8293  12
   1   1  -1 38.0099 2.04939  25
   1   1  -1 34.2430 2.17621  30
   1   1  -1 34.3407 2.31278   7
   1   1  -1 40.6592 2.02810  33
   1   1  -1 40.9828 2.02778  26
  -1  -1   1 37.7401 3.22650  10
  -1  -1   1 36.3289 2.16329  16
  -1  -1   1 32.3741 2.28777   1
  -1  -1   1 36.5462 3.17458  12
   0   1  -1 2.02927 0.23959  33
   0  -1   1 1.68323 0.37768   1
   0  -1   1 2.05339 0.33565  16
  -1   1  -1 124.831 7.56886   7
  -1   1  -1 121.422 7.35851   8
  -1   1  -1 120.349 7.07969  27
  -1   1  -1 149.205 7.18124  26
   1  -1   1 132.663 7.09145  27
   1  -1   1 135.451 8.02022  12
   1  -1   1 129.550 7.85368  11
   1  -1   1 140.907 7.53182   1
   1  -1   1 138.291 7.35306  16
   1  -1   1 137.134 7.12205  29
   1  -1   1 133.283 7.90556  10
  -2   1  -1 2388.88 121.431  26
  -2   1  -1 2515.79 124.122  10
  -2   1  -1 2281.65 121.788   8
  -2   1  -1 2227.04 122.066   7
  -2   1  -1 2225.29 122.052   2
   2  -1   1 2296.16 121.989   1
   2  -1   1 2223.33 121.340  29
   2  -1   1 2260.66 122.607  12
   2  -1   1 2090.97 122.328  11
   2  -1   1 2430.81 121.335  27
   2  -1   1 2247.30 122.423  10
   2  -1   1 2376.84 122.439   4
  -3   1  -1 233.024 15.7597  10
  -3   1  -1 236.886 13.6465   2
  -3   1  -1 235.645 13.7202   7
  -3   1  -1 218.232 12.6297  20
  -3   1  -1 267.466 15.7788  12
   3  -1   1 235.810 12.7066  29
   3  -1   1 256.369 14.1759  11
   3  -1   1 223.912 13.9573  10
   3  -1   1 227.729 14.1829  12
   3  -1   1 261.048 13.7151   1
   3  -1   1 230.617 12.8287  27
   3  -1   1 228.657 13.4715   9
   3  -1   1 248.379 14.4354   4
  -4   1  -1 150.371 9.66641   2
  -4   1  -1 168.986 8.77509  26
  -4   1  -1 157.470 11.9961  10
   4  -1   1 149.869 9.31151   9
   4  -1   1 172.589 8.43637  26
   4  -1   1 139.895 10.6002   4
   4  -1   1 156.399 9.56825   1
   4  -1   1 149.738 10.1751  12
   4  -1   1 150.484 9.86560  10
   4  -1   1 154.690 9.93796  11
   4  -1   1 155.648 8.40341  29
  -5   1  -1 15.1704 2.18480  26
  -5   1  -1 20.3419 2.39831  29
  -5   1  -1 14.8957 1.08896  20
  -5   1  -1 16.9925 2.76573   2
  -5   1  -1 25.4159 4.31089  16
  -5   1  -1 16.4767 3.68562  12
  -5   1  -1 16.5680 3.56484  10
   5  -1   1 18.0874 1.35392  26
   5  -1   1 14.8362 3.42006   3
   5  -1   1 17.0731 1.19305  29
   5  -1   1 14.7396 3.71490   4
   5  -1   1 11.9541 2.52297  12
   5  -1   1 14.6106 5.12783   5
   5  -1   1 14.9291 2.39700  10
   5  -1   1 17.6612 2.52647  11
   5  -1   1 14.6475 2.61347   1
   5  -1   1 16.7460 1.17605  25
   5  -1   1 14.7287 2.05781   9
   5  -1   1 18.3272 5.78874  16
  -6   1  -1 105.177 9.67446  12
  -6   1  -1 96.8319 5.18057  28
  -6   1  -1 86.0203 6.08434  26
  -6   1  -1 103.762 6.09618  29
  -6   1  -1 96.9476 9.83665  10
  -6   1  -1 88.6381 8.02285   2
   6  -1   1 107.676 7.73952  10
   6  -1   1 96.8730 7.01433   1
   6  -1   1 101.014 5.35421  29
   6  -1   1 91.4137 5.30584  26
   6  -1   1 92.3087 6.66416   9
   6  -1   1 80.6252 9.28018   4
   6  -1   1 107.025 7.53363  11
   6  -1   1 100.222 8.07076  12
   6  -1   1 90.7321 5.34407  25
   6  -1   1 89.9586 12.4526   5
  -7   1  -1 3.64675 1.34953  29
  -7   1  -1 3.79239 2.56984  16
  -7   1  -1 3.98276 1.52519  26
  -7   1  -1 3.96631 4.54966   2
  -7   1  -1 0.59825 2.93738  10
  -7   1  -1 3.69077 0.42910  28
   7  -1   1 1.58044 1.48657   1
   7  -1   1 4.68945 0.69489  29
   7  -1   1 3.49781 0.69292  26
   7  -1   1 3.19682 0.59103  25
   7  -1   1 3.22898 1.42826  11
   7  -1   1 9.65301 7.76269  16
   7  -1   1 8.97342 4.47149   4
   7  -1   1 6.09532 4.46731   5
   7  -1   1 4.20178 1.97716  10
   7  -1   1 5.82057 2.67521  12
  -8   1  -1 13.0127 0.98590  28
  -8   1  -1 11.8163 1.89292  29
  -8   1  -1 16.6078 4.47320  10
  -8   1  -1 14.2382 3.67555  16
  -8   1  -1 12.8487 0.94001  21
  -8   1  -1 11.7019 2.18983  26
  -8   1  -1 14.9552 1.23935  13
  -8   1  -1 12.1756 4.64686  12
  -8   1  -1 15.6399 1.20732  34
   8  -1   1 12.6651 2.65354   1
   8  -1   1 11.8565 0.96992  22
   8  -1   1 13.2964 1.45846  26
   8  -1   1 7.23822 3.73989   3
   8  -1   1 13.6449 1.34843  29
   8  -1   1 9.58084 2.88260  10
   8  -1   1 11.5679 1.19557  25
   8  -1   1 18.2764 2.98826  11
   8  -1   1 10.7557 3.38579  12
   8  -1   1 13.1278 2.27565  13
  -9   1  -1 20.9345 1.57374  34
  -9   1  -1 28.5927 6.24139  12
  -9   1  -1 22.0281 6.07148  10
  -9   1  -1 19.2212 3.79507  16
  -9   1  -1 20.6810 1.43664  28
  -9   1  -1 27.9503 5.53535   6
  -9   1  -1 23.6857 3.19448  26
  -9   1  -1 22.1259 1.65076  13
  -9   1  -1 19.5168 1.28630  21
  -9   1  -1 20.8250 3.13609  29
   9  -1   1 15.1844 4.95165   3
   9  -1   1 16.4062 3.32474   1
   9  -1   1 22.0174 1.63867  26
   9  -1   1 18.3037 1.73526  29
   9  -1   1 21.8089 9.02371   5
   9  -1   1 18.7314 1.60156  25
   9  -1   1 15.7589 4.60004  10
   9  -1   1 26.3699 3.48203  13
   9  -1   1 19.0119 1.38892  22
   9  -1   1 13.9752 5.54062  12
 -10   1  -1 -2.1591 3.68182   6
 -10   1  -1 3.53663 2.86145  26
 -10   1  -1 3.08649 0.72777  34
 -10   1  -1 1.69766 0.67416  13
 -10   1  -1 3.47773 4.01309  12
 -10   1  -1 3.77571 2.88566  16
 -10   1  -1 3.35064 0.45301  21
 -10   1  -1 1.32583 0.62399  28
 -10   1  -1 7.47124 4.34982  10
 -10   1  -1 3.89498 1.89583  29
  10  -1   1 1.98743 0.56730  26
  10  -1   1 2.91240 0.63783  22
  10  -1   1 2.03022 1.71953   1
  10  -1   1 2.68830 0.67329  25
  10  -1   1 1.87873 0.78024  29
  10  -1   1 -3.5547 9.11327  16
  10  -1   1 0.18794 1.77538  13
 -11   1  -1 0.09293 2.53605  16
 -11   1  -1 -0.9675 1.37994  29
 -11   1  -1 2.28010 3.85995  26
 -11   1  -1 0.83824 0.69346  13
 -11   1  -1 0.32350 0.35626  21
 -11   1  -1 -0.5452 0.52456  34
  11  -1   1 -0.7290 0.79037  33
  11  -1   1 0.01215 1.49848  13
  11  -1   1 -0.6411 0.46254  26
  11  -1   1 -0.5077 1.51989   1
 -12   1  -1 1.01127 0.52327  34
 -12   1  -1 0.70548 0.35149  21
 -12   1  -1 -0.0009 0.62895  13
 -12   1  -1 0.18087 4.03767  26
  12  -1   1 0.77656 1.03486  13
  12  -1   1 -0.8398 1.04134  33
  12  -1   1 0.57506 1.91713   1
 -13   1  -1 1.84845 4.38041  26
 -13   1  -1 1.19434 0.65852  13
 -13   1  -1 1.53900 0.51004  34
 -14   1  -1 1.24939 0.56590  13
 -15   1  -1 7.61418 0.85602  13
  15   0  -1 1.01429 0.21310  14
 -15   0   1 1.69526 0.47812  13
 -14   0   1 2.95864 0.61679  13
 -13   0   1 12.4727 0.82433  21
 -13   0   1 12.9418 1.34813  13
 -13   0   1 11.0334 1.00973  34
  12   0  -1 12.3358 2.95593   1
  12   0  -1 15.6097 2.15774  33
 -12   0   1 19.3469 2.79689  29
 -12   0   1 17.7689 1.40194  34
 -12   0   1 12.6051 2.91005  16
 -12   0   1 16.0942 5.18390  26
 -12   0   1 15.3518 1.60451  13
 -12   0   1 16.2731 1.41642  28
 -12   0   1 17.1762 1.11085  21
  11   0  -1 10.7027 1.34610  26
  11   0  -1 10.5482 1.55727  33
  11   0  -1 16.9950 4.96318   3
  11   0  -1 10.7144 1.10596  22
  11   0  -1 9.41410 2.34761  13
  11   0  -1 15.5753 3.11998   1
 -11   0   1 11.3276 1.20946  34
 -11   0   1 9.47399 5.56176   6
 -11   0   1 6.02254 5.70660  12
 -11   0   1 12.3752 0.94434  21
 -11   0   1 13.4880 1.09204  28
 -11   0   1 11.1512 2.23936  29
 -11   0   1 12.1104 4.69435  26
 -11   0   1 12.5208 3.04346  16
 -11   0   1 11.1260 1.34608  13
 -11   0   1 7.26626 5.05672  10
  10   0  -1 1.37556 0.75442  29
  10   0  -1 10.4382 9.10479  16
  10   0  -1 -3.4855 3.01863   3
  10   0  -1 1.27225 2.29209  13
  10   0  -1 1.24052 1.05515  33
  10   0  -1 1.96321 0.49706  22
  10   0  -1 2.78707 0.66054  26
  10   0  -1 0.20033 1.80097   1
 -10   0   1 -0.9501 3.27045  26
 -10   0   1 4.43675 3.84664   6
 -10   0   1 1.61351 0.46695  21
 -10   0   1 10.2148 4.54781  10
 -10   0   1 1.85726 2.57726  16
 -10   0   1 -2.8217 2.84377  12
 -10   0   1 1.06750 0.56261  13
 -10   0   1 1.18661 0.42357  28
 -10   0   1 2.34870 1.44794  29
   9   0  -1 -0.5365 0.33434  22
   9   0  -1 1.52299 1.72995   1
   9   0  -1 -0.0856 0.58575  29
   9   0  -1 -4.6247 8.34491  16
   9   0  -1 -3.4243 3.92403  12
   9   0  -1 -0.8643 0.59024  32
   9   0  -1 -0.0349 2.23559  13
   9   0  -1 -0.7863 2.61209   3
   9   0  -1 0.37252 0.43137  25
  -9   0   1 -0.9943 2.79494  26
  -9   0   1 -0.6099 2.05736  16
  -9   0   1 1.23970 0.45718  21
  -9   0   1 -2.0916 2.13388  12
  -9   0   1 2.02562 2.79126  10
  -9   0   1 0.20688 0.40328  13
  -9   0   1 0.06437 0.27555  28
  -9   0   1 0.00361 1.49587  29
   8   0  -1 1.21756 2.27610   3
   8   0  -1 0.97471 7.25136  16
   8   0  -1 0.60811 4.02116   5
   8   0  -1 1.54065 3.03184  12
   8   0  -1 0.88458 1.76841   1
   8   0  -1 1.17397 0.56134  32
   8   0  -1 3.01811 0.62407  26
   8   0  -1 4.87581 2.17476  13
   8   0  -1 1.25197 0.69218  29
   8   0  -1 4.91682 2.54391  10
  -8   0   1 0.69322 0.48447  21
  -8   0   1 2.48156 2.99039  10
  -8   0   1 1.55917 2.65433   6
  -8   0   1 2.21161 0.46383  13
  -8   0   1 1.36213 1.98638  12
  -8   0   1 2.33899 2.03817  16
  -8   0   1 1.82483 0.27655  28
  -8   0   1 0.86343 2.08164  26
  -8   0   1 2.03309 1.34226  29
   7   0  -1 2.89758 0.63394  29
   7   0  -1 1.24001 7.76136  16
   7   0  -1 2.48576 0.51608  25
   7   0  -1 1.10372 1.93823  10
   7   0  -1 0.25270 2.21764   3
   7   0  -1 4.09052 1.99852   1
   7   0  -1 4.86320 2.31666  12
   7   0  -1 4.69846 4.19831   5
  -7   0   1 2.41637 2.09277   6
  -7   0   1 1.65536 2.08100  10
  -7   0   1 0.22811 2.17812  16
  -7   0   1 2.31448 0.27422  28
  -7   0   1 0.14178 1.87713  12
  -7   0   1 2.48881 1.31061  29
  -7   0   1 4.23390 1.91531  26
   6   0  -1 103.760 14.5723  16
   6   0  -1 101.799 10.6013   5
   6   0  -1 107.878 5.74669  26
   6   0  -1 102.218 7.81985   1
   6   0  -1 97.7677 7.19811   9
   6   0  -1 122.586 9.11467  12
   6   0  -1 96.8498 5.80313  29
   6   0  -1 102.732 5.75589  25
   6   0  -1 116.015 9.44444   3
  -6   0   1 104.674 8.47739   2
  -6   0   1 99.6322 5.58723  28
  -6   0   1 106.178 6.28611  29
  -6   0   1 101.206 7.51981  16
  -6   0   1 109.656 9.79159  10
  -6   0   1 114.712 9.67079  12
   5   0  -1 53.3945 4.41921   9
   5   0  -1 57.9440 5.28855   1
   5   0  -1 61.8494 3.40761  26
   5   0  -1 65.8597 6.39182   3
   5   0  -1 60.8628 3.36171  25
   5   0  -1 62.7728 5.73633  12
   5   0  -1 73.2194 9.18789   4
   5   0  -1 58.6557 7.26198   5
   5   0  -1 60.9855 5.16923  10
   5   0  -1 56.7213 3.41645  29
   5   0  -1 66.6798 11.7111  16
  -5   0   1 59.5222 5.05952  16
  -5   0   1 69.1203 5.54526   2
  -5   0   1 56.2115 6.48206  12
  -5   0   1 58.9577 6.53783  10
  -5   0   1 54.4878 3.83458  29
   4   0  -1 37.5814 2.18744  25
   4   0  -1 38.4481 3.67513  10
   4   0  -1 41.3166 4.14659  12
   4   0  -1 37.8291 2.26949  26
   4   0  -1 38.6552 3.04850   9
   4   0  -1 37.8166 5.40768   5
   4   0  -1 36.9338 2.25952  29
   4   0  -1 38.9086 4.48506   3
   4   0  -1 48.9223 7.98974  16
   4   0  -1 45.2749 6.72278   4
   4   0  -1 41.3390 3.35160  11
  -4   0   1 37.6914 4.64472  12
  -4   0   1 36.0700 4.71048  10
  -4   0   1 41.4168 4.21366   2
  -4   0   1 36.4744 3.77082  16
  -4   0   1 44.5514 3.24426  26
  -4   0   1 33.3019 2.66819  29
   3   0  -1 1758.87 85.6031   3
   3   0  -1 1635.28 86.1365   5
   3   0  -1 1554.15 83.5222  26
   3   0  -1 1498.10 84.2136   9
   3   0  -1 1517.70 84.5206  11
   3   0  -1 1604.53 84.8536  10
   3   0  -1 1500.49 83.5577  29
   3   0  -1 1489.10 85.1847  12
   3   0  -1 1598.99 83.5382  25
  -3   0   1 1599.53 83.6764  29
  -3   0   1 1643.01 85.8043  12
  -3   0   1 1577.61 85.9177  10
   2   0  -1 161.362 8.98758  26
   2   0  -1 162.366 9.63240  11
   2   0  -1 162.809 10.0880  12
   2   0  -1 163.329 9.00535  29
   2   0  -1 170.231 9.84124  10
   2   0  -1 169.558 8.97818  25
  -2   0   1 179.264 10.4245  12
  -2   0   1 181.311 9.11910  29
  -2   0   1 172.492 10.4966  10
  -1   0   1 3384.35 178.834  16
   0   0  -1 6.16778 0.65471   7
   0   0  -1 5.76989 0.46321  30
   0   0  -1 6.83523 0.46905  29
   0   0   1 6.31389 0.40145  16
   0   0   1 6.22817 0.41644  29
   0   0   1 7.13338 0.47413  27
   0   0   1 6.01164 0.47732   1
  -1   0  -1 1527.94 79.9720  16
  -1   0  -1 1385.11 80.0290   7
  -1   0  -1 1617.25 79.8469  29
  -1   0  -1 1583.71 79.7926  27
   1   0   1 1488.19 79.9934  16
   1   0   1 1458.93 79.7652  29
  -2   0  -1 81.8564 6.21238  12
  -2   0  -1 86.5803 5.02634  16
  -2   0  -1 88.0787 6.48022  10
  -2   0  -1 73.8770 4.77349   7
   2   0   1 73.6227 5.42844   4
   2   0   1 81.9132 4.92999   1
   2   0   1 83.3299 4.50196  27
   2   0   1 74.8874 4.37121  29
   2   0   1 93.6395 5.67567   3
   2   0   1 76.4930 5.06152  11
   2   0   1 89.8722 6.01130  16
  -3   0  -1 1262.10 69.8855  10
  -3   0  -1 1155.95 67.5007  26
  -3   0  -1 1283.41 69.7991  12
  -3   0  -1 1249.98 67.5591  29
  -3   0  -1 1292.97 68.0508  16
  -3   0  -1 1290.48 68.0938   7
  -3   0  -1 1232.68 67.9554   2
   3   0   1 1317.52 67.4081  25
   3   0   1 1280.27 68.4637  10
   3   0   1 1364.41 72.3565   5
   3   0   1 1223.67 69.2433   4
   3   0   1 1295.01 67.3734  26
   3   0   1 1306.18 68.7176  12
   3   0   1 1340.98 68.2252   1
   3   0   1 1193.06 68.3607  11
   3   0   1 1325.46 69.2783   3
   3   0   1 1262.35 67.3787  29
  -4   0  -1 7.40454 1.04365  26
  -4   0  -1 7.91728 2.24949  16
  -4   0  -1 9.59606 1.65131   2
  -4   0  -1 5.73181 1.99700  12
  -4   0  -1 6.92016 1.07774  29
  -4   0  -1 7.77054 2.47802  10
   4   0   1 4.52310 3.34032   5
   4   0   1 5.54252 2.04657   4
   4   0   1 6.48656 0.79431  26
   4   0   1 7.39674 1.60913   1
   4   0   1 5.69435 4.61652  16
   4   0   1 5.69594 1.30346  11
   4   0   1 5.07470 1.91174   3
   4   0   1 7.25298 1.42229  10
   4   0   1 7.50135 0.66202  29
   4   0   1 7.51909 0.66911  25
   4   0   1 7.17085 1.55279  12
  -5   0  -1 39.1660 2.94284  26
  -5   0  -1 38.8428 5.31870  10
  -5   0  -1 30.7571 3.79618   2
  -5   0  -1 36.7728 2.85714  29
  -5   0  -1 35.2980 4.27516  16
  -5   0  -1 37.6473 5.30660  12
   5   0   1 30.6569 6.27893   5
   5   0   1 35.5893 2.10102  29
   5   0   1 34.4634 3.21123   9
   5   0   1 31.2140 2.09650  26
   5   0   1 37.2519 5.77020   4
   5   0   1 34.8488 4.77569   3
   5   0   1 37.8805 3.61745   1
   5   0   1 35.8808 3.61827  10
   5   0   1 32.7802 3.29709  11
   5   0   1 33.4395 3.77066  12
   5   0   1 37.4428 2.12158  25
  -6   0  -1 97.6283 5.60313  28
  -6   0  -1 93.1941 7.68400  16
  -6   0  -1 105.078 9.90986  10
  -6   0  -1 98.3590 6.34340  29
  -6   0  -1 105.561 6.47404  26
  -6   0  -1 108.044 7.93385   2
  -6   0  -1 95.3359 9.40270  12
   6   0   1 116.915 8.51706  12
   6   0   1 114.947 7.97516  10
   6   0   1 109.798 12.1767   5
   6   0   1 115.008 7.75761  11
   6   0   1 104.273 7.33950   9
   6   0   1 101.838 5.72593  26
   6   0   1 108.148 7.40591   1
   6   0   1 103.349 5.78289  29
   6   0   1 104.575 9.42021   3
   6   0   1 101.218 5.79657  25
   6   0   1 113.552 10.7651   4
   6   0   1 112.706 13.8000  16
  -7   0  -1 6.96356 2.79221  16
  -7   0  -1 4.78119 1.56597  26
  -7   0  -1 5.95704 2.92487  12
  -7   0  -1 6.85519 1.36874  29
  -7   0  -1 5.47841 0.51573  28
  -7   0  -1 2.91206 2.53812  10
   7   0   1 5.78659 7.93256  16
   7   0   1 6.32702 1.85640   1
   7   0   1 6.88130 2.37635  12
   7   0   1 10.2030 4.35933   4
   7   0   1 6.36514 0.77319  29
   7   0   1 6.53192 0.83879  25
   7   0   1 5.85653 2.19806  10
  -8   0  -1 129.657 12.1925  10
  -8   0  -1 108.214 6.95449  29
  -8   0  -1 104.530 6.09148  21
  -8   0  -1 99.2875 8.71219  16
  -8   0  -1 118.489 7.60579  26
  -8   0  -1 113.019 6.21963  13
  -8   0  -1 117.793 6.07806  28
  -8   0  -1 129.244 11.9767  12
   8   0   1 103.163 7.09328  13
   8   0   1 103.968 6.06285  22
   8   0   1  99.999 15.1386  16
   8   0   1 122.930 8.58668   1
   8   0   1 101.594 14.1893   5
   8   0   1 104.408 14.7113   4
   8   0   1 120.504 11.0433   3
   8   0   1 108.635 6.27121  32
   8   0   1 120.976 10.7408  12
   8   0   1 109.402 9.52898  10
   8   0   1 115.957 6.35777  25
   8   0   1 110.612 6.30541  29
   8   0   1 119.810 6.17398  26
  -9   0  -1 84.9895 8.07985  16
  -9   0  -1 95.8806 11.1227  12
  -9   0  -1 94.1053 5.28017  13
  -9   0  -1 104.720 7.40883  26
  -9   0  -1 88.8232 5.09524  21
  -9   0  -1 104.357 11.7416  10
  -9   0  -1 94.4648 5.12156  28
  -9   0  -1 95.9471 6.37200  29
   9   0   1 98.0599 5.17510  26
   9   0   1 90.2300 6.21170  13
   9   0   1 97.9803 11.6358  12
   9   0   1 90.0496 15.4885  16
   9   0   1 93.7353 14.6621   5
   9   0   1 89.6362 5.10583  22
   9   0   1 85.2613 10.2467  10
   9   0   1 93.8835 10.1013   3
   9   0   1 90.8713 5.40025  29
   9   0   1 94.1716 5.34915  32
   9   0   1 92.0255 7.65074   1
 -10   0  -1 57.9970 9.76315  10
 -10   0  -1 66.5489 3.86926  28
 -10   0  -1 65.8989 4.04931  13
 -10   0  -1 63.4969 5.31751  29
 -10   0  -1 76.1015 4.11053  34
 -10   0  -1 54.6345 6.90131  16
 -10   0  -1 69.1814 10.1248  12
 -10   0  -1 81.6497 9.66611   6
 -10   0  -1 72.4337 3.82042  21
 -10   0  -1 69.2224 7.34909  26
  10   0   1 76.1437 3.92784  26
  10   0   1 57.0302 9.07415   3
  10   0   1 73.9042 6.64398   1
  10   0   1 74.4456 3.86818  22
  10   0   1 65.3723 4.94104  13
  10   0   1 60.3962 4.13697  25
  10   0   1 64.7630 4.49555  33
 -11   0  -1 1.36077 0.65637  13
 -11   0  -1 0.19897 4.24858  10
 -11   0  -1 0.25617 1.57275  29
 -11   0  -1 0.77293 0.63528  34
 -11   0  -1 0.92199 0.51412  28
 -11   0  -1 1.15378 2.58788  16
 -11   0  -1 -0.4913 4.09204  12
 -11   0  -1 -6.1787 4.82866   6
 -11   0  -1 1.47465 0.42225  21
 -11   0  -1 6.94119 3.86665  26
  11   0   1 -0.0587 1.35243  13
  11   0   1 -1.4828 3.84546   3
  11   0   1 0.70330 0.55472  22
  11   0   1 1.68642 0.89043  33
 -12   0  -1 11.5572 3.13394  16
 -12   0  -1 9.81864 4.41567  26
 -12   0  -1 10.2899 1.38594  13
 -12   0  -1 13.6140 2.43927  29
 -12   0  -1 9.60878 0.83208  21
 -12   0  -1 9.92094 1.12147  34
  12   0   1 7.82218 1.35362  33
 -13   0  -1 0.35535 0.30858  21
 -13   0  -1 2.82266 4.49754  26
 -13   0  -1 0.58016 0.40768  34
 -13   0  -1 0.13913 0.57983  13
 -14   0  -1 3.75702 0.70161  13
  14   0   1 3.19263 0.33835  14
 -15   0  -1 -0.0227 0.42903  13
  15   0   1 0.40280 0.16678  14
  15  -1  -1 0.82845 0.16579  14
 -15   1   1 0.54278 0.38383  13
 -14   1   1 -0.2139 0.50859  13
 -13   1   1 0.50312 0.56495  13
  12  -1  -1 5.35441 1.23263  33
  12  -1  -1 3.01022 1.69560  13
  12  -1  -1 2.52323 2.85542   1
 -12   1   1 6.14985 0.60731  21
 -12   1   1 3.66060 1.85460  29
 -12   1   1 5.28327 0.91012  13
 -12   1   1 10.6191 4.88350  26
 -12   1   1 5.91887 0.82403  34
  11  -1  -1 2.00053 1.03674  33
  11  -1  -1 3.21652 0.68653  26
  11  -1  -1 -4.6032 10.5140  16
  11  -1  -1 3.09610 2.33461  13
  11  -1  -1 -2.0006 5.17113   3
  11  -1  -1 1.52956 1.17212  29
 -11   1   1 4.52194 5.11925   6
 -11   1   1 1.94294 1.77537  29
 -11   1   1 2.02741 2.58472  16
 -11   1   1 3.16553 0.43757  21
 -11   1   1 2.64007 0.64369  34
 -11   1   1 12.3667 5.34346  10
 -11   1   1 2.72821 0.74700  13
 -11   1   1 5.87183 4.50370  26
 -11   1   1 2.71101 0.68767  28
 -11   1   1 3.19038 5.21670  12
  10  -1  -1 13.5793 5.55545  10
  10  -1  -1 22.6015 1.73329  26
  10  -1  -1 16.4305 3.22354  13
  10  -1  -1 27.3819 7.66515  12
  10  -1  -1 18.3505 3.81726   1
  10  -1  -1 19.3612 5.58275   3
  10  -1  -1 4.77232 10.1110  16
  10  -1  -1 18.0114 1.40176  22
 -10   1   1 17.2843 1.37926  28
 -10   1   1 19.6299 2.69769  29
 -10   1   1 16.2120 3.61411  16
 -10   1   1 22.6493 6.40980  10
 -10   1   1 19.9410 1.64389  13
 -10   1   1 18.2220 1.25456  21
 -10   1   1 20.1973 5.91187   6
 -10   1   1 22.7230 6.46589  12
 -10   1   1 22.0554 4.44204  26
   9  -1  -1 -0.4363 3.95310  12
   9  -1  -1 -0.9799 2.47878  13
   9  -1  -1 -0.8915 8.80629  16
   9  -1  -1 0.12829 0.42601  25
   9  -1  -1 3.22763 3.52236  10
   9  -1  -1 0.30789 0.54076  26
   9  -1  -1 0.46937 0.42417  22
   9  -1  -1 2.52742 2.97063   3
   9  -1  -1 0.50078 1.40379   1
   9  -1  -1 0.73961 0.71135  29
  -9   1   1 -0.1529 0.31794  28
  -9   1   1 1.20375 1.38499  29
  -9   1   1 0.31094 2.76539  12
  -9   1   1 1.13181 2.78672   6
  -9   1   1 0.05779 0.47342  34
  -9   1   1 1.14662 3.04181  26
  -9   1   1 0.77296 0.48443  13
  -9   1   1 -3.4071 3.07538  10
  -9   1   1 1.48374 2.20635  16
  -9   1   1 0.22955 0.35395  21
   8  -1  -1 38.3035 4.58380  13
   8  -1  -1 32.3643 5.23136  10
   8  -1  -1 37.8771 6.44658   3
   8  -1  -1 24.7000 5.05887  12
   8  -1  -1 32.7705 2.10377  25
   8  -1  -1 30.8214 1.93106  22
   8  -1  -1 33.1571 2.30159  29
   8  -1  -1 35.6166 2.24516  26
   8  -1  -1 16.7616 9.52720  16
  -8   1   1 43.1011 7.02126  12
  -8   1   1 43.6235 6.81288  10
  -8   1   1 31.5231 1.91664  28
  -8   1   1 31.5355 4.94067  16
  -8   1   1 31.4041 1.92309  21
  -8   1   1 37.8314 5.05723  26
  -8   1   1 31.9256 2.07586  13
  -8   1   1 28.7679 3.26160  29
  -8   1   1 37.5928 6.02340   6
   7  -1  -1 34.8122 6.92679   5
   7  -1  -1 43.6961 4.60819  11
   7  -1  -1 43.3119 2.79635  29
   7  -1  -1 39.5961 5.94091  12
   7  -1  -1 45.6191 2.79185  26
   7  -1  -1 51.2121 5.13163   1
   7  -1  -1 40.5058 5.14365  10
   7  -1  -1 41.8234 10.3676  16
   7  -1  -1 48.0865 6.66964   3
   7  -1  -1 43.9079 2.64478  25
  -7   1   1 46.0349 7.03367  12
  -7   1   1 47.9774 5.41451  16
  -7   1   1 47.5825 3.61610  29
  -7   1   1 48.2904 5.77390   6
  -7   1   1 42.2624 2.46953  28
  -7   1   1 44.6966 6.89588  10
   6  -1  -1 63.3860 5.41777   9
   6  -1  -1 76.3585 7.90662   3
   6  -1  -1 80.5990 6.28136   1
   6  -1  -1 76.3130 4.11683  26
   6  -1  -1 63.8424 6.35240  10
   6  -1  -1 71.9119 4.13527  29
   6  -1  -1 77.1250 4.06795  25
   6  -1  -1 61.9188 6.78438  12
   6  -1  -1 76.8220 11.3750  16
   6  -1  -1 74.0813 5.98559  11
  -6   1   1 73.7133 7.96710  12
  -6   1   1 85.8838 7.79910   2
  -6   1   1 66.9215 3.90205  28
  -6   1   1 66.2647 7.97057  10
  -6   1   1 73.4373 6.22962  16
   5  -1  -1 0.56656 0.80271   9
   5  -1  -1 3.23893 6.31796  16
   5  -1  -1 1.59684 1.00172  11
   5  -1  -1 3.44697 2.03905   3
   5  -1  -1 0.28052 0.44859  26
   5  -1  -1 1.89259 1.22629  10
   5  -1  -1 0.10644 1.31424  12
   5  -1  -1 0.84751 0.39391  29
   5  -1  -1 5.53566 2.94608   5
   5  -1  -1 1.33662 1.44311   1
   5  -1  -1 1.02624 0.28995  25
  -5   1   1 1.63558 1.95435  10
  -5   1   1 1.73953 2.01014  16
  -5   1   1 -1.5429 1.43372  12
  -5   1   1 0.50635 1.17198  26
  -5   1   1 1.60606 2.62428   2
  -5   1   1 1.21398 0.87185  29
   4  -1  -1 142.901 8.78370   9
   4  -1  -1 145.690 10.0054  12
   4  -1  -1 150.058 7.95631  29
   4  -1  -1 148.225 7.93611  26
   4  -1  -1 142.066 11.7856   5
   4  -1  -1 135.301 11.5873   4
   4  -1  -1 148.932 7.90695  25
   4  -1  -1 152.814 9.47503   1
   4  -1  -1 141.340 9.22901  11
   4  -1  -1 154.891 9.67879  10
  -4   1   1 142.494 10.9083  10
  -4   1   1 157.294 10.8960  12
   3  -1  -1 -0.2393 0.70873  10
   3  -1  -1 -0.8585 0.82347  12
   3  -1  -1 0.57465 0.75914  11
   3  -1  -1 1.09485 0.47183  26
   3  -1  -1 0.59404 0.32338  29
   3  -1  -1 -1.8770 5.10908  16
   3  -1  -1 0.72868 0.56371   9
   3  -1  -1 3.68337 2.29242   5
   3  -1  -1 1.02899 1.50997   1
   3  -1  -1 0.08227 1.50090   3
  -3   1   1 0.99493 1.56296  12
  -3   1   1 1.08412 0.86523  29
  -3   1   1 1.79065 1.05580  26
  -3   1   1 -0.0434 1.39438  10
  -3   1   1 1.55146 1.88381  16
  -3   1   1 2.21865 1.87736   2
   2  -1  -1 340.785 19.2162   9
   2  -1  -1 326.215 18.7387  26
   2  -1  -1 356.146 18.7381  29
   2  -1  -1 334.019 19.5921  10
  -2   1   1 387.718 20.4187  12
  -2   1   1 380.849 20.6289  10
   1  -1  -1 2.09968 0.25066  29
   1  -1  -1 2.49966 1.50171  16
  -1   1   1 2.58999 0.35976  29
   0  -1  -1 167.282 7.94013  29
   0  -1  -1 140.080 7.91882  29
   0  -1  -1 159.577 7.95116  16
   0   1   1 134.879 7.93278  33
   0   1   1 166.116 8.19382   1
   0   1   1 147.924 7.95931  27
   0   1   1 150.756 7.96123  20
   0   1   1 132.243 7.94030  25
  -1  -1  -1 0.53714 0.30953  16
  -1  -1  -1 0.16180 0.06532  29
  -1  -1  -1 0.09123 0.24028   7
  -1  -1  -1 0.39712 0.21614  29
  -1  -1  -1 0.06829 0.88641  16
   1   1   1 -0.3166 0.39714   8
   1   1   1 0.00511 0.09401  25
   1   1   1 -0.0570 0.16212  20
   1   1   1 -0.0066 0.15558  33
   1   1   1 0.02658 0.27308  27
   1   1   1 -0.2674 0.25397   1
   1   1   1 0.74440 0.80986   5
  -2  -1  -1 187.748 10.8954  10
  -2  -1  -1 180.092 10.7844  12
  -2  -1  -1 172.507 9.78377   7
  -2  -1  -1 166.680 9.70211  29
   2   1   1 189.282 11.0265   4
   2   1   1 197.231 12.5163   5
   2   1   1 176.223 9.59493  29
   2   1   1 192.377 10.1056   1
   2   1   1 192.876 11.1505  16
   2   1   1 169.075 9.96875   8
   2   1   1 170.008 10.0853   6
   2   1   1 180.071 9.64222  25
   2   1   1 187.741 10.8415   3
  -3  -1  -1 66.1015 6.02728  12
  -3  -1  -1 66.4350 6.05468  10
  -3  -1  -1 77.8641 4.40125   7
  -3  -1  -1 73.8903 4.36357  29
  -3  -1  -1 67.8660 5.48693  16
   3   1   1 70.7078 3.96479  29
   3   1   1 69.9967 4.40923   8
   3   1   1 91.0941 10.6286  16
   3   1   1 68.0115 6.32651   4
   3   1   1 76.1858 4.01468  25
   3   1   1 81.3477 8.63079   5
   3   1   1 77.3858 5.14375   1
  -4  -1  -1 223.897 14.8352  10
  -4  -1  -1 229.755 12.4663  29
  -4  -1  -1 224.260 13.1428  16
  -4  -1  -1 228.182 12.4695  26
  -4  -1  -1 220.112 14.6590  12
   4   1   1 237.081 16.1554  16
   4   1   1 249.724 17.3899   5
   4   1   1 219.176 12.6616   8
   4   1   1 204.121 12.1647  26
   4   1   1 225.916 13.4919  10
   4   1   1 229.867 13.8810  12
   4   1   1 257.862 13.4247   1
   4   1   1 216.712 12.2098  29
   4   1   1 233.383 14.6106   3
   4   1   1 236.237 15.5159   4
   4   1   1 241.910 12.2744  25
  -5  -1  -1 19.8950 2.30601  26
  -5  -1  -1 16.2083 3.41750  10
  -5  -1  -1 19.8160 3.75229  12
  -5  -1  -1 23.3138 3.74694  16
   5   1   1 22.0686 1.41258  25
   5   1   1 26.2369 3.02430   1
   5   1   1 21.8374 1.96766   8
   5   1   1 15.9942 2.80720  12
   5   1   1 22.8437 3.82891   3
   5   1   1 21.4027 4.99171   5
   5   1   1 16.8026 4.36148   4
   5   1   1 22.4665 6.48521  16
   5   1   1 20.2869 2.77597  10
   5   1   1 21.2530 1.38877  26
  -6  -1  -1 461.727 24.4501  26
  -6  -1  -1 412.452 25.2664  16
  -6  -1  -1 470.177 28.7242  10
  -6  -1  -1 460.314 28.1779  12
  -6  -1  -1 440.977 24.3747  29
  -6  -1  -1 419.901 23.8776  28
   6   1   1 457.589 29.0143  16
   6   1   1 493.245 27.2676  12
   6   1   1 440.201 24.0352  29
   6   1   1 472.180 27.8852   3
   6   1   1 443.476 29.4279   4
   6   1   1 456.392 30.9755   5
   6   1   1 447.913 24.0923  25
   6   1   1 429.310 23.9285  26
   6   1   1 484.663 26.4055  10
  -7  -1  -1 5.49750 2.67319  16
  -7  -1  -1 2.97970 2.31269  12
  -7  -1  -1 4.90445 0.41757  28
  -7  -1  -1 6.15783 1.37083  29
  -7  -1  -1 4.53281 1.43654  26
   7   1   1 6.57811 2.11707   1
   7   1   1 1.93546 2.21513  12
   7   1   1 8.27843 7.28735  16
   7   1   1 -1.3105 3.89370   4
   7   1   1 4.14932 2.23634  10
   7   1   1 9.40754 4.62168   5
   7   1   1 4.86706 0.69711  29
   7   1   1 7.25287 2.76810   3
   7   1   1 5.66216 0.91633  26
   7   1   1 6.20955 0.87033  25
  -8  -1  -1 2.28205 1.60379  26
  -8  -1  -1 4.09778 3.05094  10
  -8  -1  -1 4.06334 2.52842  16
  -8  -1  -1 4.38714 0.60833  13
  -8  -1  -1 4.54033 1.37948  29
  -8  -1  -1 5.44857 0.64209  21
  -8  -1  -1 7.52177 3.47987  12
  -8  -1  -1 3.61844 0.38336  28
   8   1   1 5.02983 0.58486  22
   8   1   1 4.70622 0.62244  26
   8   1   1 7.74245 5.59925   4
   8   1   1 3.82598 1.83902   1
   8   1   1 8.98023 7.49488  16
   8   1   1 4.06960 0.70078  32
   8   1   1 7.88476 3.93816  12
   8   1   1 3.03854 4.57670   5
   8   1   1 4.32168 0.73652  25
   8   1   1 4.64847 2.89570  10
  -9  -1  -1 1.69921 0.32029  28
  -9  -1  -1 0.24191 2.46293  10
  -9  -1  -1 3.16305 2.02944  26
  -9  -1  -1 2.55654 0.54194  13
  -9  -1  -1 2.69038 0.54497  21
  -9  -1  -1 -0.0269 2.47012  16
  -9  -1  -1 1.74552 3.12587  12
  -9  -1  -1 1.47180 1.51869  29
   9   1   1 1.32781 0.61800  32
   9   1   1 -9.8347 7.25200  16
   9   1   1 1.89668 0.45465  17
   9   1   1 8.16588 4.80389   5
   9   1   1 1.92059 0.56101  29
   9   1   1 0.39084 1.44431  13
   9   1   1 2.32941 0.56036  26
   9   1   1 3.45904 0.49962  24
   9   1   1 2.38470 0.89153  33
   9   1   1 1.65092 0.63058  25
   9   1   1 5.06362 3.15329   3
 -10  -1  -1 21.2391 5.40289  12
 -10  -1  -1 25.6112 3.86367  26
 -10  -1  -1 14.0721 4.93510   6
 -10  -1  -1 16.6371 2.46087  29
 -10  -1  -1 20.0862 1.35311  21
 -10  -1  -1 15.2224 3.47172  16
 -10  -1  -1 20.7895 1.31668  28
 -10  -1  -1 24.0782 5.53589  10
 -10  -1  -1 21.3324 1.58062  13
  10   1   1 16.3920 1.62256  25
  10   1   1 16.4190 2.54853  13
  10   1   1 16.2320 1.35416  24
  10   1   1 19.2053 1.67750  32
  10   1   1 12.1242 11.9567  16
  10   1   1 24.5775 4.09152   1
  10   1   1 17.4722 4.49618   3
  10   1   1 18.3948 1.32609  22
  10   1   1 19.7275 1.99950  33
 -11  -1  -1 103.059 5.86917  28
 -11  -1  -1 112.858 13.0571  10
 -11  -1  -1 95.7424 9.61395  26
 -11  -1  -1 111.716 5.83221  21
 -11  -1  -1 99.6348 13.1089   6
 -11  -1  -1 116.868 6.13172  34
 -11  -1  -1 100.364 7.20693  29
 -11  -1  -1 105.355 6.05949  13
 -11  -1  -1 101.697 8.87134  16
 -11  -1  -1 120.167 12.9974  12
  11   1   1 110.464 5.85488  22
  11   1   1 99.5961 11.7239   3
  11   1   1 100.571 6.42762  33
  11   1   1 108.917 8.68070   1
 -12  -1  -1 102.187 4.90473  21
 -12  -1  -1 94.5187 5.19184  13
 -12  -1  -1 76.9625 7.35833  16
 -12  -1  -1 71.8721 9.26167  26
 -12  -1  -1 83.6079 6.42482  29
  12   1   1 80.4516 5.53438  33
  12   1   1 95.2283 4.97964  22
  12   1   1 86.2476 7.57222   1
 -13  -1  -1 0.64967 0.52102  34
 -13  -1  -1 -0.1797 0.56929  13
 -13  -1  -1 -7.6747 4.19873  26
 -13  -1  -1 0.11639 0.32083  21
 -14  -1  -1 2.23455 0.61354  13
 -14  -1  -1 2.50919 0.32102  21
 -15  -1  -1 2.33753 0.54189  13
  15   1   1 1.48157 0.23827  14
 -14   2   1 0.44498 0.48234  13
  13  -2  -1 -0.1984 0.87915  13
 -13   2   1 0.26048 0.59689  13
  12  -2  -1 0.72205 0.53395  26
  12  -2  -1 -0.3253 1.61750  13
  12  -2  -1 1.00743 2.86008   1
 -12   2   1 0.50233 4.40317  26
 -12   2   1 -0.2365 0.60279  13
 -12   2   1 -0.1944 0.43447  34
  11  -2  -1 -2.3572 2.63708   1
  11  -2  -1 0.90355 0.96205  29
  11  -2  -1 12.8759 10.9156  16
  11  -2  -1 1.76620 0.76243  26
  11  -2  -1 0.01938 2.30525  13
  11  -2  -1 2.58915 1.09441  33
 -11   2   1 0.93624 0.52685  34
 -11   2   1 2.79776 4.44280  26
 -11   2   1 6.28873 2.47819  16
 -11   2   1 1.39347 0.67843  13
 -11   2   1 1.31481 0.35631  21
 -11   2   1 0.85243 1.64668  29
  10  -2  -1 15.0994 5.20346   3
  10  -2  -1 14.7260 3.33509  13
  10  -2  -1 11.9565 10.3802  16
  10  -2  -1 16.8349 5.93026  12
  10  -2  -1 14.6436 5.43854  10
  10  -2  -1 15.2504 1.50848  26
  10  -2  -1 12.2528 1.85315  29
 -10   2   1 8.19340 4.78025  10
 -10   2   1 16.3549 2.49675  29
 -10   2   1 21.0737 6.35227   6
 -10   2   1 16.3830 1.06543  21
 -10   2   1 19.2776 4.31284  26
 -10   2   1 17.0307 3.68535  16
 -10   2   1 14.4138 1.47176  13
 -10   2   1 16.2551 1.36516  34
 -10   2   1 15.1624 5.85657  12
   9  -2  -1 57.7698 3.42728  26
   9  -2  -1 66.4869 5.83508  13
   9  -2  -1 42.2795 7.59232  10
   9  -2  -1 56.0828 3.63115  29
   9  -2  -1 41.6164 7.63185  12
   9  -2  -1 32.1129 12.0279  16
   9  -2  -1 58.1736 6.10088   1
   9  -2  -1 62.7098 9.35338   3
  -9   2   1 55.3874 4.64653  29
  -9   2   1 48.4607 6.24715  16
  -9   2   1 60.3635 9.44931  12
  -9   2   1 42.0300 9.59039  10
  -9   2   1 59.0276 3.38452  13
  -9   2   1 57.0211 3.34479  34
  -9   2   1 52.1843 3.22139  28
  -9   2   1 47.6356 8.91894   6
  -9   2   1 66.2180 7.54041  26
  -9   2   1 61.4583 3.11845  21
   8  -2  -1 13.9429 9.99741  16
   8  -2  -1 35.7551 2.25723  25
   8  -2  -1 33.9736 2.09741  22
   8  -2  -1 31.7866 4.22579  11
   8  -2  -1 36.8916 5.40803  10
   8  -2  -1 32.3923 4.73886   1
   8  -2  -1 35.2984 2.47922  29
   8  -2  -1 30.3547 8.61745   5
   8  -2  -1 35.7819 6.40997  12
   8  -2  -1 41.5990 7.22784   3
   8  -2  -1 37.4221 2.48171  26
  -8   2   1 32.8967 6.79652  10
  -8   2   1 35.0645 7.09781  12
  -8   2   1 31.9033 2.08633  28
  -8   2   1 35.5600 2.25155  13
  -8   2   1 30.2340 5.30143  16
  -8   2   1 37.8277 2.01923  21
  -8   2   1 35.9009 6.07668   6
  -8   2   1 36.0598 5.23773  26
  -8   2   1 36.0177 2.21229  34
  -8   2   1 39.2386 3.60714  29
   7  -2  -1 2.54837 1.32139  11
   7  -2  -1 7.62601 2.30065  10
   7  -2  -1 3.49957 0.71300  29
   7  -2  -1 4.79285 0.65681  25
   7  -2  -1 11.6225 9.48409  16
   7  -2  -1 2.78519 1.76176   9
   7  -2  -1 5.80357 2.29934  12
   7  -2  -1 3.24617 0.76223  26
   7  -2  -1 4.82106 2.68431   3
   7  -2  -1 3.74928 2.11839  13
   7  -2  -1 2.50764 4.50963   5
  -7   2   1 4.75158 0.72214  34
  -7   2   1 3.53141 0.58781  13
  -7   2   1 3.71743 2.03162  26
  -7   2   1 4.81507 2.83549  12
  -7   2   1 3.29011 0.44810  28
  -7   2   1 3.64711 2.50123  16
  -7   2   1 3.66553 2.69588  10
  -7   2   1 3.78902 0.50885  21
  -7   2   1 4.97304 2.64225   6
  -7   2   1 3.57177 1.27890  29
   6  -2  -1 43.0490 4.53255  11
   6  -2  -1 40.9618 4.76135  10
   6  -2  -1 43.1644 2.62371  29
   6  -2  -1 42.0803 3.94310   9
   6  -2  -1 39.4786 2.48319  25
   6  -2  -1 39.4410 7.58902   5
   6  -2  -1 60.3132 10.3560  16
   6  -2  -1 36.1344 5.24055  12
   6  -2  -1 43.8661 2.62430  26
   6  -2  -1 37.5381 4.40081   1
  -6   2   1 37.2426 6.22581   2
  -6   2   1 39.6516 5.28560   6
  -6   2   1 40.7861 6.47570  10
  -6   2   1 44.8607 2.39482  28
  -6   2   1 48.1953 4.32009  26
  -6   2   1 48.0080 3.43426  29
  -6   2   1 43.1550 6.53848  12
   5  -2  -1 218.442 13.4232   9
   5  -2  -1 237.971 12.2598  26
   5  -2  -1 211.121 17.5981   5
   5  -2  -1 238.425 15.0897  12
   5  -2  -1 230.895 14.5077  10
   5  -2  -1 223.330 12.2344  29
   5  -2  -1 208.882 13.8420   1
   5  -2  -1 225.557 12.1824  25
   5  -2  -1 220.312 14.1577  11
  -5   2   1 209.273 16.1473  10
  -5   2   1 240.145 16.3250  12
  -5   2   1 263.716 15.3115   2
   4  -2  -1 177.918 10.7990   9
   4  -2  -1 191.314 9.85598  26
   4  -2  -1 179.568 11.5051  11
   4  -2  -1 166.122 11.4316  10
   4  -2  -1 171.199 11.7686  12
   4  -2  -1 170.550 9.82575  29
  -4   2   1 192.227 13.0781  12
  -4   2   1 205.948 13.5341  10
  -4   2   1 171.931 10.2190  26
  -4   2   1 193.802 11.9982   2
  -4   2   1 195.212 9.82489  20
   3  -2  -1 73.6506 5.61574  11
   3  -2  -1 74.3004 5.52019  10
   3  -2  -1 75.8568 4.31267  29
   3  -2  -1 76.1875 5.06734   9
   3  -2  -1 72.5994 5.53495   1
   3  -2  -1 75.0310 5.82443  12
  -3   2   1 83.1000 4.93505  26
  -3   2   1 82.9870 6.80441  12
  -3   2   1 71.8642 7.62551   8
  -3   2   1 90.7672 7.12131  10
  -3   2   1 83.6376 4.34709  20
  -3   2   1 87.7888 6.33820   2
   2  -2  -1 599.019 32.7040  29
   2  -2  -1 612.315 33.9795  12
   2  -2  -1 571.569 33.5542   1
   2  -2  -1 599.576 33.9266  11
   2  -2  -1 568.288 33.2995   9
   2  -2  -1 604.908 33.7625  10
  -2   2   1 647.704 34.8231  12
  -2   2   1 673.060 32.8967  26
  -2   2   1 629.756 35.1600   8
  -2   2   1 619.958 34.1190   2
  -2   2   1 623.429 32.7075  20
  -2   2   1 666.596 35.0291  10
   1  -2  -1 0.59282 0.35753   9
   1  -2  -1 -0.0432 1.06710  16
   1  -2  -1 0.31479 0.43521  10
   1  -2  -1 0.25883 0.49802  12
   1  -2  -1 0.05762 0.49089  11
  -1   2   1 0.29060 0.89543  16
  -1   2   1 0.42851 1.36861   8
  -1   2   1 1.61907 1.09744   2
  -1   2   1 0.61926 0.44777  29
  -1   2   1 1.72089 0.61524  26
   0  -2  -1 5.91297 0.52858  16
   0  -2  -1 5.10735 0.40496  29
   0  -2  -1 5.15678 0.49669  29
   0   2   1 6.01548 0.64984  27
   0   2   1 6.89188 1.26856   8
   0   2   1 6.00870 1.17325   2
   0   2   1 5.36262 0.49729  25
   0   2   1 5.64937 0.45796  33
   0   2   1 5.43009 0.51664  20
  -1  -2  -1 1287.33 61.8922  16
  -1  -2  -1 1047.46 61.8203  16
   1   2   1 1159.41 62.5249   3
   1   2   1 1171.09 61.8571   1
   1   2   1 1078.41 61.8280  25
   1   2   1 1227.97 61.8026  20
   1   2   1 1158.82 62.5742   8
   1   2   1 1228.21 63.8655   5
  -2  -2  -1 9.47406 1.68891  10
  -2  -2  -1 10.1082 1.66599  12
  -2  -2  -1 8.16641 1.30439  16
  -2  -2  -1 6.63416 0.67745  29
   2   2   1 8.38556 1.80898   4
   2   2   1 7.57092 2.70715   5
   2   2   1 6.44547 1.25920   8
   2   2   1 7.68650 0.72232  25
   2   2   1 7.02323 0.92696   1
  -3  -2  -1 13.7252 1.59410  29
  -3  -2  -1 12.2200 1.98521  16
  -3  -2  -1 13.8385 2.59233  12
  -3  -2  -1 14.3507 2.58127  10
   3   2   1 18.3611 4.40795   5
   3   2   1 15.0053 1.82743   8
   3   2   1 14.5276 1.06563  25
   3   2   1 9.42174 2.12699   3
   3   2   1 11.7531 3.04250   4
   3   2   1 13.4067 5.10030  16
   3   2   1 11.6682 2.13504   1
   3   2   1 13.2607 0.93022  29
  -4  -2  -1 76.9873 5.57191  16
  -4  -2  -1 77.9444 6.52245  12
  -4  -2  -1 81.4995 6.64668  10
  -4  -2  -1 77.5398 4.76468  29
   4   2   1 92.5219 8.26308   4
   4   2   1 90.9212 5.38811   8
   4   2   1 85.8428 4.57080  25
   4   2   1 74.3522 4.46038  29
   4   2   1 84.2246 6.61003   3
   4   2   1 90.8534 9.07120   5
   4   2   1 81.9561 4.40656  26
   4   2   1 83.6850 5.77234   1
   4   2   1 80.9824 9.21530  16
  -5  -2  -1 61.3991 4.08474  29
  -5  -2  -1 58.7279 4.18669  26
  -5  -2  -1 67.5722 6.50294  10
  -5  -2  -1 65.6050 6.21271  12
  -5  -2  -1 75.0847 5.26414  16
   5   2   1 69.4141 9.73517  16
   5   2   1 80.8468 9.13676   5
   5   2   1 63.9179 3.67912  29
   5   2   1 63.7420 6.11277   3
   5   2   1 70.8735 3.77648  25
   5   2   1 75.8334 5.94681  12
   5   2   1 63.8273 8.35281   4
   5   2   1 65.1128 5.15876   1
   5   2   1 59.9378 4.55378   8
   5   2   1 66.7417 5.15528  10
  -6  -2  -1 6.85495 1.33795  26
  -6  -2  -1 12.8196 3.50538  10
  -6  -2  -1 13.7362 2.67141  16
  -6  -2  -1 8.48736 1.21378  29
  -6  -2  -1 7.50035 0.51012  28
  -6  -2  -1 12.1734 3.09611  12
   6   2   1 8.82954 0.88606  29
   6   2   1 12.9915 4.64912   4
   6   2   1 10.1883 2.10581  10
   6   2   1 7.53499 4.31282   5
   6   2   1 12.0048 2.35082   1
   6   2   1 6.11205 2.43160  12
   6   2   1 10.8115 1.72162   8
   6   2   1 5.67547 5.83778  16
   6   2   1 8.64846 2.74224   3
  -7  -2  -1 69.5036 4.80989  29
  -7  -2  -1 71.0333 8.14341  10
  -7  -2  -1 80.0735 5.40187  26
  -7  -2  -1 76.5232 7.93234  12
  -7  -2  -1 67.3681 3.96026  28
  -7  -2  -1 81.5254 6.42894  16
   7   2   1 75.0744 4.30027  25
   7   2   1 69.8836 4.18350  29
   7   2   1 72.0240 7.85300  12
   7   2   1 71.3595 6.80562  10
   7   2   1 71.9731 10.5083   5
   7   2   1 74.6217 12.0155  16
   7   2   1 83.8429 8.08262   3
   7   2   1 74.0893 4.06051  26
   7   2   1 73.9081 4.37577  33
   7   2   1 81.1056 6.32151   1
  -8  -2  -1 35.8613 4.98409  16
  -8  -2  -1 43.0722 6.55096  10
  -8  -2  -1 30.5032 2.27381  21
  -8  -2  -1 33.6625 2.21761  13
  -8  -2  -1 32.6632 2.01293  28
  -8  -2  -1 44.0811 6.53456  12
  -8  -2  -1 44.3038 3.45271  29
  -8  -2  -1 42.9181 4.27446  26
   8   2   1 34.8277 2.09082  22
   8   2   1 39.0191 2.58821  33
   8   2   1 51.0000 10.4000   4
   8   2   1 37.3187 2.17118  26
   8   2   1 39.8501 2.44996  25
   8   2   1 42.2826 4.47638   1
   8   2   1 25.2551 8.10527  16
   8   2   1 36.3780 2.30678  29
   8   2   1 34.7459 2.29555  32
  -9  -2  -1 19.0772 2.29393  29
  -9  -2  -1 19.8044 4.49057  12
  -9  -2  -1 21.1837 3.07207  26
  -9  -2  -1 19.4604 5.22880  10
  -9  -2  -1 20.0469 1.38605  13
  -9  -2  -1 16.1140 3.07719  16
  -9  -2  -1 18.1240 1.44006  21
  -9  -2  -1 19.4261 1.13408  28
   9   2   1 7.10736 5.49343  16
   9   2   1 18.4982 1.23680  22
   9   2   1 18.5209 1.85275  33
   9   2   1 20.2186 3.50127   1
   9   2   1 16.1370 1.30912  24
   9   2   1 13.5772 5.96789   5
   9   2   1 19.3972 4.53178   3
   9   2   1 17.4286 1.37840  17
   9   2   1 18.1781 1.61705  25
 -10  -2  -1 69.4674 3.71637  21
 -10  -2  -1 66.5406 3.80942  13
 -10  -2  -1 77.4050 8.97798   6
 -10  -2  -1 65.8982 8.81866  12
 -10  -2  -1 67.0448 6.72870  16
 -10  -2  -1 56.5378 5.13049  29
 -10  -2  -1 69.1065 7.33742  26
 -10  -2  -1 64.5871 3.58909  28
 -10  -2  -1 65.7891 9.57722  10
  10   2   1 62.4439 3.99907  25
  10   2   1 62.0518 3.60849  22
  10   2   1 65.0056 6.44896   1
  10   2   1 69.0523 8.65134   3
  10   2   1 66.5287 4.27158  33
  10   2   1 66.2495 3.92311  32
  10   2   1 61.4964 3.73190  17
  10   2   1 59.1976 3.65904  24
 -11  -2  -1 6.43244 0.64588  28
 -11  -2  -1 9.93486 4.89591  10
 -11  -2  -1 13.9922 4.86113  12
 -11  -2  -1 3.65740 1.65852  29
 -11  -2  -1 8.95883 3.56484  26
 -11  -2  -1 7.00029 0.73986  21
 -11  -2  -1 5.99125 0.85685  13
 -11  -2  -1 2.88213 2.38078  16
  11   2   1 5.64101 2.36347   1
  11   2   1 4.01652 0.89427  25
  11   2   1 5.35365 1.18915  33
  11   2   1 0.96215 3.86647   3
  11   2   1 6.20335 0.84876  22
  11   2   1 6.05234 0.95755  32
  11   2   1 5.71622 0.74969  24
 -12  -2  -1 114.425 5.91137  34
 -12  -2  -1 103.514 5.64896  28
 -12  -2  -1 95.6075 7.03875  29
 -12  -2  -1 87.6510 7.65855  16
 -12  -2  -1 112.124 5.60389  21
 -12  -2  -1 101.283 5.83722  13
  12   2   1 106.411 8.26628   1
  12   2   1 99.7483 5.61648  22
  12   2   1 92.9058 6.21311  33
  12   2   1 101.723 5.69937  24
 -13  -2  -1 8.60510 0.87301  28
 -13  -2  -1 9.44289 0.82584  21
 -13  -2  -1 9.17996 1.23673  13
 -13  -2  -1 10.2776 1.09985  34
 -13  -2  -1 5.44236 3.88117  26
  13   2   1 8.68112 1.01184  22
 -14  -2  -1 -0.1798 0.27381  21
 -14  -2  -1 0.24322 0.37268  34
 -14  -2  -1 0.19036 0.48785  13
 -15  -2  -1 1.85307 0.50887  13
  15   2   1 1.77617 0.26460  14
  14  -3  -1 1.29941 0.17852  14
 -14   3   1 2.21107 0.52268  13
  13  -3  -1 -0.0035 0.90924  13
 -13   3   1 0.04935 0.56489  13
  12  -3  -1 5.66779 1.85033  13
  12  -3  -1 7.09059 1.06333  26
 -12   3   1 11.8048 4.71977  26
 -12   3   1 7.24071 0.97770  13
  11  -3  -1 2.10427 10.9938  16
  11  -3  -1 0.45321 2.27323  13
  11  -3  -1 0.38795 0.70064  26
 -11   3   1 0.38919 0.49764  34
 -11   3   1 0.70785 0.65680  13
 -11   3   1 0.80124 4.59926  26
 -11   3   1 0.87910 2.25557  16
 -11   3   1 -0.9982 1.54089  29
  10  -3  -1 20.6831 6.18829  10
  10  -3  -1 36.3089 5.12635  13
  10  -3  -1 19.3636 6.72191  12
  10  -3  -1 20.4241 5.97441   3
  10  -3  -1 8.14690 10.6024  16
  10  -3  -1 20.0914 4.39036   1
  10  -3  -1 27.9083 2.12996  26
  10  -3  -1 28.6017 2.35978  29
 -10   3   1 21.3995 4.83364  26
 -10   3   1 32.0372 2.16519  13
 -10   3   1 20.1568 7.26242  12
 -10   3   1 22.7209 6.04794   6
 -10   3   1 26.5760 1.93123  34
 -10   3   1 32.2408 1.63357  21
 -10   3   1 22.4682 3.50752  29
   9  -3  -1 65.0355 9.78355   3
   9  -3  -1 49.5073 13.4791  16
   9  -3  -1 59.1460 7.93196  10
   9  -3  -1 49.4396 9.30116  12
   9  -3  -1 63.1072 4.10707  29
   9  -3  -1 67.5539 4.01917  26
  -9   3   1 65.5346 5.08882  29
  -9   3   1 63.3358 3.79448  34
  -9   3   1 63.1215 9.94543  10
  -9   3   1 47.4907 8.87021   6
  -9   3   1 69.7468 3.90276  13
  -9   3   1 63.9956 6.81472  16
  -9   3   1 69.3963 10.3320  12
  -9   3   1 73.0995 3.57642  21
   8  -3  -1 25.4455 4.34638  11
   8  -3  -1 30.8729 2.33307  29
   8  -3  -1 29.7752 4.60234   1
   8  -3  -1 31.5396 2.34031  26
   8  -3  -1 21.9946 5.35997   3
   8  -3  -1 36.4365 5.46261  10
   8  -3  -1 32.0478 11.0703  16
  -8   3   1 34.0558 3.53117  29
  -8   3   1 34.8364 5.30668  16
  -8   3   1 30.5361 3.56239  26
  -8   3   1 46.0646 7.91953  10
  -8   3   1 24.2746 5.83044  12
  -8   3   1 27.7268 5.94020   6
  -8   3   1 30.9235 2.03202  34
  -8   3   1 35.6148 1.81578  21
   7  -3  -1 -0.0426 1.57597   9
   7  -3  -1 -0.9488 2.10186  13
   7  -3  -1 -5.9441 8.22165  16
   7  -3  -1 -0.4182 1.59166  10
   7  -3  -1 1.20793 1.42746  11
   7  -3  -1 1.40305 0.55292  29
   7  -3  -1 0.99988 0.64142  26
   7  -3  -1 6.77697 3.50669   3
   7  -3  -1 0.15330 2.05768  12
  -7   3   1 0.69798 2.00351  26
  -7   3   1 -2.6862 2.44228  10
  -7   3   1 -0.2780 1.07899  29
  -7   3   1 1.73666 2.32386  16
  -7   3   1 5.24729 2.73365   6
  -7   3   1 -2.3125 2.56681  12
  -7   3   1 -6.5370 4.68934   2
  -7   3   1 1.59089 0.78631  20
   6  -3  -1 248.652 12.4191  26
   6  -3  -1 219.961 12.3865  29
   6  -3  -1 227.705 14.9290  11
   6  -3  -1 227.604 16.0834  12
   6  -3  -1 234.745 15.4548  10
   6  -3  -1 208.918 12.2926  25
   6  -3  -1 203.497 14.2953   1
   6  -3  -1 197.360 19.2442   5
   6  -3  -1 220.152 14.0270   9
  -6   3   1 244.293 13.2208  26
  -6   3   1 219.136 15.7337   6
  -6   3   1 223.186 12.3817  20
  -6   3   1 246.481 16.3032   2
  -6   3   1 256.650 18.3909  10
  -6   3   1 248.074 12.2881  34
   5  -3  -1 57.1400 3.47363  29
   5  -3  -1 63.5390 5.66461  10
   5  -3  -1 62.7207 5.56753  11
   5  -3  -1 63.8440 5.93445  12
   5  -3  -1 61.4740 3.55662  26
  -5   3   1 68.5385 4.20377  29
  -5   3   1 57.9626 6.53881   2
  -5   3   1 52.0797 3.53094  20
  -5   3   1 63.8590 7.31092  12
  -5   3   1 51.8227 5.88799   6
  -5   3   1 61.3542 4.68799  26
  -5   3   1 61.1212 3.35866  34
  -5   3   1 60.2654 7.37976  10
   4  -3  -1 87.1795 5.05904  29
   4  -3  -1 103.081 7.14375  11
   4  -3  -1 90.8953 7.22004  12
   4  -3  -1 95.9744 6.23554   9
   4  -3  -1 87.1242 6.76569  10
  -4   3   1 81.7690 5.07979  20
  -4   3   1 106.933 8.78144  10
  -4   3   1 99.5612 7.63821   2
  -4   3   1 86.4002 4.98192  34
  -4   3   1 93.3040 7.32970   6
  -4   3   1 94.1873 5.78096  26
   3  -3  -1 0.30740 0.82383  11
   3  -3  -1 3.08096 3.59066  16
   3  -3  -1 -0.0692 0.84343  12
   3  -3  -1 0.25456 0.29499  29
   3  -3  -1 1.06528 0.89493  10
   3  -3  -1 0.94682 0.70909   9
  -3   3   1 0.99409 0.48648  20
  -3   3   1 1.43264 1.69261  16
  -3   3   1 1.38501 1.01340  26
  -3   3   1 4.20000 1.94151  12
  -3   3   1 0.16835 0.81591  29
  -3   3   1 2.49150 1.81589  10
  -3   3   1 0.93828 1.23729   6
  -3   3   1 2.67332 1.83703   2
  -3   3   1 0.51488 2.17084   8
   2  -3  -1 472.066 26.1418  12
   2  -3  -1 452.863 24.6166  29
   2  -3  -1 450.808 26.2391  11
   2  -3  -1 459.908 25.4724   9
   2  -3  -1 465.418 25.8856  10
  -2   3   1 431.440 27.0554  10
  -2   3   1 466.883 27.1965   8
  -2   3   1 483.642 24.7695  26
  -2   3   1 467.922 24.6217  20
  -2   3   1 463.639 26.3762   2
  -2   3   1 511.275 24.8007  29
  -2   3   1 432.014 26.8447  12
   1  -3  -1 0.16344 0.74803  12
   1  -3  -1 0.00036 1.35719  16
   1  -3  -1 0.32457 0.59259   9
   1  -3  -1 -0.3174 0.33211  29
   1  -3  -1 1.25974 0.79615  10
   1  -3  -1 -0.6840 0.72084  11
  -1   3   1 -0.0105 0.79844   3
  -1   3   1 0.91926 1.62244   2
  -1   3   1 0.67567 0.49016  20
  -1   3   1 2.04532 1.54087   6
  -1   3   1 0.00250 1.72573  16
  -1   3   1 -0.4994 1.94747   8
  -1   3   1 0.41615 0.72275  29
   0  -3  -1 880.336 43.5605  16
   0  -3  -1 804.284 43.9489   9
   0  -3  -1 806.548 44.5398  11
   0  -3  -1 843.339 43.4441  29
   0  -3  -1 819.250 44.1341  10
   0  -3  -1 811.515 44.2291  12
   0   3   1 784.530 44.1741   3
   0   3   1 745.692 43.6186  16
   0   3   1 852.426 45.0030   8
   0   3   1 867.661 43.5116  25
   0   3   1 821.590 44.7000   2
   0   3   1 798.198 43.5027  27
   0   3   1 840.620 43.4610  20
  -1  -3  -1 68.4826 3.83438  29
  -1  -3  -1 65.6753 3.69680  16
  -1  -3  -1 64.8597 4.40264  12
  -1  -3  -1 65.3950 4.33459  10
  -1  -3  -1 70.2570 4.30068   9
  -1  -3  -1 67.9346 3.69563  29
   1   3   1 68.3294 5.06233   2
   1   3   1 69.2730 5.12318   8
   1   3   1 70.8735 7.56344   5
   1   3   1 61.3028 3.78865  25
   1   3   1 68.4135 4.74640   3
   1   3   1 67.7776 3.98764   1
   1   3   1 72.8201 3.74749  20
  -2  -3  -1 1210.08 68.9444  16
  -2  -3  -1 1299.53 69.7016  12
  -2  -3  -1 1235.57 68.8581  30
  -2  -3  -1 1343.95 69.7705  10
  -2  -3  -1 1282.33 68.8264  29
   2   3   1 1301.55 71.2905   4
   2   3   1 1312.02 70.1698   3
   2   3   1 1244.25 68.8849  25
   2   3   1 1306.17 69.9970   8
   2   3   1 1371.63 68.8210  20
   2   3   1 1243.17 68.9997   1
   2   3   1 1423.89 68.8501  33
   2   3   1 1354.49 72.2375   5
  -3  -3  -1 204.057 11.5266  16
  -3  -3  -1 209.943 12.5200  10
  -3  -3  -1 205.687 12.3921  12
   3   3   1 204.854 12.3859   1
   3   3   1 212.835 14.5309   4
   3   3   1 204.684 11.6160  16
   3   3   1 203.267 14.9940   5
   3   3   1 214.723 11.0708  20
   3   3   1 206.477 12.7434   3
   3   3   1 205.848 12.2475   8
   3   3   1 211.985 11.1740  25
   3   3   1 205.219 11.4322   1
  -4  -3  -1 100.395 5.93245  29
  -4  -3  -1 107.171 7.82796  10
  -4  -3  -1 112.710 6.63407  16
  -4  -3  -1 112.331 7.72043  12
   4   3   1 107.173 5.85983  25
   4   3   1 108.390 10.4737   5
   4   3   1 123.553 10.2148   4
   4   3   1 112.529 5.87331  33
   4   3   1 97.8325 5.73214  29
   4   3   1 105.028 6.91663   8
   4   3   1 107.624 9.07179  16
   4   3   1 102.909 7.73159   3
   4   3   1 104.033 6.30489   1
   4   3   1 94.4866 6.94949   1
  -5  -3  -1 28.5928 4.02075  12
  -5  -3  -1 32.6444 2.42071  29
  -5  -3  -1 31.2818 4.17530  10
  -5  -3  -1 34.2659 3.57071  16
  -5  -3  -1 25.9328 2.90105  26
   5   3   1 32.4550 2.15698  33
   5   3   1 31.7110 5.50956  16
   5   3   1 30.3594 3.19360   8
   5   3   1 30.7230 3.65323   1
   5   3   1 33.1955 4.19269   3
   5   3   1 34.9765 2.07148  25
   5   3   1 31.6293 6.21851   4
   5   3   1 41.5604 7.04578   5
   5   3   1 29.7158 1.96217  29
  -6  -3  -1 3.99019 1.01584  29
  -6  -3  -1 4.02611 2.19334  10
  -6  -3  -1 3.85667 1.95203  16
  -6  -3  -1 4.64340 1.29163  26
  -6  -3  -1 5.11527 2.05748  12
   6   3   1 6.06936 4.92483  16
   6   3   1 12.2779 4.48485   4
   6   3   1 5.24323 0.85443  33
   6   3   1 2.80978 1.21831   1
   6   3   1 5.42804 2.12940   3
   6   3   1 6.24226 1.66819   8
   6   3   1 4.08075 0.64780  29
   6   3   1 0.20065 3.41971   5
   6   3   1 5.72412 1.86804   1
   6   3   1 6.56121 0.92712  25
  -7  -3  -1 6.62750 1.55358  26
  -7  -3  -1 7.69617 2.99331  12
  -7  -3  -1 6.66748 0.43959  28
  -7  -3  -1 6.68102 1.27708  29
  -7  -3  -1 6.56955 2.16585  16
  -7  -3  -1 12.9512 3.76930  10
   7   3   1 8.26051 2.22586   1
   7   3   1 8.70176 1.07734  33
   7   3   1 5.04038 2.21389   8
   7   3   1 10.8318 5.48580  16
   7   3   1 2.93265 5.33617   4
   7   3   1 6.37655 0.77390  29
   7   3   1 3.49332 2.19972   3
   7   3   1 5.26327 3.69070   5
   7   3   1 6.96889 1.02826  25
  -8  -3  -1 6.02037 2.99863  12
  -8  -3  -1 3.54330 2.10962  16
  -8  -3  -1 1.62784 0.72511  21
  -8  -3  -1 0.45427 2.66573  10
  -8  -3  -1 3.78994 1.29774  29
  -8  -3  -1 3.67215 0.31646  28
   8   3   1 0.51553 2.31297   3
   8   3   1 3.73231 0.63760  32
   8   3   1 2.12542 0.69754  25
   8   3   1 12.1114 5.44567   5
   8   3   1 13.5685 6.92234   4
   8   3   1 3.46530 1.98896   1
  -9  -3  -1 115.705 11.4045  10
  -9  -3  -1 107.698 6.03881  13
  -9  -3  -1 103.521 6.80550  29
  -9  -3  -1 103.593 6.08302  21
  -9  -3  -1 107.410 5.85686  28
  -9  -3  -1 122.025 8.19319  26
  -9  -3  -1 123.785 11.6195  12
  -9  -3  -1 107.975 9.70120   6
  -9  -3  -1 119.588 8.38245  16
   9   3   1 107.036 5.90736  22
   9   3   1 120.573 8.52325   1
   9   3   1 87.1936 13.4287   5
   9   3   1 108.021 6.13458  32
   9   3   1 104.128 5.95936  24
   9   3   1 109.182 6.38703  33
   9   3   1 107.000 6.99449  15
   9   3   1 109.382 10.5005   3
   9   3   1 109.126 6.15464  17
   9   3   1 107.365 6.31260  25
 -10  -3  -1 179.257 11.8672  16
 -10  -3  -1 171.541 11.9554  26
 -10  -3  -1 214.992 17.0144  12
 -10  -3  -1 176.110 9.57758  28
 -10  -3  -1 182.638 9.72968  21
 -10  -3  -1 193.561 14.5545   6
 -10  -3  -1 175.600 9.76892  13
 -10  -3  -1 190.407 17.0096  10
 -10  -3  -1 178.814 10.6223  29
  10   3   1 171.254 9.60524  22
  10   3   1 168.471 10.0190  25
  10   3   1 179.228 9.86946  32
  10   3   1 195.416 12.4548   1
  10   3   1 175.803 10.1054  33
  10   3   1 165.973 9.66172  24
  10   3   1 180.709 9.81990  17
 -11  -3  -1 5.99326 6.23766   9
 -11  -3  -1 -0.6726 0.53761  21
 -11  -3  -1 3.34682 5.49741   6
 -11  -3  -1 -2.2376 1.84905  16
 -11  -3  -1 -0.7819 3.26783  12
 -11  -3  -1 -0.0085 0.28549  28
 -11  -3  -1 2.89665 2.92708  26
 -11  -3  -1 -0.1158 0.51831  13
 -11  -3  -1 -1.0446 1.45357  29
 -11  -3  -1 4.12655 4.26482  10
  11   3   1 0.92778 0.65043  24
  11   3   1 -2.2465 1.52030   1
  11   3   1 -0.2232 0.86927  33
  11   3   1 0.15578 0.41780  17
  11   3   1 -2.6785 3.71549   3
  11   3   1 0.68641 0.48048  22
  11   3   1 -0.0118 0.72461  32
  11   3   1 -0.0821 0.60563  25
 -12  -3  -1 24.3291 1.61991  28
 -12  -3  -1 19.8605 3.15680  16
 -12  -3  -1 26.2973 1.64203  21
 -12  -3  -1 25.1382 3.38990  29
 -12  -3  -1 24.8354 1.88749  13
  12   3   1 22.9678 1.63292  22
  12   3   1 26.5399 2.03383  32
  12   3   1 20.7372 2.36279  33
  12   3   1 27.5251 3.92118   1
  12   3   1 25.2914 1.92215  24
 -13  -3  -1 27.7990 1.84780  28
 -13  -3  -1 30.6606 1.76034  21
 -13  -3  -1 24.8374 4.90323  26
 -13  -3  -1 29.3850 2.07085  13
 -13  -3  -1 29.2221 2.04014  34
  13   3   1 27.1489 2.08560  24
  13   3   1 29.0308 1.85562  22
 -14  -3  -1 3.54197 0.65366  28
 -14  -3  -1 3.66548 0.40577  21
 -14  -3  -1 2.55141 0.53851  34
 -14  -3  -1 3.12996 0.61588  13
 -15  -3  -1 3.06769 0.53348  13
 -15  -3  -1 3.23572 0.34787  21
  15   3   1 2.43732 0.30122  14
  13  -4  -1 0.85423 0.82886  13
  13  -4  -1 0.24946 0.16341  14
 -13   4   1 0.41188 0.58545  13
  12  -4  -1 0.02552 1.52762  13
  12  -4  -1 1.51533 0.58933  26
 -12   4   1 1.60043 0.66403  13
  11  -4  -1 65.3560 3.77514  26
 -11   4   1 68.9871 8.88501  26
 -11   4   1 62.3494 3.76100  34
  10  -4  -1 69.6871 4.42969  26
  10  -4  -1 70.1915 4.71261  29
  10  -4  -1 67.8255 7.80169   1
 -10   4   1 75.9493 7.41339  16
 -10   4   1 90.0498 5.78496  29
 -10   4   1 75.0462 9.31860  26
 -10   4   1 80.3503 4.36074  34
   9  -4  -1 22.9972 2.16815  26
   9  -4  -1 22.9195 2.12290  29
   9  -4  -1 31.2722 11.5352  16
   9  -4  -1 21.7079 4.25134   1
  -9   4   1 26.7107 4.28003  26
  -9   4   1 19.3542 7.53930  10
  -9   4   1 32.7775 6.43793   6
  -9   4   1 14.9696 6.86143  12
  -9   4   1 24.9898 3.24360  29
  -9   4   1 18.2741 3.66916  16
   8  -4  -1 3.16747 0.86593  26
   8  -4  -1 2.52321 10.8499  16
   8  -4  -1 3.66827 2.57919   1
   8  -4  -1 -1.4544 2.94505   9
   8  -4  -1 6.43574 4.65762   3
   8  -4  -1 7.10114 3.09912  12
   8  -4  -1 4.75309 2.72456  13
   8  -4  -1 1.95568 0.53512  25
   8  -4  -1 2.50659 0.73279  29
  -8   4   1 2.22159 2.54442  16
  -8   4   1 1.93273 1.44942  29
  -8   4   1 3.44700 0.63067  34
  -8   4   1 0.89252 4.35769  10
  -8   4   1 -0.4476 3.20160   6
  -8   4   1 3.59779 0.71840  13
  -8   4   1 4.06841 2.79171  26
   7  -4  -1 54.4483 3.43186  29
   7  -4  -1 53.4407 5.84337  11
   7  -4  -1 58.0716 3.47258  26
   7  -4  -1 50.4108 3.25583  25
   7  -4  -1 57.8862 7.04571  12
   7  -4  -1 48.2588 5.34142   9
   7  -4  -1 52.8551 6.07849  10
   7  -4  -1 50.3814 10.5745   5
  -7   4   1 73.6777 9.37307  10
  -7   4   1 57.5522 6.84578   6
  -7   4   1 58.1500 2.99869  21
  -7   4   1 49.6574 3.54693  20
  -7   4   1 59.8840 4.25435  29
  -7   4   1 71.4115 9.16935  12
  -7   4   1 43.3285 8.33443   2
  -7   4   1 60.8311 5.59750  26
   6  -4  -1 -0.8625 5.49726   5
   6  -4  -1 0.76101 0.48795  29
   6  -4  -1 1.53638 1.99266  13
   6  -4  -1 2.27874 1.65671   1
   6  -4  -1 -1.4833 7.42568  16
   6  -4  -1 2.85553 1.38897  11
   6  -4  -1 1.54166 1.42429  10
   6  -4  -1 1.83106 1.62474  12
   6  -4  -1 0.87721 1.26177   9
   6  -4  -1 -0.3533 3.22815   3
   6  -4  -1 -0.3513 0.61743  26
  -6   4   1 0.78180 0.38880  34
  -6   4   1 -1.2055 2.94559  10
  -6   4   1 0.64478 1.11915  29
  -6   4   1 -0.0043 1.85310  26
  -6   4   1 -0.3935 0.56241  23
  -6   4   1 -3.2735 3.12401  12
  -6   4   1 0.68222 0.78789  20
  -6   4   1 -0.1612 2.37497  16
  -6   4   1 -3.6471 1.88094   6
   5  -4  -1 5.83386 2.06385  12
   5  -4  -1 2.95087 1.22498   9
   5  -4  -1 6.99856 1.89747  10
   5  -4  -1 5.03912 0.83110  26
   5  -4  -1 3.97299 0.63544  29
   5  -4  -1 4.21091 1.79910  11
  -5   4   1 4.67962 0.46065  34
  -5   4   1 9.19703 3.25856  12
  -5   4   1 10.6482 2.82041  16
  -5   4   1 4.96262 1.28639  29
  -5   4   1 10.3089 3.30456   2
  -5   4   1 5.77996 0.94476  20
  -5   4   1 6.01189 1.80710  26
   4  -4  -1 23.8098 3.66422  12
   4  -4  -1 28.0666 1.86169  29
   4  -4  -1 28.7592 3.77533  11
   4  -4  -1 24.0475 3.41417  10
   4  -4  -1 31.8584 3.39660   1
   4  -4  -1 31.3313 2.98001   9
  -4   4   1 32.8003 2.05193  20
  -4   4   1 28.4066 5.26422   8
  -4   4   1 29.8548 4.44117   6
  -4   4   1 27.2029 4.70977   2
  -4   4   1 29.8629 3.48341  26
  -4   4   1 28.1790 5.41957  10
   3  -4  -1 5.80404 1.48438   1
   3  -4  -1 7.31806 3.69497  16
   3  -4  -1 6.37983 0.75640  29
   3  -4  -1 5.35347 1.68491  11
   3  -4  -1 6.96390 1.65000  10
   3  -4  -1 6.88970 1.67654  12
   3  -4  -1 7.72740 1.41693   9
  -3   4   1 6.99233 1.96098  16
  -3   4   1 6.38946 3.03495   8
  -3   4   1 5.53847 0.60605  34
  -3   4   1 7.79020 2.97455  10
  -3   4   1 5.96891 0.73848  20
  -3   4   1 6.32405 2.17884   6
  -3   4   1 6.09842 1.26692  26
  -3   4   1 9.13092 2.44352   2
  -3   4   1 5.75555 1.12610  29
  -3   4   1 8.40745 2.20492  12
   2  -4  -1 202.413 12.3979   9
   2  -4  -1 212.898 11.4118  29
   2  -4  -1 212.599 12.4883   1
   2  -4  -1 210.125 13.3212  11
   2  -4  -1 209.754 13.0717  12
   2  -4  -1 215.975 12.8927  10
  -2   4   1 223.589 14.5946   8
  -2   4   1 208.169 11.4264  20
  -2   4   1 215.527 11.6219  29
  -2   4   1 184.353 13.7393  12
  -2   4   1 232.911 12.3292  16
  -2   4   1 220.555 13.6851   2
  -2   4   1 190.730 13.9823  10
  -2   4   1 220.794 11.6531  26
  -2   4   1 227.707 13.3631   6
   1  -4  -1 97.6741 6.92812  12
   1  -4  -1 100.494 5.67822  29
   1  -4  -1 92.7414 6.48697   9
   1  -4  -1 97.6889 6.75598  10
   1  -4  -1 97.3350 7.23207  11
  -1   4   1 115.096 5.72897  20
  -1   4   1 110.560 7.64567   2
  -1   4   1 116.496 7.34835   6
  -1   4   1 92.5947 5.82681  29
  -1   4   1 110.254 6.84975   3
  -1   4   1 114.080 8.19841   8
  -1   4   1 114.899 6.51250  16
   0  -4  -1 108.883 7.14302  11
   0  -4  -1 110.061 5.63570  29
   0  -4  -1 102.396 6.36144   9
   0  -4  -1 108.461 6.62188  10
   0  -4  -1 112.743 5.86397  16
   0  -4  -1 108.138 6.75428  12
   0   4   1 102.593 7.60854   8
   0   4   1 98.6291 5.65421  20
   0   4   1 93.7405 5.65195  29
   0   4   1 114.708 5.64819  33
   0   4   1 93.3670 6.80873   6
   0   4   1 103.030 6.37557   1
   0   4   1 93.4794 7.20256   2
   0   4   1 102.753 6.69780   3
   0   4   1 100.051 6.09860  16
  -1  -4  -1 5493.87 283.501  10
  -1  -4  -1 5314.13 283.283   9
  -1  -4  -1 5435.21 283.622  12
   1   4   1 5552.47 286.483   5
   1   4   1 5282.50 283.717   3
   1   4   1 5314.09 284.268   8
   1   4   1 5173.66 283.945   2
   1   4   1 5240.73 282.990   1
  -2  -4  -1 122.773 6.83034  29
  -2  -4  -1 131.214 7.89375  12
  -2  -4  -1 136.021 7.90092   9
  -2  -4  -1 129.211 6.87455  16
  -2  -4  -1 131.171 7.85978  10
   2   4   1 121.376 6.91736  25
   2   4   1 125.988 8.16325   3
   2   4   1 123.782 8.33096   8
   2   4   1 124.774 6.82337  33
   2   4   1 137.038 11.1070   5
   2   4   1 114.395 10.3399   4
   2   4   1 128.272 6.81964  20
   2   4   1 123.700 7.12368   1
   2   4   1 118.059 8.07365   2
  -3  -4  -1 97.6221 5.43809  16
  -3  -4  -1 89.7203 5.20225  29
  -3  -4  -1 93.5240 6.36465  12
  -3  -4  -1 92.2943 6.39730  10
   3   4   1 89.3347 6.59505   8
   3   4   1 99.8158 9.62809   5
   3   4   1 94.1797 5.13739  33
   3   4   1 95.1243 5.09719  20
   3   4   1 96.1913 5.22246  25
   3   4   1 90.2723 5.41096   1
   3   4   1 88.6672 6.33644   2
   3   4   1 93.7466 6.94587   3
  -4  -4  -1 91.0956 5.73829  16
  -4  -4  -1 91.0577 6.95424  12
  -4  -4  -1 92.3385 7.04713  10
   4   4   1 95.8404 5.25048  25
   4   4   1 93.8233 5.07802  20
   4   4   1 97.5095 7.28025   3
   4   4   1 101.313 6.88554   8
   4   4   1 94.1535 5.20360  33
   4   4   1 78.9420 9.33967   5
   4   4   1 104.701 10.5819   4
   4   4   1 84.3458 5.47339   1
  -5  -4  -1 4.51282 0.91888  29
  -5  -4  -1 3.19411 1.55039  16
   5   4   1 2.17983 1.67837  16
   5   4   1 3.81821 3.04299   5
   5   4   1 4.17226 0.70754  25
   5   4   1 4.62644 0.72071  33
   5   4   1 9.05169 4.31173   4
  -6  -4  -1 27.2079 3.25265  26
  -6  -4  -1 32.4885 4.53834  10
  -6  -4  -1 22.3451 2.37891  29
  -6  -4  -1 29.8253 4.22959  12
  -6  -4  -1 32.1549 3.72583  16
   6   4   1 23.5442 2.61588   1
   6   4   1 23.4182 3.42775  16
   6   4   1 24.2057 5.69574   5
   6   4   1 19.9059 3.76497   3
   6   4   1 27.9768 1.99573  33
   6   4   1 27.4185 3.80635   1
   6   4   1 32.3786 7.92763   4
   6   4   1 29.4756 2.20086  29
   6   4   1 27.9721 1.98695  25
   6   4   1 25.8829 3.77583   8
  -7  -4  -1 58.2167 6.87876  10
  -7  -4  -1 53.2797 3.84916  29
  -7  -4  -1 51.8619 2.94526  28
  -7  -4  -1 52.8643 4.55597  26
  -7  -4  -1 52.0271 6.39959  12
  -7  -4  -1 57.2705 5.04775  16
   7   4   1 50.7380 4.72008   1
   7   4   1 59.5014 3.44982  25
   7   4   1 57.6684 6.41505   3
   7   4   1 56.9257 5.28501   1
   7   4   1 55.5747 3.40844  33
   7   4   1 47.5063 8.89070   5
   7   4   1 60.2627 10.5730   4
  -8  -4  -1 9.68207 2.62666   6
  -8  -4  -1 7.32663 2.59487  12
  -8  -4  -1 10.2221 2.33206  16
  -8  -4  -1 9.75228 3.22338  10
  -8  -4  -1 7.85642 0.53456  28
  -8  -4  -1 7.11472 2.25547  26
  -8  -4  -1 9.15608 1.42443  29
   8   4   1 12.3826 2.75532   1
   8   4   1 8.11167 0.74431  22
   8   4   1 8.41020 0.96831  17
   8   4   1 7.15117 1.73741  15
   8   4   1 8.29983 1.27366  25
   8   4   1 9.24368 1.00140  32
   8   4   1 0.60185 3.92885   5
   8   4   1 6.57676 2.57385   3
  -9  -4  -1 26.9803 6.10592  10
  -9  -4  -1 26.7342 4.71315   6
  -9  -4  -1 22.7355 3.92062  16
  -9  -4  -1 22.5356 3.65605  26
  -9  -4  -1 22.2739 1.23674  28
  -9  -4  -1 24.5171 5.38090  12
  -9  -4  -1 22.3244 2.91150  29
  -9  -4  -1 21.9052 1.46431  13
  -9  -4  -1 20.4075 1.86714  21
   9   4   1 19.6006 1.61965  32
   9   4   1 19.9725 1.36886  22
   9   4   1 19.0112 1.92867  33
   9   4   1 10.8354 5.90858   5
   9   4   1 20.0149 2.75995  15
   9   4   1 21.3599 3.61979   1
   9   4   1 21.8788 1.70628  17
   9   4   1 22.3796 4.66009   3
   9   4   1 21.1178 1.86434  25
 -10  -4  -1 275.205 20.6769  12
 -10  -4  -1 261.629 13.8242  21
 -10  -4  -1 252.665 14.6571  29
 -10  -4  -1 260.551 21.5966   9
 -10  -4  -1 281.491 21.1922  10
 -10  -4  -1 233.236 13.7675  13
 -10  -4  -1 242.639 15.2971  16
 -10  -4  -1 258.611 13.6077  28
  10   4   1 256.535 13.9012  17
  10   4   1 252.684 13.7173  24
  10   4   1 235.037 14.0498  25
  10   4   1 255.172 14.1149  33
  10   4   1 277.128 16.3630   1
  10   4   1 275.639 19.4496   3
  10   4   1 255.161 13.8990  32
  10   4   1 250.568 13.6453  22
 -11  -4  -1 -1.3268 3.04062  26
 -11  -4  -1 -3.4599 3.62020  10
 -11  -4  -1 1.04432 5.31325   9
 -11  -4  -1 -6.4270 3.34393  12
 -11  -4  -1 0.16996 1.80118  16
 -11  -4  -1 -0.3596 1.46971  29
 -11  -4  -1 1.16778 0.31688  28
 -11  -4  -1 1.37677 0.68786  21
  11   4   1 1.06353 0.72116  24
  11   4   1 0.96300 0.69093  25
  11   4   1 1.59643 0.59866  17
  11   4   1 1.27136 0.52648  22
  11   4   1 1.26733 0.98770  33
  11   4   1 1.53663 1.72863   1
  11   4   1 1.34121 0.81703  32
  11   4   1 -4.7182 3.69778   3
 -12  -4  -1 1.68828 0.59220  21
 -12  -4  -1 2.06986 1.52651  29
 -12  -4  -1 2.78053 0.65294  13
 -12  -4  -1 -0.2760 1.62737  16
 -12  -4  -1 -3.5924 3.25696  26
 -12  -4  -1 1.82938 0.42620  28
  12   4   1 1.52341 0.48356  17
  12   4   1 1.10291 1.59589   1
  12   4   1 2.69728 0.91403  32
  12   4   1 1.60683 1.06424  33
  12   4   1 0.94841 0.76013  24
  12   4   1 2.58043 0.53896  22
 -13  -4  -1 24.3527 1.49556  21
 -13  -4  -1 22.8252 1.50883  28
 -13  -4  -1 23.3189 1.75047  13
 -13  -4  -1 21.7614 1.77303  34
  13   4   1 22.6625 1.95299  24
  13   4   1 22.6552 1.52821  22
 -14  -4  -1 0.71287 0.44138  34
 -14  -4  -1 0.67444 0.44750  28
 -14  -4  -1 0.76938 0.48547  13
 -14  -4  -1 0.59987 0.33069  21
  14   4   1 0.69267 0.28922  14
 -15  -4  -1 3.21742 0.50121  13
 -15  -4  -1 4.01580 0.39654  21
  15   4   1 4.51828 0.44603  14
  13  -5  -1 0.84204 0.63585  13
 -13   5   1 1.25457 0.44649  13
  12  -5  -1 1.94862 1.39337  13
 -12   5   1 2.62368 0.74017  13
  11  -5  -1 1.21486 0.57991  26
  11  -5  -1 1.87020 1.97638  13
 -11   5   1 1.23158 0.69380  13
  10  -5  -1 159.833 9.43843  26
 -10   5   1 163.257 10.4273  29
 -10   5   1 190.875 12.3972  16
 -10   5   1 184.315 12.7759  26
   9  -5  -1 0.54495 0.71610  29
   9  -5  -1 17.3280 11.2481  16
   9  -5  -1 0.75875 3.90414  12
   9  -5  -1 2.74531 2.92960  13
   9  -5  -1 4.67007 3.91545  10
   9  -5  -1 3.53833 2.56945  11
   9  -5  -1 1.55444 0.98217  26
  -9   5   1 0.98461 1.43140  29
  -9   5   1 0.76169 4.93397   6
  -9   5   1 8.84204 8.42079  12
  -9   5   1 -1.4349 3.93991  26
  -9   5   1 -1.0840 7.95144  10
  -9   5   1 0.90904 0.64795  34
  -9   5   1 1.24347 0.75896  13
   8  -5  -1 27.4233 4.81251  10
   8  -5  -1 29.3679 2.28070  29
   8  -5  -1 31.6614 7.48683   3
   8  -5  -1 31.5938 2.39373  26
   8  -5  -1 18.1044 4.66843   9
   8  -5  -1 26.2682 5.55015   1
   8  -5  -1 39.0627 7.17200  12
   8  -5  -1 23.1545 4.47647  11
  -8   5   1 33.6447 3.35457  29
  -8   5   1 24.6282 6.95267  10
  -8   5   1 22.2384 6.12104   6
  -8   5   1 38.3588 7.45558  12
   7  -5  -1 76.5543 4.16249  26
   7  -5  -1 59.4007 7.02625  10
   7  -5  -1 61.9493 6.37610   1
   7  -5  -1 61.5212 3.84550  25
   7  -5  -1 66.9052 4.03900  29
   7  -5  -1 64.3108 6.31937   9
   7  -5  -1 67.3221 7.01563  11
   7  -5  -1 71.2856 8.35073  12
  -7   5   1 73.8226 9.12344   6
  -7   5   1 81.5585 11.0152  12
  -7   5   1 57.9219 10.3372   2
  -7   5   1 75.9797 6.82790  26
  -7   5   1 58.1678 4.15042  20
   6  -5  -1 40.9302 5.01195  12
   6  -5  -1 33.6334 3.84303   9
   6  -5  -1 32.6354 2.25575  29
   6  -5  -1 28.7234 4.72667   1
   6  -5  -1 39.1836 4.56019  10
  -6   5   1 28.8188 3.15363  29
  -6   5   1 37.7657 6.97829   2
  -6   5   1 24.5287 5.67697  12
  -6   5   1 36.0431 2.08941  34
  -6   5   1 25.8020 6.08135  10
   5  -5  -1 19.7990 3.72577  12
   5  -5  -1 27.3511 3.14379   9
   5  -5  -1 30.0127 4.25450  11
   5  -5  -1 22.0058 1.65078  29
   5  -5  -1 24.6002 1.96310  26
   5  -5  -1 19.8486 3.44548  10
  -5   5   1 19.1015 4.85893  10
  -5   5   1 21.8463 2.62674  26
  -5   5   1 20.1959 1.98353  20
  -5   5   1 24.5599 1.53093  34
  -5   5   1 17.0392 4.58760   2
  -5   5   1 18.0804 4.28844   6
  -5   5   1 22.0247 2.72863  29
   4  -5  -1 27.3800 4.22059  12
   4  -5  -1 31.6154 3.47073   9
   4  -5  -1 39.4513 4.57369  11
   4  -5  -1 33.0917 3.91085   1
   4  -5  -1 33.2270 2.23698  29
  -4   5   1 36.5244 5.92355   2
  -4   5   1 44.3161 5.31079   6
  -4   5   1 39.7823 3.96817  26
  -4   5   1 31.1908 6.09337   8
  -4   5   1 36.8614 3.14176  29
  -4   5   1 40.3558 2.47018  20
   3  -5  -1 28.4682 3.00691   9
   3  -5  -1 26.8790 3.45293  10
   3  -5  -1 28.0582 3.45651   1
   3  -5  -1 29.7735 1.96450  29
   3  -5  -1 31.7904 4.04174  11
  -3   5   1 34.5337 6.58143   8
  -3   5   1 35.3130 5.08259   2
  -3   5   1 30.9261 4.50603   6
  -3   5   1 39.4612 4.21084  16
  -3   5   1 34.4052 3.34293  26
  -3   5   1 32.2793 2.70834  29
  -3   5   1 31.8367 2.14311  20
   2  -5  -1 90.6500 6.81897  12
   2  -5  -1 92.3312 4.94323  29
   2  -5  -1 89.8761 6.12905   9
   2  -5  -1 94.9446 7.22816  11
   2  -5  -1 92.1546 6.58877  10
  -2   5   1 78.4065 7.48809   2
  -2   5   1 84.7901 5.27940  29
  -2   5   1 83.7310 4.99216  20
  -2   5   1 104.075 7.44011   6
  -2   5   1 81.8223 8.11569  10
  -2   5   1 85.9246 6.11626  16
  -2   5   1 87.4288 8.14935  12
  -2   5   1 93.2981 5.41153  26
   1  -5  -1 239.666 14.8304  11
   1  -5  -1 246.008 13.8494   9
   1  -5  -1 241.728 12.6068  29
   1  -5  -1 243.082 14.1244  10
   1  -5  -1 259.754 13.4315  16
   1  -5  -1 245.892 14.3924  12
  -1   5   1 233.660 14.3561   6
  -1   5   1 215.260 13.9490   1
  -1   5   1 235.095 15.5522   8
  -1   5   1 227.569 14.9227   2
  -1   5   1 234.563 13.2756  16
  -1   5   1 231.225 12.6316  20
  -1   5   1 216.906 12.7010  29
  -1   5   1 223.344 12.5461  34
  -1   5   1 234.109 14.0367   3
   0  -5  -1 68.2953 4.76283  10
   0  -5  -1 67.1189 3.60298  29
   0  -5  -1 69.0181 5.42500  11
   0  -5  -1 66.3146 4.90247  12
   0  -5  -1 70.9692 4.61022   9
   0   5   1 63.0958 3.83605  29
   0   5   1 60.5089 4.65402   1
   0   5   1 59.7638 5.53695   2
   0   5   1 62.8584 3.65925  20
   0   5   1 62.1908 4.84703   3
   0   5   1 62.4088 3.61642  33
   0   5   1 61.3777 4.19537  16
   0   5   1 56.4217 5.10193   6
   0   5   1 72.3613 6.23867   8
  -1  -5  -1 2.47699 1.55670  30
  -1  -5  -1 4.86365 1.13375  10
  -1  -5  -1 6.16981 0.82392  16
  -1  -5  -1 4.15789 1.19152  12
  -1  -5  -1 5.66139 0.76876  29
  -1  -5  -1 5.33455 1.14302   9
   1   5   1 6.19060 2.04519   8
   1   5   1 3.76803 1.36528   3
   1   5   1 4.41806 0.60637  34
   1   5   1 6.66843 1.91960   2
   1   5   1 4.99313 0.64092  20
   1   5   1 5.01661 0.61260  33
   1   5   1 4.32956 0.75732  25
  -2  -5  -1 108.807 5.89672  16
  -2  -5  -1 107.862 7.03717  10
  -2  -5  -1 103.684 7.10273  12
  -2  -5  -1 100.240 5.89273  29
  -2  -5  -1 109.328 6.90103   9
   2   5   1 116.353 8.06547   8
   2   5   1 109.408 7.57760   2
   2   5   1 104.728 6.37060   1
   2   5   1 103.882 5.88634  33
   2   5   1 112.983 10.6806   5
   2   5   1 108.907 5.89834  20
   2   5   1 112.859 7.51403   3
  -3  -5  -1 1.56115 1.07325  10
  -3  -5  -1 -0.1057 0.91945   9
  -3  -5  -1 -0.4877 0.95005  12
  -3  -5  -1 0.05529 0.51007  29
  -3  -5  -1 0.09057 0.49935  16
  -3  -5  -1 0.70366 0.60873  30
   3   5   1 -1.0103 1.60128   2
   3   5   1 0.39582 0.51970  25
   3   5   1 0.84782 0.46255  20
   3   5   1 4.87842 3.60358   5
   3   5   1 0.84091 0.45150  33
   3   5   1 0.09847 0.54777   1
  -4  -5  -1 108.036 7.55013  10
  -4  -5  -1 106.046 5.78781  29
  -4  -5  -1 102.221 7.99024   9
  -4  -5  -1 102.151 7.43957  12
  -4  -5  -1 101.624 5.94310  16
   4   5   1 105.130 5.72124  33
   4   5   1 110.344 11.1414   5
   4   5   1 97.0390 11.8344   4
   4   5   1 98.4366 5.64610  20
   4   5   1 93.9073 8.32414   2
   4   5   1 102.690 7.82020   8
   4   5   1 110.762 5.84572  25
   4   5   1 96.7408 6.07051   1
   4   5   1 102.001 7.92760   3
  -5  -5  -1 -0.0293 1.15966  12
  -5  -5  -1 1.36229 1.90393   9
  -5  -5  -1 0.45326 0.77747  29
  -5  -5  -1 -0.4543 1.20930  10
  -5  -5  -1 0.71123 1.08640  16
   5   5   1 1.33665 0.64970  33
   5   5   1 0.44734 0.65873   1
   5   5   1 3.17975 1.70515   8
   5   5   1 3.20219 1.86998   3
   5   5   1 0.43573 0.58601  25
   5   5   1 1.83124 1.83546   1
  -6  -5  -1 30.9045 4.70226  10
  -6  -5  -1 37.3776 4.61080  12
  -6  -5  -1 34.8384 1.92808  28
  -6  -5  -1 36.4706 3.28073  16
  -6  -5  -1 38.1688 2.90525  29
   6   5   1 33.2353 4.26590   1
   6   5   1 33.4490 7.33653   5
   6   5   1 30.5198 2.82262   1
   6   5   1 37.5269 2.47258  25
   6   5   1 38.9236 2.45292  33
   6   5   1 36.5114 5.11190   3
  -7  -5  -1 -1.5506 1.74010  10
  -7  -5  -1 0.75459 1.03678  29
  -7  -5  -1 0.26484 1.92180  12
  -7  -5  -1 -0.0019 1.25402  16
  -7  -5  -1 0.22391 0.10588  28
   7   5   1 -1.2138 1.81532   3
   7   5   1 0.17453 1.70084   1
   7   5   1 0.48838 0.39843  32
   7   5   1 0.77004 0.66196  25
   7   5   1 2.76670 3.59778   5
   7   5   1 2.21689 1.11058   1
   7   5   1 1.38259 2.45121   8
   7   5   1 0.23959 0.49017  17
   7   5   1 0.26874 0.35861  22
   7   5   1 0.26214 0.65873  33
  -8  -5  -1 3.52180 2.34949  12
  -8  -5  -1 5.40425 3.04427   9
  -8  -5  -1 -0.2364 1.37177  16
  -8  -5  -1 0.20956 1.14499  29
  -8  -5  -1 3.16701 2.23940  10
   8   5   1 0.68495 1.60381   1
   8   5   1 0.79374 0.62891  25
   8   5   1 0.13098 0.72856  33
   8   5   1 -2.9962 3.96500   5
   8   5   1 0.48401 0.58429  17
   8   5   1 5.72158 4.48228   8
   8   5   1 -0.0252 0.35334  22
   8   5   1 1.54919 1.22909  15
   8   5   1 1.42637 2.09805   3
  -9  -5  -1 15.7466 4.05082  10
  -9  -5  -1 19.7880 2.70409  29
  -9  -5  -1 17.9956 1.34424  13
  -9  -5  -1 20.9838 3.34458  16
  -9  -5  -1 18.3946 4.86920   9
  -9  -5  -1 20.3829 1.13826  28
  -9  -5  -1 16.5713 4.01407  12
   9   5   1 21.3395 1.96598  33
   9   5   1 19.0307 3.61056   1
   9   5   1 21.6977 1.60257  32
   9   5   1 20.5235 2.64038  15
   9   5   1 21.0834 1.69492  17
   9   5   1 18.4587 1.30747  22
   9   5   1 19.8176 1.86886  25
   9   5   1 8.89279 6.43509   5
 -10  -5  -1 67.4685 5.00694  29
 -10  -5  -1 66.8303 8.70587  12
 -10  -5  -1 74.0115 3.88056  28
 -10  -5  -1 70.6480 5.67877  16
 -10  -5  -1 84.8878 10.9026   9
 -10  -5  -1 69.0013 9.41131  10
 -10  -5  -1 68.8546 4.07244  13
 -10  -5  -1 71.6012 4.32572  21
  10   5   1 72.7749 4.24884  32
  10   5   1 71.9247 5.40493  15
  10   5   1 74.4839 4.14093  24
  10   5   1 72.0440 4.49833  33
  10   5   1 66.6855 4.48527  25
  10   5   1 67.8035 3.94668  22
  10   5   1 69.9754 4.27872  17
  10   5   1 72.5443 9.05992   3
  10   5   1 76.8962 6.30194   1
 -11  -5  -1 19.3010 1.46497  13
 -11  -5  -1 17.6954 1.68788  21
 -11  -5  -1 20.9277 2.77071  29
 -11  -5  -1 20.3341 5.98606   9
 -11  -5  -1 16.0134 2.56836  16
 -11  -5  -1 18.4777 1.12389  28
  11   5   1 11.2065 5.04007   3
  11   5   1 17.2452 3.00491   1
  11   5   1 19.1699 1.71345  32
  11   5   1 16.5258 1.52762  17
  11   5   1 14.5286 1.72270  25
  11   5   1 17.0508 1.67627  24
  11   5   1 14.8263 1.99737  33
  11   5   1 17.0156 1.28428  22
 -12  -5  -1 27.0445 1.88577  13
 -12  -5  -1 21.9370 2.89280  29
 -12  -5  -1 27.5657 1.82107  21
 -12  -5  -1 23.3956 3.07495  16
 -12  -5  -1 25.1803 1.57152  28
  12   5   1 24.0508 2.05267  24
  12   5   1 24.9638 1.75284  17
  12   5   1 24.1811 3.23959   1
  12   5   1 24.6459 2.03984  32
  12   5   1 26.0745 1.65782  22
 -13  -5  -1 13.9439 1.04747  21
 -13  -5  -1 10.5875 1.21341  13
 -13  -5  -1 10.7849 0.96360  28
  13   5   1 10.8226 1.21901  32
  13   5   1 11.4408 1.02801  22
  13   5   1 10.7335 1.16203  24
 -14  -5  -1 1.18006 0.36188  21
 -14  -5  -1 1.98447 0.50078  13
 -14  -5  -1 1.17266 0.46256  34
 -14  -5  -1 1.33453 0.42990  28
  14   5   1 1.53650 0.31643  14
  14   5   1 1.81512 0.43699  22
  14   5   1 2.06627 0.80981  24
 -15  -5  -1 6.76755 0.50140  21
 -15  -5  -1 5.86311 0.71789  13
  15   5   1 6.73601 0.51738  14
  12  -6  -1 1.90164 1.13665  13
 -12   6   1 1.13367 0.55957  13
  11  -6  -1 0.47789 1.66313  13
  11  -6  -1 0.53230 0.56715  26
 -11   6   1 0.71614 0.69894  13
  10  -6  -1 84.3976 6.74545  13
 -10   6   1 97.8742 5.33341  13
   9  -6  -1 29.8102 2.48517  26
   9  -6  -1 26.6431 2.42476  29
  -9   6   1 34.2054 2.10562  34
   8  -6  -1 126.214 7.25333  29
   8  -6  -1 115.136 11.3506  10
   8  -6  -1 132.961 7.19420  26
   8  -6  -1 137.128 11.3029  11
   8  -6  -1 105.736 12.4607  12
   8  -6  -1 114.055 11.4131   9
  -8   6   1 113.085 17.0094   2
  -8   6   1 151.615 10.3256  26
  -8   6   1 109.926 13.5208   6
   7  -6  -1 9.67280 3.27057  12
   7  -6  -1 16.6264 6.43251   3
   7  -6  -1 4.72756 2.68629   9
   7  -6  -1 9.68659 1.32364  29
   7  -6  -1 9.60895 3.20787  10
   7  -6  -1 9.17986 2.98753  11
   7  -6  -1 14.9767 3.08148  13
  -7   6   1 6.24535 3.94763   6
  -7   6   1 8.40923 0.87562  19
  -7   6   1 17.8973 8.60011  10
  -7   6   1 15.7966 3.48165  16
  -7   6   1 11.4697 1.83611  29
  -7   6   1 14.1769 3.34044  26
  -7   6   1 19.0805 8.67624  12
  -7   6   1 6.17396 6.23392   2
  -7   6   1 7.84645 1.24641  20
   6  -6  -1 -0.2155 0.74372  26
   6  -6  -1 2.64411 2.04153  12
   6  -6  -1 0.81051 2.33913  13
   6  -6  -1 2.27571 1.52884  10
   6  -6  -1 0.82097 1.68499  11
   6  -6  -1 4.15212 8.10403  16
   6  -6  -1 0.51972 0.50567  29
  -6   6   1 -0.5638 1.13608  29
  -6   6   1 0.26533 0.49380  13
  -6   6   1 -0.2167 5.73677  10
  -6   6   1 -8.4167 5.67616  12
  -6   6   1 0.17847 3.03353   6
  -6   6   1 -2.8775 1.97408  16
  -6   6   1 2.60777 2.68473  26
  -6   6   1 0.71665 0.88925  20
  -6   6   1 0.55690 0.41873  19
  -6   6   1 0.17579 0.53838  34
  -6   6   1 0.15009 4.83601   2
   5  -6  -1 0.11205 6.47664  16
   5  -6  -1 1.58745 1.88547  13
   5  -6  -1 0.66745 1.46199  11
   5  -6  -1 0.88032 1.08844   9
  -5   6   1 10.8657 5.29264  10
  -5   6   1 0.70121 0.87109  20
  -5   6   1 -0.6280 3.20025   2
  -5   6   1 2.31004 0.62791  23
  -5   6   1 1.52024 2.34991  16
  -5   6   1 0.63078 2.23207  26
  -5   6   1 0.88424 0.42986  19
  -5   6   1 1.48863 1.18197  29
   4  -6  -1 159.567 9.86604   9
   4  -6  -1 143.649 10.7902  12
   4  -6  -1 150.449 7.84106  29
   4  -6  -1 150.615 11.1338  11
   4  -6  -1 131.890 10.1195  10
  -4   6   1 141.095 14.0359   8
  -4   6   1 140.750 7.92470  20
  -4   6   1 136.554 8.24784  29
  -4   6   1 131.574 12.0556   2
  -4   6   1 137.321 11.7016   6
  -4   6   1 129.303 13.3172  10
  -4   6   1 133.891 13.0005  12
   3  -6  -1 36.7034 3.59219   9
   3  -6  -1 38.5361 2.37103  29
   3  -6  -1 37.6711 4.22114  10
   3  -6  -1 37.0765 4.48834  12
   3  -6  -1 29.3231 4.74160  11
  -3   6   1 38.0840 3.07815  29
  -3   6   1 43.9729 5.81385   6
  -3   6   1 31.6312 5.79260  12
  -3   6   1 35.6044 4.42671  16
  -3   6   1 44.7095 3.95250  26
  -3   6   1 33.4769 6.14953  10
  -3   6   1 39.6951 2.60049  20
  -3   6   1 37.7451 7.53536   8
  -3   6   1 41.0643 6.26090   2
   2  -6  -1 47.3396 4.07693   9
   2  -6  -1 46.3976 4.47072  10
   2  -6  -1 48.2935 2.76829  29
   2  -6  -1 48.6827 4.85655  12
   2  -6  -1 50.1504 5.14392  11
   2  -6  -1 53.9202 5.70401  16
  -2   6   1 47.0213 6.17856   2
  -2   6   1 45.0770 2.91207  20
  -2   6   1 41.8066 4.32735  16
  -2   6   1 41.8794 7.01880   8
  -2   6   1 39.8816 6.28210  12
  -2   6   1 44.5432 3.26776  29
  -2   6   1 47.4057 5.51718   6
   1  -6  -1 732.523 39.9975  12
   1  -6  -1 728.994 39.6631  10
   1  -6  -1 757.961 38.6618  16
   1  -6  -1 730.828 39.2256   9
   1  -6  -1 722.691 40.6320  11
   1  -6  -1 724.928 37.7173  29
  -1   6   1 700.923 39.6162   6
  -1   6   1 714.067 39.5711   3
  -1   6   1 652.154 37.7587  29
  -1   6   1 716.313 41.5607   8
  -1   6   1 730.169 37.7679  20
  -1   6   1 691.575 39.5395   1
  -1   6   1 741.171 41.0476   2
  -1   6   1 650.435 38.2606  16
  -1   6   1 665.842 37.6522  34
   0  -6  -1 3.64275 1.09501  16
   0  -6  -1 5.80170 0.75085  29
   0  -6  -1 7.49125 1.85965  11
   0  -6  -1 4.77332 1.33708  10
   0  -6  -1 6.36804 1.56430  12
   0  -6  -1 6.53358 1.33761   9
   0   6   1 4.56430 1.75342   1
   0   6   1 4.87784 2.09351   6
   0   6   1 7.05619 2.74030   8
   0   6   1 5.89971 0.78971  20
   0   6   1 5.59624 0.71164  33
   0   6   1 2.32078 2.12063   2
   0   6   1 3.14871 1.32264   3
   0   6   1 6.75341 0.95373  34
   0   6   1 5.34699 1.27849  16
  -1  -6  -1 411.305 22.1003  29
  -1  -6  -1 389.759 23.6582  12
  -1  -6  -1 432.853 22.3292  16
  -1  -6  -1 396.167 23.4656  10
  -1  -6  -1 432.316 23.4741   9
   1   6   1 431.663 23.0928   1
   1   6   1 433.475 25.3149   8
   1   6   1 423.854 24.7083   2
   1   6   1 410.541 23.7868   3
   1   6   1 374.565 22.0631  34
   1   6   1 422.235 22.1342  20
   1   6   1 419.031 22.0944  33
  -2  -6  -1 3.04278 1.05858   9
  -2  -6  -1 0.53977 1.00613  12
  -2  -6  -1 2.42392 0.51324  16
  -2  -6  -1 1.25683 0.98988  10
  -2  -6  -1 1.88643 0.52841  29
   2   6   1 1.08146 1.23348   3
   2   6   1 2.60848 0.60743  20
   2   6   1 3.11182 0.58901  33
   2   6   1 2.66002 0.76055  25
   2   6   1 0.80052 1.74864   8
   2   6   1 1.48893 2.73078   5
   2   6   1 3.01072 2.01895   2
  -3  -6  -1 604.424 31.3054  16
  -3  -6  -1 587.663 31.2888  29
  -3  -6  -1 611.238 33.3027  12
  -3  -6  -1 596.605 32.7910   9
  -3  -6  -1 519.835 31.4068  30
  -3  -6  -1 614.996 33.1151  10
   3   6   1 579.521 33.4107   2
   3   6   1 593.560 31.4094  25
   3   6   1 567.917 37.3988   5
   3   6   1 602.918 31.2717  33
   3   6   1 578.364 31.8644   1
   3   6   1 567.543 31.2530  20
   3   6   1 598.096 34.2622   8
   3   6   1 606.498 33.5018   3
  -4  -6  -1 19.2927 1.69354  29
  -4  -6  -1 21.9131 3.03609  12
  -4  -6  -1 18.0628 1.65303  16
  -4  -6  -1 22.3844 2.94345  10
  -4  -6  -1 17.4905 3.10221   9
   4   6   1 18.5666 3.40914   3
   4   6   1 19.1829 3.57598   8
   4   6   1 20.7193 3.96520   1
   4   6   1 17.9232 3.75257   2
   4   6   1 20.3805 1.57268  33
   4   6   1 20.2362 1.53275  20
   4   6   1 18.7728 1.99128   1
  -5  -6  -1 134.026 9.93196   9
  -5  -6  -1 135.124 9.72099  12
  -5  -6  -1 125.478 7.39434  29
  -5  -6  -1 135.815 9.62055  10
  -5  -6  -1 129.952 7.48459  16
   5   6   1 134.476 10.1923   8
   5   6   1 128.214 9.26462   1
   5   6   1 114.393 13.4861   5
   5   6   1 138.694 7.47987  25
   5   6   1 136.118 7.31712  33
   5   6   1 128.925 7.82941   1
   5   6   1 132.496 7.22083  20
   5   6   1 127.128 10.0004   3
  -6  -6  -1 110.617 8.66504  10
  -6  -6  -1 101.366 5.97491  29
  -6  -6  -1 102.195 6.13802  16
  -6  -6  -1 111.077 8.63600  12
  -6  -6  -1 90.9531 5.41269  28
  -6  -6  -1 113.663 9.25517   9
   6   6   1 99.2769 12.8488   5
   6   6   1 99.5503 5.79061  33
   6   6   1 94.2382 7.59022   1
   6   6   1 102.428 8.80577   3
   6   6   1 99.6424 5.79623  17
   6   6   1 105.282 5.95717  25
   6   6   1 105.430 8.92884   8
   6   6   1 101.738 6.34360   1
  -7  -6  -1 2.64810 0.99524  29
  -7  -6  -1 -0.0594 1.95005  12
  -7  -6  -1 4.14745 2.55438   9
  -7  -6  -1 2.39656 2.31404  10
  -7  -6  -1 2.68256 1.18259  16
  -7  -6  -1 2.35027 0.24467  28
   7   6   1 0.51106 1.08888  15
   7   6   1 1.14290 0.71079  33
   7   6   1 1.95574 3.29698   8
   7   6   1 -5.4993 4.04453   5
   7   6   1 3.14050 0.90866  25
   7   6   1 3.11131 0.74710  17
   7   6   1 2.48014 1.01681   1
   7   6   1 5.61569 2.29752   3
   7   6   1 1.12784 1.67788   1
   7   6   1 2.51679 0.49606  32
  -8  -6  -1 165.742 12.5972  10
  -8  -6  -1 140.688 8.39527  13
  -8  -6  -1 168.519 13.6079   9
  -8  -6  -1 163.284 9.31683  16
  -8  -6  -1 151.039 8.93991  29
  -8  -6  -1 160.663 12.4590  12
  -8  -6  -1 154.678 8.25284  28
   8   6   1 143.960 8.33387  22
   8   6   1 169.567 10.5778   1
   8   6   1 144.867 8.80769  25
   8   6   1 152.860 8.69417  33
   8   6   1 135.674 16.7678   5
   8   6   1 168.908 9.47838  15
   8   6   1 155.536 12.6300   3
   8   6   1 171.825 14.6313   8
   8   6   1 153.081 8.68667  17
  -9  -6  -1 69.3408 4.17011  13
  -9  -6  -1 78.2497 9.02510   9
  -9  -6  -1 75.1169 4.00531  28
  -9  -6  -1 73.1526 4.97620  29
  -9  -6  -1 78.8289 5.36150  16
  -9  -6  -1 68.8262 8.14511  10
   9   6   1 72.7845 4.68494  25
   9   6   1 81.8543 6.27697   1
   9   6   1 73.8831 4.52811  17
   9   6   1 74.1098 4.12010  22
   9   6   1 76.9933 4.60440  33
   9   6   1 71.9525 4.34017  32
   9   6   1 76.4315 5.47191  15
   9   6   1 68.6956 8.31189   3
 -10  -6  -1 106.628 7.27416  16
 -10  -6  -1 119.936 7.12915  29
 -10  -6  -1 114.803 11.3024  12
 -10  -6  -1 114.657 12.3084   9
 -10  -6  -1 112.271 6.22840  13
 -10  -6  -1 105.263 6.44940  21
 -10  -6  -1 114.904 6.04096  28
 -10  -6  -1 107.851 11.1466  10
  10   6   1 118.958 6.40360  32
  10   6   1 110.709 6.60171  33
  10   6   1 110.390 11.0586   3
  10   6   1 112.623 8.06394   1
  10   6   1 116.303 6.50247  17
  10   6   1 117.743 6.28928  24
  10   6   1 111.412 7.55225  15
  10   6   1 103.964 6.65653  25
  10   6   1 111.668 6.12830  22
 -11  -6  -1 2.13885 0.32979  28
 -11  -6  -1 3.05385 0.57875  13
 -11  -6  -1 10.5521 5.62941   9
 -11  -6  -1 -0.4953 1.11220  29
 -11  -6  -1 1.88462 0.95138  21
 -11  -6  -1 1.28250 1.16660  16
  11   6   1 3.13717 0.90462  24
  11   6   1 2.39037 0.53849  22
  11   6   1 2.08769 1.34465   1
  11   6   1 1.87599 1.83455  15
  11   6   1 3.22597 0.88284  32
  11   6   1 2.83000 0.95784  33
  11   6   1 1.63918 0.71203  17
 -12  -6  -1 10.0201 1.09617  13
 -12  -6  -1 10.8318 1.26188  21
 -12  -6  -1 9.64543 0.78101  28
  12   6   1 10.6745 1.15642  24
  12   6   1 9.06701 1.17789  32
  12   6   1 8.61654 1.05826  17
  12   6   1 10.5773 1.02299  22
 -13  -6  -1 1.34691 0.52358  13
 -13  -6  -1 0.31582 0.34596  28
 -13  -6  -1 0.95832 0.52502  21
  13   6   1 0.88381 0.39611  17
  13   6   1 0.59220 0.65783  32
  13   6   1 0.71716 0.44915  22
  13   6   1 0.13502 0.82789  24
 -14  -6  -1 5.21037 0.60260  21
 -14  -6  -1 4.62896 0.50410  28
 -14  -6  -1 4.73697 0.73568  13
  14   6   1 6.04792 0.53932  14
  14   6   1 3.23666 0.85437  24
  14   6   1 4.04819 0.49973  22
 -15  -6  -1 1.25889 0.22381  21
 -15  -6  -1 1.11727 0.31314  13
  15   6   1 1.47421 0.20754  14
  12  -7  -1 2.67564 0.86806  13
  11  -7  -1 1.16462 1.31227  13
  10  -7  -1 70.7774 5.71658  13
 -10   7   1 80.9327 4.39570  13
   9  -7  -1 -1.2539 2.23794  13
   9  -7  -1 10.1333 9.09040  16
   9  -7  -1 1.33085 0.76584  29
  -9   7   1 0.55087 0.72042  13
   8  -7  -1 82.7311 4.74009  26
   8  -7  -1 77.4708 4.73341  29
   8  -7  -1 61.5740 9.72156   9
   8  -7  -1 72.9444 10.5800  12
   8  -7  -1 79.0097 8.54669  11
  -8   7   1 68.3315 12.7860   6
   7  -7  -1 8.64560 3.53856  12
   7  -7  -1 14.4703 6.43770   3
   7  -7  -1 3.35655 2.59717  13
   7  -7  -1 5.94064 2.63589   9
   7  -7  -1 2.86164 8.80670  16
   7  -7  -1 1.18760 0.64530  29
   7  -7  -1 2.53116 0.99615  26
   7  -7  -1 3.65279 2.42332  10
  -7   7   1 3.06040 7.22940   2
  -7   7   1 1.58293 0.75286  34
  -7   7   1 2.68164 1.03396  20
  -7   7   1 2.28310 0.79582  13
  -7   7   1 5.52522 5.61496   6
  -7   7   1 -0.9875 3.44391  26
  -7   7   1 2.88498 0.61500  19
   6  -7  -1 13.1562 2.74888  13
   6  -7  -1 11.9041 2.50803   9
   6  -7  -1 12.2922 3.20336  12
   6  -7  -1 18.3434 3.86118  10
   6  -7  -1 8.44776 3.08282  11
   6  -7  -1 10.3570 1.31573  29
  -6   7   1 9.96652 1.25614  34
  -6   7   1 11.2136 3.21948  26
  -6   7   1 12.7716 1.07662  19
  -6   7   1 9.81434 5.51654   2
   5  -7  -1 29.8111 3.80497   9
   5  -7  -1 33.9457 2.27239  29
   5  -7  -1 29.7239 5.36327  11
   5  -7  -1 38.4290 4.98566  10
   5  -7  -1 35.1064 4.15641  13
   5  -7  -1 32.5437 5.09958  12
  -5   7   1 34.2165 7.10826   2
  -5   7   1 30.6500 2.18447  23
  -5   7   1 34.1428 2.67565  20
  -5   7   1 33.4209 2.02113  19
  -5   7   1 36.0489 5.91578   6
   4  -7  -1 10.5937 2.20431  13
   4  -7  -1 15.7481 2.77792   9
   4  -7  -1 7.56456 6.02262  16
   4  -7  -1 12.6306 3.00615  12
   4  -7  -1 9.94363 2.88849  11
   4  -7  -1 14.2610 2.97338  10
   4  -7  -1 15.6583 1.33827  29
  -4   7   1 18.7137 1.40596  34
  -4   7   1 4.76089 6.85856   8
  -4   7   1 16.7381 1.11058  19
  -4   7   1 17.0388 1.87717  20
  -4   7   1 13.5868 2.28100  16
  -4   7   1 9.00685 4.47962   2
  -4   7   1 9.10299 4.05967   6
  -4   7   1 15.3228 1.28342  23
   3  -7  -1 0.84849 4.20947  16
   3  -7  -1 1.03560 0.85415   9
   3  -7  -1 0.58555 1.36768  10
   3  -7  -1 0.70961 0.44824  29
   3  -7  -1 2.75417 1.89428  11
   3  -7  -1 -1.5572 1.20339  12
  -3   7   1 -0.5590 0.75713  29
  -3   7   1 0.91476 0.34767  19
  -3   7   1 1.16234 0.83494  20
  -3   7   1 -1.8411 3.18168   2
  -3   7   1 2.63798 2.89296   6
  -3   7   1 -7.0408 4.56230   8
  -3   7   1 0.21305 0.60783  34
   2  -7  -1 36.8147 5.24711  11
   2  -7  -1 42.6550 5.99270  16
   2  -7  -1 48.8785 2.84797  29
   2  -7  -1 50.0558 5.21369  12
   2  -7  -1 48.8992 4.33657   9
   2  -7  -1 48.4380 4.75719  10
  -2   7   1 39.5480 4.15393  16
  -2   7   1 43.6925 2.83565  34
  -2   7   1 50.8226 6.42837   6
  -2   7   1 46.1009 3.06125  20
  -2   7   1 52.7970 3.18713  29
  -2   7   1 52.8568 6.96763   2
   1  -7  -1 43.4841 2.56559  29
   1  -7  -1 43.1899 5.14743  11
   1  -7  -1 48.5676 4.53154  16
   1  -7  -1 40.1050 4.36659  12
   1  -7  -1 42.2224 4.25513  10
   1  -7  -1 39.9613 3.88122   9
  -1   7   1 41.2504 2.59792  34
  -1   7   1 45.0391 4.67629   3
  -1   7   1 39.6715 2.76226  20
  -1   7   1 36.0175 6.66968   8
  -1   7   1 41.6135 6.06847   2
   0  -7  -1 14.0165 2.17369   9
   0  -7  -1 12.3422 2.69559  11
   0  -7  -1 17.4223 2.28249  10
   0  -7  -1 15.2534 2.41721  12
   0  -7  -1 9.86554 1.73789  16
   0  -7  -1 13.4721 1.13685  29
   0   7   1 11.6881 1.32009  33
   0   7   1 10.1768 3.48835   2
   0   7   1 15.1144 1.32305  34
   0   7   1 12.6599 1.46180  20
   0   7   1 13.4007 3.77651   8
   0   7   1 10.1724 2.29677   3
  -1  -7  -1 6.52999 1.16826  16
  -1  -7  -1 9.60895 1.84919  10
  -1  -7  -1 8.46327 1.91007  12
  -1  -7  -1 6.55503 1.55349   9
  -1  -7  -1 9.24384 2.18020  11
  -1  -7  -1 8.58292 0.94075  29
   1   7   1 5.97678 0.93566  20
   1   7   1 5.08869 3.34579   8
   1   7   1 8.41772 1.14897  33
   1   7   1 8.50793 1.17168  34
   1   7   1 2.81689 2.56602   2
  -2  -7  -1 112.275 6.39629  29
  -2  -7  -1 116.754 8.32282  12
  -2  -7  -1 113.597 7.99310  10
  -2  -7  -1 113.122 6.58376  16
  -2  -7  -1 117.448 7.97424   9
   2   7   1 115.417 9.28214   2
   2   7   1 113.198 9.86894   8
   2   7   1 119.402 8.57787   3
   2   7   1 109.815 7.42223   1
   2   7   1 117.868 6.42870  34
   2   7   1 117.050 6.40062  33
   2   7   1 116.264 6.45770  20
  -3  -7  -1 125.417 8.19158   9
  -3  -7  -1 116.830 8.08757  10
  -3  -7  -1 117.693 8.33937  12
  -3  -7  -1 115.292 6.42264  29
  -3  -7  -1 115.852 6.45815  16
   3   7   1 108.176 6.55990  25
   3   7   1 122.202 9.16045   2
   3   7   1 113.533 6.43442  20
   3   7   1 110.509 8.55195   3
   3   7   1 108.389 7.18677   1
   3   7   1 112.709 6.38275  33
   3   7   1 109.612 11.9852   5
   3   7   1 119.373 9.96923   8
  -4  -7  -1 198.415 12.3027  12
  -4  -7  -1 197.160 12.0114  10
  -4  -7  -1 187.585 11.8460   9
  -4  -7  -1 180.732 9.91561  29
  -4  -7  -1 183.661 9.91524  16
   4   7   1 181.168 10.5755   1
   4   7   1 180.645 9.86756  33
   4   7   1 159.337 12.2388   1
   4   7   1 173.825 10.0349  25
   4   7   1 161.451 16.6498   5
   4   7   1 170.237 9.86258  20
   4   7   1 176.307 13.4637   8
   4   7   1 190.983 12.5926   3
  -5  -7  -1 101.203 7.79867   9
  -5  -7  -1 96.5878 5.54458  16
  -5  -7  -1 84.4812 5.13729  28
  -5  -7  -1 106.211 7.79212  10
  -5  -7  -1 109.158 7.97245  12
  -5  -7  -1 98.1690 5.57437  29
   5   7   1 86.6751 6.05629   1
   5   7   1 90.6381 7.66601   1
   5   7   1 89.0096 5.24226  32
   5   7   1 99.5063 5.84045  15
   5   7   1 105.441 8.34898   3
   5   7   1 98.8518 5.47805  33
   5   7   1 94.6407 5.44840  20
   5   7   1 102.851 9.31259   8
   5   7   1 82.7129 12.2619   5
   5   7   1 100.269 5.69480  25
  -6  -7  -1 11.5791 2.40515  10
  -6  -7  -1 7.59090 1.12061  16
  -6  -7  -1 9.62099 1.21124  29
  -6  -7  -1 9.08411 0.56428  28
  -6  -7  -1 9.00774 2.52642   9
   6   7   1 10.7986 2.54322   3
   6   7   1 7.63765 1.27143  25
   6   7   1 16.1503 6.00349   5
   6   7   1 8.89254 1.10919  17
   6   7   1 9.83110 1.29176  33
   6   7   1 8.37750 1.39196  15
   6   7   1 5.72208 3.64359   8
   6   7   1 8.96254 0.87681  32
   6   7   1 9.17353 0.89951  22
  -7  -7  -1 56.3464 3.73124  16
  -7  -7  -1 53.8783 3.72162  29
  -7  -7  -1 59.9324 6.40694  10
  -7  -7  -1 42.5207 6.30725   9
  -7  -7  -1 55.9553 6.09593  12
  -7  -7  -1 52.7478 2.95751  28
   7   7   1 57.0668 5.15936   1
   7   7   1 61.5790 9.33526   8
   7   7   1 47.3507 9.54226   5
   7   7   1 57.4504 4.17488  15
   7   7   1 57.5676 3.48436  33
   7   7   1 45.2018 6.42406   3
   7   7   1 58.8254 3.54536  17
   7   7   1 57.8498 3.68679  25
   7   7   1 55.5315 3.20312  32
   7   7   1 50.9518 3.08455  22
  -8  -7  -1 249.136 13.1129  28
  -8  -7  -1 229.767 13.6870  29
  -8  -7  -1 254.492 17.8963  12
  -8  -7  -1 245.832 17.4524  10
  -8  -7  -1 280.118 18.7541   9
  -8  -7  -1 254.194 13.8919  16
  -8  -7  -1 226.070 13.2465  13
   8   7   1 234.198 13.1940  22
   8   7   1 243.612 24.5570   5
   8   7   1 206.479 20.7352   8
   8   7   1 269.104 14.3724  15
   8   7   1 242.072 13.7416  25
   8   7   1 259.166 15.0650   1
   8   7   1 259.009 13.3876  32
   8   7   1 251.487 13.5897  17
   8   7   1 257.911 17.7371   3
   8   7   1 238.587 14.2290   1
   8   7   1 249.483 13.5649  33
  -9  -7  -1 5.50013 1.38511  16
  -9  -7  -1 4.39144 3.24570  12
  -9  -7  -1 10.0780 3.50430  10
  -9  -7  -1 5.64646 1.30702  29
  -9  -7  -1 4.98033 0.66396  13
  -9  -7  -1 5.59509 0.44141  28
  -9  -7  -1 12.9403 4.08963   9
   9   7   1 4.27952 1.05443  17
   9   7   1 6.33041 0.88382  32
   9   7   1 5.41440 1.16064  25
   9   7   1 8.78713 2.08595  15
   9   7   1 7.61256 1.22486  33
   9   7   1 4.42086 2.93788   3
   9   7   1 4.43192 1.69176   1
   9   7   1 5.85439 1.70045   1
 -10  -7  -1 3.09754 1.28093  29
 -10  -7  -1 3.32667 0.32371  28
 -10  -7  -1 -0.5154 3.43529   9
 -10  -7  -1 2.00535 1.10956  16
 -10  -7  -1 3.20911 0.53666  13
  10   7   1 3.32025 1.65606   1
  10   7   1 1.28847 1.82089  15
  10   7   1 2.18299 0.56884  22
  10   7   1 1.78093 0.81073  17
  10   7   1 4.71146 4.37007   3
  10   7   1 2.50087 0.94342  24
  10   7   1 2.77018 1.03260  33
  10   7   1 3.38428 0.83729  32
 -11  -7  -1 17.0872 0.98709  28
 -11  -7  -1 15.3583 1.92376  21
 -11  -7  -1 16.5849 1.29342  13
 -11  -7  -1 16.3141 2.26120  29
 -11  -7  -1 11.2084 1.90599  16
  11   7   1 14.3567 1.70473  25
  11   7   1 17.8487 1.63964  32
  11   7   1 14.1807 1.74903  24
  11   7   1 14.8890 1.21368  22
  11   7   1 16.4106 2.62716  15
  11   7   1 13.9712 1.54406  17
  11   7   1 13.4374 1.80391  33
 -12  -7  -1 0.81446 0.27977  28
 -12  -7  -1 1.27274 0.49640  13
 -12  -7  -1 1.29938 0.73522  21
  12   7   1 1.01099 0.49377  22
  12   7   1 1.53446 0.77930  32
  12   7   1 1.40263 0.87050  24
  12   7   1 1.11506 0.60868  17
  12   7   1 0.69815 0.32419  14
 -13  -7  -1 28.2761 1.82808  13
 -13  -7  -1 26.2061 1.63771  28
 -13  -7  -1 29.8445 1.77786  21
  13   7   1 27.8586 1.67429  22
  13   7   1 27.4362 2.00569  32
  13   7   1 25.7449 2.09170  24
  13   7   1 28.2737 1.58821  14
  13   7   1 25.1837 1.72163  17
 -14  -7  -1 3.43788 0.43343  21
 -14  -7  -1 3.09844 0.39840  28
 -14  -7  -1 2.70790 0.44515  13
  14   7   1 3.90298 0.42690  22
  14   7   1 3.36098 0.79778  24
  14   7   1 3.23754 0.31711  14
 -15  -7  -1 0.70369 0.18742  21
  12  -8  -1 1.12554 0.49976  13
 -12   8   1 1.20058 0.18371  32
  11  -8  -1 1.05721 1.02805  13
  10  -8  -1 9.89726 1.81926  13
   9  -8  -1 4.17418 1.98033  13
   9  -8  -1 3.64808 0.92398  26
   8  -8  -1 46.1318 3.15853  26
   8  -8  -1 55.5005 5.00024  13
   8  -8  -1 41.6110 3.07528  29
   7  -8  -1 48.9025 8.04597  12
   7  -8  -1 43.5460 6.59455  10
   7  -8  -1 47.9739 10.2095   3
   7  -8  -1 61.0990 3.60910  29
   7  -8  -1 65.7972 7.68338  11
   7  -8  -1 58.2237 7.41018   9
  -7   8   1 55.3785 3.31872  34
  -7   8   1 43.2110 11.7641   2
  -7   8   1 52.3190 3.19928  19
   6  -8  -1 10.2347 3.53544  12
   6  -8  -1 8.70034 2.73517  10
   6  -8  -1 3.55319 8.21455  16
   6  -8  -1 4.78380 2.44086  13
   6  -8  -1 5.06429 0.85999  29
   6  -8  -1 5.97485 1.26371  26
   6  -8  -1 9.31536 3.48929  11
   6  -8  -1 6.67613 2.62983   9
  -6   8   1 10.8089 7.28216   2
  -6   8   1 5.80484 6.11945   6
  -6   8   1 7.25466 0.80296  19
  -6   8   1 6.30513 0.99496  34
  -6   8   1 3.36311 1.26631  20
   5  -8  -1 35.4376 4.35526  13
   5  -8  -1 34.7683 5.72073  12
   5  -8  -1 36.7950 6.31279  11
   5  -8  -1 34.2607 4.57346   9
   5  -8  -1 37.2263 5.26376  10
  -5   8   1 31.1233 6.77386   6
  -5   8   1 26.9392 7.82550   2
  -5   8   1 35.0127 2.23616  19
  -5   8   1 40.9037 2.46625  34
  -5   8   1 36.8843 2.98467  20
   4  -8  -1 32.2986 2.26646  29
   4  -8  -1 35.2927 4.03808   9
   4  -8  -1 33.7618 5.27115  12
   4  -8  -1 34.8802 4.97821  10
  -4   8   1 31.7274 2.24307  34
  -4   8   1 28.0643 2.08569  15
  -4   8   1 34.6504 6.25776   6
  -4   8   1 33.9637 2.02260  19
  -4   8   1 34.2949 2.15665  23
  -4   8   1 35.6401 2.78085  20
   3  -8  -1 69.6150 6.20731   9
   3  -8  -1 96.4239 10.4631  16
   3  -8  -1 81.1232 7.02090  10
   3  -8  -1 84.6363 7.66072  12
   3  -8  -1 76.5600 4.50379  29
   3  -8  -1 87.8424 8.37322  11
  -3   8   1 73.0271 4.44433  15
  -3   8   1 78.2480 4.36558  23
  -3   8   1 73.2864 4.42602  34
  -3   8   1 75.9285 4.30821  31
  -3   8   1 80.0248 9.84621   2
  -3   8   1 78.8228 4.24994  19
   2  -8  -1 140.165 11.6027  11
   2  -8  -1 160.569 10.7425  10
   2  -8  -1 157.942 9.97732   9
   2  -8  -1 157.272 11.1125  12
   2  -8  -1 146.095 11.3168  16
   2  -8  -1 148.750 8.01678  29
  -2   8   1 139.878 7.76140  19
  -2   8   1 153.958 12.9968   2
  -2   8   1 132.257 7.80582  31
  -2   8   1 141.049 7.96160  34
  -2   8   1 150.845 8.22641  20
  -2   8   1 129.580 15.2623   8
  -2   8   1 131.949 8.09051  15
   1  -8  -1 169.457 11.1691  12
   1  -8  -1 143.688 10.1452  16
   1  -8  -1 165.706 10.7678  10
   1  -8  -1 156.250 10.2142   9
   1  -8  -1 161.807 8.33941  29
   1  -8  -1 160.869 12.2812  11
  -1   8   1 146.303 14.2299   8
  -1   8   1 143.564 8.08692  19
  -1   8   1 138.939 8.07328  32
  -1   8   1 138.710 8.13674  31
  -1   8   1 150.587 12.7745   2
  -1   8   1 152.135 8.51232  20
   0  -8  -1 51.9786 4.54216  16
   0  -8  -1 54.8760 6.12664  11
   0  -8  -1 57.2348 5.22766  12
   0  -8  -1 54.5321 3.05162  29
   0  -8  -1 53.6999 4.65642   9
   0   8   1 51.1884 3.08227  34
   0   8   1 39.8022 6.59979   1
   0   8   1 53.5374 5.27494   3
   0   8   1 39.2668 6.78405   2
   0   8   1 47.5051 2.75669  32
   0   8   1 45.6422 2.83422  31
   0   8   1 50.3462 3.27216  20
  -1  -8  -1 113.409 8.19184  12
  -1  -8  -1 109.460 6.14002  29
  -1  -8  -1 118.264 8.00571   9
  -1  -8  -1 108.207 7.86845  10
  -1  -8  -1 114.572 9.45450  11
  -1  -8  -1 116.962 6.93137  16
   1   8   1 117.938 11.0368   8
   1   8   1 101.199 9.76124   2
   1   8   1 96.1705 7.99055   1
   1   8   1 111.378 6.19489  33
   1   8   1 109.215 8.34943   3
   1   8   1 109.984 6.20229  34
   1   8   1 107.059 5.97858  31
   1   8   1 109.530 6.29820  20
  -2  -8  -1 3.40590 1.68617  10
  -2  -8  -1 1.82015 1.48976  12
  -2  -8  -1 5.65591 1.94941  11
  -2  -8  -1 4.22724 0.97894  16
  -2  -8  -1 4.03497 0.67356  29
  -2  -8  -1 2.78986 1.33315   9
   2   8   1 4.75167 0.55371  32
   2   8   1 4.65028 0.83832  15
   2   8   1 3.05102 1.90191   3
   2   8   1 4.44507 0.77270  33
   2   8   1 4.83283 0.96859  20
  -3  -8  -1 46.8829 4.72303  12
  -3  -8  -1 49.7122 3.11426  16
  -3  -8  -1 50.0674 2.92880  29
  -3  -8  -1 50.0346 4.61546   9
  -3  -8  -1 48.1443 4.55950  10
   3   8   1 48.8206 3.15521  15
   3   8   1 45.8149 4.11024   1
   3   8   1 40.0938 2.65835  22
   3   8   1 43.6670 2.59671  32
   3   8   1 47.3517 3.05045  20
   3   8   1 47.8037 2.93738  33
   3   8   1 41.9882 5.00933   3
   3   8   1 44.7931 2.67818  31
  -4  -8  -1 4.33336 0.77941  29
  -4  -8  -1 5.14593 1.85548   9
  -4  -8  -1 3.18538 0.71747  16
  -4  -8  -1 2.89659 1.85727  12
  -4  -8  -1 1.42506 1.78949  10
   4   8   1 3.24978 0.80719  20
   4   8   1 3.59481 1.11992  25
   4   8   1 5.02940 0.60237  22
   4   8   1 9.73573 3.20047   1
   4   8   1 3.26301 0.80591  33
   4   8   1 1.44788 2.00119   3
   4   8   1 3.43762 0.99383  15
   4   8   1 3.55294 0.60585  31
  -5  -8  -1 4.79994 0.90288  29
  -5  -8  -1 3.50259 0.36870  28
  -5  -8  -1 4.58074 1.85820   9
  -5  -8  -1 3.62869 0.71668  16
   5   8   1 8.52008 4.82660   5
   5   8   1 3.21178 0.96101  25
   5   8   1 6.07474 3.93313   8
   5   8   1 5.01716 0.57628  32
   5   8   1 5.42196 0.64875  22
   5   8   1 2.50783 1.07401  15
   5   8   1 4.14611 0.85155  33
   5   8   1 4.77248 2.28183   3
   5   8   1 5.74299 0.75715  31
   5   8   1 6.44502 2.49915   1
   5   8   1 2.96665 0.79953  20
  -6  -8  -1 111.965 6.09916  29
  -6  -8  -1 103.420 8.66661  12
  -6  -8  -1 100.129 5.48282  28
  -6  -8  -1 103.273 5.97160  16
  -6  -8  -1 106.053 8.43332  10
  -6  -8  -1 110.985 8.58674   9
   6   8   1 99.4439 6.53467   1
   6   8   1 92.3104 5.58603  22
   6   8   1 99.8521 5.94085  17
   6   8   1 104.034 5.67109  32
   6   8   1 99.9433 7.35374   1
   6   8   1 102.053 9.01757   3
   6   8   1 88.9053 11.7464   8
   6   8   1 82.5841 13.8140   5
   6   8   1 106.678 5.94017  33
   6   8   1 103.054 5.72283  31
   6   8   1 103.273 6.17109  25
   6   8   1 110.983 6.50221  15
  -7  -8  -1 16.8771 3.21942  10
  -7  -8  -1 14.5868 1.58429  16
  -7  -8  -1 14.7212 0.85329  28
  -7  -8  -1 15.2014 3.37365  12
  -7  -8  -1 18.8569 3.84898   9
  -7  -8  -1 17.2564 2.04122  29
   7   8   1 13.0184 1.83080  25
   7   8   1 14.1906 3.40201   3
   7   8   1 16.2583 2.35692  15
   7   8   1 14.1273 1.51875  31
   7   8   1 25.0222 8.03053   8
   7   8   1 13.1081 1.23473  32
   7   8   1 14.7906 1.70476  17
   7   8   1 12.9731 0.91627  14
   7   8   1 15.0058 1.18808  22
   7   8   1 12.0918 1.56150  33
   7   8   1 16.4422 7.13935   5
   7   8   1 13.8350 2.29158   1
  -8  -8  -1 106.241 9.94819  12
  -8  -8  -1 121.160 7.09737  16
  -8  -8  -1 120.870 6.43415  28
  -8  -8  -1 120.579 7.17418  29
  -8  -8  -1 110.765 10.0579  10
  -8  -8  -1 130.662 10.9120   9
   8   8   1 131.103 10.7628   3
   8   8   1 121.188 7.74299   1
   8   8   1 117.826 6.55134  22
   8   8   1 128.612 7.86938  15
   8   8   1 127.704 7.00806  17
   8   8   1 113.782 7.12855  25
   8   8   1 120.596 7.35230   1
   8   8   1 122.005 6.72919  32
   8   8   1 117.475 6.92681  33
  -9  -8  -1 9.87353 3.64693  12
  -9  -8  -1 13.3079 1.76846  16
  -9  -8  -1 14.2352 1.07831  13
  -9  -8  -1 15.6723 1.83022  29
  -9  -8  -1 13.5261 4.34760  10
  -9  -8  -1 16.1315 0.88501  28
   9   8   1 15.0633 2.47809  15
   9   8   1 16.2432 1.72138  24
   9   8   1 15.6720 1.83289  33
   9   8   1 12.9274 1.56942  17
   9   8   1 13.9290 1.21016  22
   9   8   1 10.5168 1.82659  25
   9   8   1 15.7263 1.44440  32
   9   8   1 16.9142 4.05576   3
 -10  -8  -1 -4.0099 3.46007   9
 -10  -8  -1 3.38726 0.35015  28
 -10  -8  -1 1.92529 0.47251  13
 -10  -8  -1 2.85204 1.14757  29
 -10  -8  -1 1.81854 0.89250  16
  10   8   1 2.65020 0.95798  33
  10   8   1 2.72644 1.88259  15
  10   8   1 3.14556 0.56349  22
  10   8   1 2.87854 0.88427  24
  10   8   1 4.17297 1.07838  25
  10   8   1 2.23187 0.83872  17
  10   8   1 2.30611 0.74765  32
 -11  -8  -1 2.52718 1.12763  21
 -11  -8  -1 2.25975 0.47545  13
  11   8   1 0.15257 1.70105  15
  11   8   1 2.72553 0.83791  32
  11   8   1 1.60019 0.90402  24
  11   8   1 2.20803 0.52487  22
  11   8   1 1.50401 0.34401  14
  11   8   1 2.37810 0.80092  17
 -12  -8  -1 3.68775 0.37423  28
 -12  -8  -1 2.92064 0.79799  21
  12   8   1 4.00823 0.71872  17
  12   8   1 3.09247 0.53463  22
  12   8   1 3.04816 0.37565  14
  12   8   1 3.28998 0.96439  24
  12   8   1 5.21722 0.93207  32
 -13  -8  -1 0.26511 0.48311  21
 -13  -8  -1 -0.2881 0.23429  28
 -13  -8  -1 0.26323 0.38312  13
  13   8   1 -0.0379 0.38024  22
  13   8   1 -0.1930 0.23520  14
  13   8   1 0.20717 0.35959  17
  13   8   1 -0.0049 0.62483  32
  13   8   1 -0.2385 0.81587  24
 -14  -8  -1 2.78574 0.33433  28
 -14  -8  -1 2.20879 0.34805  21
 -14  -8  -1 1.26412 0.32486  13
  14   8   1 1.78712 0.21406  14
  14   8   1 1.66991 0.74497  24
 -11   9   1 2.15874 0.24749  32
  10  -9  -1 0.67299 1.08635  13
   9  -9  -1 5.01190 1.57252  13
   8  -9  -1 2.60148 1.75497  13
   8  -9  -1 2.09059 0.91079  26
   7  -9  -1 31.7252 2.40432  29
   7  -9  -1 33.6679 4.18339  13
   7  -9  -1 35.1949 2.72475  26
  -7   9   1 29.6351 2.06994  19
   6  -9  -1 41.7459 4.50140  13
   6  -9  -1 23.8954 10.1407  16
   6  -9  -1 40.8332 2.72902  29
   6  -9  -1 40.8785 5.89888   9
  -6   9   1 36.5736 3.26516  20
  -6   9   1 41.4633 2.42465  19
  -6   9   1 36.3367 2.55139  34
   5  -9  -1 122.686 10.4465  10
   5  -9  -1 114.868 7.51353  13
   5  -9  -1 118.346 11.0957  12
   5  -9  -1 120.300 11.3604  11
   5  -9  -1 113.398 8.98333   9
   5  -9  -1 114.292 6.44916  29
  -5   9   1 97.9971 14.9600   2
  -5   9   1 117.966 6.15612  19
  -5   9   1 103.415 6.22550  31
  -5   9   1 111.025 6.82328  20
  -5   9   1 102.603 6.28645  34
   4  -9  -1 14.8793 3.30556  10
   4  -9  -1 9.73800 3.23862  12
   4  -9  -1 9.71810 1.23574  29
   4  -9  -1 8.96669 2.37610   9
   4  -9  -1 8.07327 2.05647  13
  -4   9   1 7.69362 1.06019  15
  -4   9   1 10.2988 1.34062  34
  -4   9   1 10.7460 1.08343  19
  -4   9   1 16.3806 6.12151   2
  -4   9   1 11.1450 1.09895  31
  -4   9   1 9.05434 1.57737  20
   3  -9  -1 5.36800 5.20373  16
   3  -9  -1 6.90989 3.17233  11
   3  -9  -1 1.52528 1.59336  13
   3  -9  -1 4.41167 1.59188   9
   3  -9  -1 0.92375 1.79405  10
  -3   9   1 2.85140 1.17169  20
  -3   9   1 -3.7740 3.73128   2
  -3   9   1 -3.0577 8.95218   8
  -3   9   1 1.34831 0.54074  15
   2  -9  -1 117.191 10.8602  16
   2  -9  -1 116.694 6.51562  29
   2  -9  -1 115.372 9.68401  12
   2  -9  -1 114.293 9.27266  10
   2  -9  -1 122.279 8.72996   9
   2  -9  -1 120.769 10.7532  11
  -2   9   1 106.869 6.19631  32
  -2   9   1 106.945 6.44769  34
  -2   9   1 116.661 6.25526  19
  -2   9   1 110.087 6.32143  23
  -2   9   1 126.700 6.90789  20
  -2   9   1 111.376 6.53375  15
  -2   9   1 135.892 12.3079   2
  -2   9   1 115.824 6.35184  31
   1  -9  -1 11.3398 1.61041  13
   1  -9  -1 6.87594 3.16882  16
   1  -9  -1 12.6174 2.41708   9
   1  -9  -1 10.2199 2.65457  12
   1  -9  -1 13.6571 2.65408  10
   1  -9  -1 15.4029 1.27516  29
   1  -9  -1 14.7285 3.54795  11
  -1   9   1 15.4445 1.00727  19
  -1   9   1 13.3653 1.23769  31
  -1   9   1 13.3369 0.89321  32
  -1   9   1 12.8888 1.47491  34
  -1   9   1 11.0987 4.83140   2
  -1   9   1 14.0306 1.34482  15
  -1   9   1 15.1134 1.89212  20
   0  -9  -1 4.47085 0.70247  29
   0  -9  -1 3.27518 2.01298  11
   0  -9  -1 5.16301 2.20904  16
   0  -9  -1 4.92110 1.88839  10
   0  -9  -1 3.84229 1.76748  12
   0  -9  -1 3.74674 1.58278   9
   0   9   1 5.11792 0.84261  15
   0   9   1 5.30893 0.66101  31
   0   9   1 5.35699 1.93709   3
   0   9   1 4.20796 0.45603  32
   0   9   1 5.49197 1.12259  20
   0   9   1 5.29808 0.53626  19
   0   9   1 5.41995 1.03673  34
   0   9   1 6.62326 3.57272   2
  -1  -9  -1 6.26808 1.82739  12
  -1  -9  -1 6.44512 0.95212  29
  -1  -9  -1 6.54338 2.20655  10
  -1  -9  -1 8.65984 1.91928   9
  -1  -9  -1 4.11014 1.63382  16
  -1  -9  -1 3.74182 2.50107  11
   1   9   1 7.43769 2.19448   3
   1   9   1 6.78738 0.66215  19
   1   9   1 6.99094 1.18590  20
   1   9   1 9.15662 0.81088  31
   1   9   1 7.87624 1.17095  15
   1   9   1 7.96752 3.83598   2
   1   9   1 7.64451 1.16752  34
   1   9   1 4.48653 4.75949   8
   1   9   1 7.74166 0.65031  32
   1   9   1 7.63657 1.02870  33
  -2  -9  -1 16.7544 2.37823  16
  -2  -9  -1 17.2106 2.96261   9
  -2  -9  -1 18.1277 3.00169  10
  -2  -9  -1 13.8345 2.84854  12
  -2  -9  -1 14.2690 3.23735  11
  -2  -9  -1 21.0687 1.50994  29
   2   9   1 18.4316 1.19404  32
   2   9   1 20.2749 5.62245   8
   2   9   1 18.0266 1.13783  19
   2   9   1 21.9996 1.85425  15
   2   9   1 17.8344 1.94085  20
   2   9   1 16.4884 1.65480  33
   2   9   1 19.4435 1.41507  31
   2   9   1 16.9962 1.38944  22
  -3  -9  -1 -0.4431 1.82332  10
  -3  -9  -1 -1.3190 1.88854  12
  -3  -9  -1 -0.1413 0.78887  16
  -3  -9  -1 0.84666 0.53788  29
  -3  -9  -1 0.87661 1.78809  11
  -3  -9  -1 0.68307 1.22510   9
   3   9   1 0.47549 0.58258  31
   3   9   1 1.28150 0.35366  32
   3   9   1 0.83709 0.67787  33
   3   9   1 0.93809 0.80519  20
   3   9   1 1.18086 0.31089  19
   3   9   1 0.59308 4.16436   2
   3   9   1 0.33475 4.03868   8
   3   9   1 -0.5053 2.02218   3
   3   9   1 0.87149 0.89970  15
  -4  -9  -1 1.44784 0.80874  16
  -4  -9  -1 3.54071 0.71184  29
  -4  -9  -1 1.84067 1.74761  10
  -4  -9  -1 3.12268 1.70953  12
  -4  -9  -1 0.92091 1.55064   9
   4   9   1 3.14296 0.49190  32
   4   9   1 3.02481 0.92687  20
   4   9   1 3.52671 2.27599   3
   4   9   1 4.46612 2.80825   1
   4   9   1 1.77401 1.08171  15
   4   9   1 2.22191 0.59667  22
   4   9   1 3.06087 0.72905  31
   4   9   1 1.83850 0.78456  33
   4   9   1 4.55430 4.96677   8
  -5  -9  -1 15.3159 1.68179  16
  -5  -9  -1 17.0364 1.05234  28
  -5  -9  -1 20.3417 1.65460  29
  -5  -9  -1 18.7982 3.02309  10
  -5  -9  -1 12.5520 2.72843  12
  -5  -9  -1 18.2230 3.22597   9
   5   9   1 16.6228 1.72218  33
   5   9   1 17.1683 1.67028  20
   5   9   1 17.5750 1.38822  22
   5   9   1 17.7777 1.26678  32
   5   9   1 15.3865 3.35307   3
   5   9   1 15.9025 6.15790   8
   5   9   1 14.4169 1.60019  31
   5   9   1 15.0979 2.65385   1
   5   9   1 15.5541 2.15770  15
   5   9   1 13.9687 2.54859   1
   5   9   1 17.9588 1.73472  17
  -6  -9  -1 46.9583 3.25666  16
  -6  -9  -1 48.9550 3.28144  29
  -6  -9  -1 56.2694 5.77260   9
  -6  -9  -1 51.6062 2.69336  28
  -6  -9  -1 40.4438 5.74185  10
  -6  -9  -1 43.1700 5.73260  12
   6   9   1 50.3555 2.92782  32
   6   9   1 48.0176 2.87668  22
   6   9   1 51.7577 3.10660  31
   6   9   1 41.4289 5.61926   3
   6   9   1 52.1582 3.24802  33
   6   9   1 49.6243 3.28247  17
   6   9   1 50.9514 3.93034  15
  -7  -9  -1 9.23013 1.34101  16
  -7  -9  -1 8.48254 0.57767  28
  -7  -9  -1 5.14432 3.41349  10
   7   9   1 9.00496 1.10074  31
   7   9   1 10.2193 1.17887  32
   7   9   1 8.70784 1.28050  17
   7   9   1 4.30427 3.42726   3
   7   9   1 10.9644 1.57820  33
   7   9   1 8.47452 1.87271  15
   7   9   1 8.41805 1.07058  22
  -8  -9  -1 0.34970 0.62421  16
  -8  -9  -1 1.88074 0.90016  29
  -8  -9  -1 0.44429 0.15987  28
  -8  -9  -1 0.40184 2.56599   9
   8   9   1 6.76740 3.76307   3
   8   9   1 0.77336 0.91623  17
   8   9   1 -1.9574 0.88321  31
   8   9   1 0.54600 0.92625  24
   8   9   1 1.24498 0.61384  32
   8   9   1 0.32932 0.51803  22
   8   9   1 -0.3717 0.29776  14
   8   9   1 0.90409 1.50802  15
   8   9   1 0.60945 0.86128  33
  -9  -9  -1 4.63724 0.39682  28
  -9  -9  -1 3.81273 0.59508  13
  -9  -9  -1 5.86729 1.03518  16
  -9  -9  -1 5.29761 1.14242  29
  -9  -9  -1 6.74589 3.35832   9
   9   9   1 4.16491 0.80943  32
   9   9   1 4.36748 1.96285  15
   9   9   1 6.71415 1.04397  24
   9   9   1 3.81132 0.40870  14
   9   9   1 5.14604 1.09264  17
   9   9   1 5.78300 0.67906  22
   9   9   1 4.16211 1.03754  33
 -10  -9  -1 22.0915 1.48709  13
 -10  -9  -1 22.4676 1.28399  28
  10   9   1 22.6095 2.04113  24
  10   9   1 20.7763 1.32352  14
  10   9   1 22.8542 1.96886  17
  10   9   1 22.5384 1.53139  22
  10   9   1 20.5573 2.17464  33
  10   9   1 25.0100 1.84131  32
  10   9   1 23.2436 3.05593  15
 -11  -9  -1 8.48855 0.60202  28
 -11  -9  -1 9.19799 0.90042  13
 -11  -9  -1 5.30511 1.22158  21
  11   9   1 9.44473 1.24814  17
  11   9   1 7.58869 1.06871  24
  11   9   1 7.72558 0.66396  14
  11   9   1 7.93073 2.18201  15
  11   9   1 8.88961 1.05856  32
  11   9   1 9.02675 0.91188  22
 -12  -9  -1 1.56593 0.42800  13
 -12  -9  -1 1.79968 0.27251  28
 -12  -9  -1 1.64978 0.75623  21
  12   9   1 1.19350 0.58312  17
  12   9   1 2.56214 0.87369  24
  12   9   1 1.86193 0.45128  22
  12   9   1 0.63687 0.65157  32
  12   9   1 1.16190 0.25256  14
 -13  -9  -1 1.34803 0.27892  28
 -13  -9  -1 1.34667 0.36372  13
 -13  -9  -1 1.96482 0.48983  21
  13   9   1 2.16146 0.87280  24
  13   9   1 1.70122 0.36226  22
  13   9   1 0.89105 0.18509  14
  13   9   1 2.16405 0.67682  32
  13   9   1 1.90082 0.41741  17
 -14  -9  -1 0.05832 0.25526  21
 -14  -9  -1 0.28125 0.22632  28
  14   9   1 0.62445 0.68221  24
  10 -10  -1 1.37105 0.73999  13
 -10  10   1 0.93831 0.22389  32
   9 -10  -1 28.5034 2.55207  13
  -9  10   1 31.3511 1.71548  32
   8 -10  -1 10.6100 1.71269  13
  -8  10   1 11.9590 0.81329  32
   7 -10  -1 7.18954 1.75925  13
  -7  10   1 6.05465 0.61260  32
   6 -10  -1 14.8211 1.53359  29
   6 -10  -1 12.9505 2.23617  13
   6 -10  -1 26.3452 8.52715  16
  -6  10   1 14.4575 1.35122  19
  -6  10   1 15.7431 1.00873  32
   5 -10  -1 18.9402 2.48082  26
   5 -10  -1 16.2092 4.04278   9
   5 -10  -1 4.23276 8.16215  16
   5 -10  -1 22.4313 1.81701  29
   5 -10  -1 21.8642 3.23919  13
  -5  10   1 20.1721 1.69999  34
  -5  10   1 20.8813 2.51763  20
  -5  10   1 21.9475 1.31370  32
  -5  10   1 24.6120 1.66186  19
  -5  10   1 19.3272 1.77062  31
   4 -10  -1 31.0377 9.29969  16
   4 -10  -1 31.8898 6.10552  11
   4 -10  -1 36.2222 6.48074  12
   4 -10  -1 44.9678 5.99812  10
   4 -10  -1 41.6898 3.91735  13
   4 -10  -1 41.0421 2.77325  29
  -4  10   1 42.2927 3.43389  20
  -4  10   1 40.7221 2.71157  34
  -4  10   1 39.8536 9.57763   2
  -4  10   1 42.7428 2.35523  32
  -4  10   1 45.2049 2.82438  31
  -4  10   1 40.5854 2.76660  15
  -4  10   1 42.9151 2.53508  19
   3 -10  -1 65.2167 9.26859  11
   3 -10  -1 75.5975 12.2930  16
   3 -10  -1 78.4855 4.59427  29
   3 -10  -1 81.4689 6.88991   9
   3 -10  -1 73.3646 8.12248  12
   3 -10  -1 68.8420 5.27407  13
   3 -10  -1 76.6097 7.58815  10
  -3  10   1 73.1542 4.60417  15
  -3  10   1 81.9739 4.54818  31
  -3  10   1 88.2229 5.23302  20
  -3  10   1 74.6719 4.52563  34
  -3  10   1 70.8778 11.7866   2
  -3  10   1 75.7338 4.21600  32
  -3  10   1 82.7997 4.33942  19
   2 -10  -1 91.0271 7.13819   9
   2 -10  -1 86.2441 4.84258  29
   2 -10  -1 80.8975 7.74374  10
   2 -10  -1 88.5114 8.47906  12
   2 -10  -1 68.8549 10.4009  16
   2 -10  -1 77.5842 5.41403  13
   2 -10  -1 97.2343 9.92364  11
  -2  10   1 83.4463 4.57421  19
  -2  10   1 80.1185 4.48679  32
  -2  10   1 80.0751 4.91374  15
  -2  10   1 78.7295 11.4325   2
  -2  10   1 81.6858 4.75843  31
  -2  10   1 75.4912 4.81663  34
  -2  10   1 87.5916 5.40383  20
   1 -10  -1 5.75045 3.27147  11
   1 -10  -1 4.58457 2.48329  12
   1 -10  -1 3.94610 1.70931   9
   1 -10  -1 6.40406 2.49761  10
   1 -10  -1 6.09759 3.80475  16
   1 -10  -1 6.49403 1.35992  13
   1 -10  -1 5.24521 0.80050  29
  -1  10   1 6.80559 1.05356  15
  -1  10   1 4.91375 0.62641  32
  -1  10   1 7.24829 1.17222  34
  -1  10   1 7.46727 0.96356  31
  -1  10   1 10.1950 4.95512   2
  -1  10   1 8.83298 1.47975  20
   0 -10  -1 0.88964 0.91619  13
   0 -10  -1 0.51843 0.48150  29
   0 -10  -1 1.32605 2.21003  12
   0 -10  -1 0.24403 2.43232  16
   0 -10  -1 -1.3757 2.47108  11
   0 -10  -1 1.68936 1.76416  10
   0 -10  -1 1.93781 1.32725   9
   0  10   1 0.85103 1.01901  20
   0  10   1 8.02096 8.33378   8
   0  10   1 0.93150 0.34703  32
   0  10   1 -0.7457 3.99913   2
   0  10   1 0.35401 0.66695  15
   0  10   1 1.42482 0.71914  31
   0  10   1 1.69759 1.04199  34
  -1 -10  -1 17.6500 4.15541  11
  -1 -10  -1 21.3314 3.53825   9
  -1 -10  -1 21.8778 1.67137  29
  -1 -10  -1 29.2383 4.25155  10
  -1 -10  -1 26.0872 4.28660  12
   1  10   1 16.7913 5.71388   2
   1  10   1 15.6347 3.44663   3
   1  10   1 23.3750 2.29157  20
   1  10   1 24.8637 1.79314  31
   1  10   1 22.2877 1.44688  19
   1  10   1 20.4936 1.39631  32
   1  10   1 21.2466 2.03053  15
  -2 -10  -1 1.66433 2.73244  11
  -2 -10  -1 7.34352 2.39203  12
  -2 -10  -1 4.97347 0.77369  29
  -2 -10  -1 6.51250 2.01459   9
  -2 -10  -1 3.79445 1.67227  16
  -2 -10  -1 9.04723 2.28879  10
   2  10   1 5.83053 0.62169  32
   2  10   1 6.88060 0.91100  31
   2  10   1 11.6670 5.17957   2
   2  10   1 6.37463 1.24128  20
   2  10   1 7.70804 2.61774   1
   2  10   1 4.33734 2.50212   3
   2  10   1 5.50784 1.19240  15
   2  10   1 6.51698 0.61966  19
   2  10   1 -1.1851 6.75181   8
   2  10   1 6.84800 0.78876  22
   2  10   1 5.83338 1.02476  33
  -3 -10  -1 12.4455 2.98840  12
  -3 -10  -1 16.1757 1.41613  29
  -3 -10  -1 10.3425 2.71136  10
  -3 -10  -1 22.9104 4.46467  11
  -3 -10  -1 21.9426 3.58266   9
   3  10   1 15.9381 1.69826  33
   3  10   1 14.0925 1.42431  22
   3  10   1 16.1081 1.62808  31
   3  10   1 18.8605 1.19417  32
   3  10   1 7.11708 7.41066   8
   3  10   1 16.8618 1.91306  20
   3  10   1 14.2068 3.22493   3
   3  10   1 16.7619 2.18454  15
  -4 -10  -1 28.2950 2.02454  29
  -4 -10  -1 27.0712 2.68335  16
  -4 -10  -1 24.2207 4.47566  12
  -4 -10  -1 34.5988 4.37608   9
   4  10   1 28.0996 2.69828  15
   4  10   1 25.7766 2.17083  33
   4  10   1 27.2319 1.70494  19
   4  10   1 26.7856 2.33329  20
   4  10   1 28.7721 2.16585  31
   4  10   1 30.5996 4.40493   1
   4  10   1 29.0268 2.00240  24
   4  10   1 20.6252 4.22524   3
   4  10   1 29.0127 1.92062  22
   4  10   1 42.4512 8.57842   8
   4  10   1 28.4829 1.79487  32
  -5 -10  -1 1.78417 1.59522   9
  -5 -10  -1 1.57293 0.65536  29
  -5 -10  -1 1.28626 0.30866  28
  -5 -10  -1 1.66506 0.96256  16
  -5 -10  -1 4.38374 4.25060  12
   5  10   1 -9.7162 9.30161   8
   5  10   1 2.19522 0.86006  31
   5  10   1 1.41952 1.33290  15
   5  10   1 1.41653 2.56391   3
   5  10   1 1.73376 0.68906  22
   5  10   1 1.65846 0.79946  24
   5  10   1 2.21715 0.53854  32
   5  10   1 0.82174 0.86726  20
   5  10   1 0.01071 0.88665  17
   5  10   1 1.00022 0.83480  33
  -6 -10  -1 8.75801 1.12505  29
  -6 -10  -1 10.4547 0.67328  28
  -6 -10  -1 10.0470 1.58516  16
  -6 -10  -1 5.78831 2.58130   9
   6  10   1 9.78098 1.09249  32
   6  10   1 4.91656 3.00164   3
   6  10   1 10.1891 1.16132  22
   6  10   1 11.0161 1.93303  15
   6  10   1 13.6821 1.45825  24
   6  10   1 9.23324 1.37392  17
   6  10   1 8.13192 1.23392  33
   6  10   1 9.99852 1.17322  31
  -7 -10  -1 55.3996 3.38548  29
  -7 -10  -1 49.6127 2.81723  28
  -7 -10  -1 47.5226 3.57729  16
  -7 -10  -1 55.6554 6.34630   9
   7  10   1 57.8573 3.60635  17
   7  10   1 57.9863 4.48924  15
   7  10   1 50.6667 3.03882  22
   7  10   1 55.1407 3.17155  32
   7  10   1 37.5338 7.22103   3
   7  10   1 49.7748 3.50248  33
   7  10   1 51.5653 3.23031  24
   7  10   1 51.0033 3.41928  31
  -8 -10  -1 1.81206 2.59449   9
  -8 -10  -1 0.60259 0.16571  28
  -8 -10  -1 1.91192 0.73045  16
   8  10   1 -0.1323 0.50902  22
   8  10   1 -0.0081 0.91053  31
   8  10   1 0.18894 0.63304  32
   8  10   1 0.13621 0.86284  33
   8  10   1 0.25992 0.88658  24
   8  10   1 0.32176 0.87090  17
   8  10   1 0.02766 1.60839  15
  -9 -10  -1 0.22764 0.15252  28
  -9 -10  -1 0.31419 0.71014  16
   9  10   1 0.77369 1.72072  15
   9  10   1 -0.7520 0.83513  17
   9  10   1 -0.6866 0.79467  33
   9  10   1 0.26880 0.53077  22
   9  10   1 -0.0163 0.84927  24
   9  10   1 0.76569 0.63860  32
 -10 -10  -1 3.03918 0.32870  28
  10  10   1 2.71946 0.74875  32
  10  10   1 1.30275 1.81244  15
  10  10   1 3.29612 0.92553  24
  10  10   1 2.74625 0.55801  22
  10  10   1 3.43929 0.86081  17
 -11 -10  -1 2.14707 1.01404  21
 -11 -10  -1 1.55895 0.23038  28
  11  10   1 2.00750 1.73016  15
  11  10   1 1.72494 0.47606  22
  11  10   1 2.82221 0.79631  32
  11  10   1 0.58390 0.66572  17
  11  10   1 1.93152 0.90162  24
 -12 -10  -1 7.15902 0.55518  28
 -12 -10  -1 6.39922 0.87079  21
  12  10   1 6.91046 0.75043  22
  12  10   1 8.17442 0.97807  24
  12  10   1 7.53080 0.93066  32
  12  10   1 7.31934 0.91916  17
 -13 -10  -1 0.70178 0.40702  21
 -13 -10  -1 0.89207 0.22676  28
  13  10   1 1.44554 0.33961  17
  13  10   1 0.34288 0.57539  32
  13  10   1 0.14275 0.77808  24
   9 -11  -1 0.32226 0.67188  13
  -9  11   1 0.44143 0.22304  32
   8 -11  -1 1.27519 0.92325  13
   7 -11  -1 0.41679 1.06524  13
  -7  11   1 0.34028 0.29397  32
   6 -11  -1 15.4287 2.44928  13
  -6  11   1 15.1511 1.01642  32
   5 -11  -1 4.83437 1.35040  26
   5 -11  -1 1.64677 1.40747  13
  -5  11   1 1.02769 0.63612  19
  -5  11   1 1.93357 0.37769  32
  -5  11   1 1.08377 0.80090  31
   4 -11  -1 0.17990 1.34482  13
   4 -11  -1 0.27321 0.56549  29
   4 -11  -1 5.27990 7.03595  16
  -4  11   1 0.20053 0.61898  19
  -4  11   1 -0.9890 0.75868  31
  -4  11   1 1.08676 0.71256  34
  -4  11   1 -0.6185 1.11791  20
  -4  11   1 0.25843 0.30830  32
   3 -11  -1 4.03412 6.02026  16
   3 -11  -1 3.40897 0.72059  29
   3 -11  -1 2.65560 2.14872   9
   3 -11  -1 2.75749 1.35317  13
  -3  11   1 2.16819 1.27158  20
  -3  11   1 3.56666 0.77925  19
  -3  11   1 1.57119 0.83576  34
  -3  11   1 1.47680 0.86145  15
  -3  11   1 2.94625 0.93875  31
  -3  11   1 3.53804 0.44794  32
   2 -11  -1 10.2097 5.94531  16
   2 -11  -1 19.1815 2.39272  13
   2 -11  -1 19.5090 3.14651   9
   2 -11  -1 18.9222 3.86139  10
   2 -11  -1 15.7646 5.28276  11
   2 -11  -1 31.4594 5.59211  12
   2 -11  -1 23.4661 1.69328  29
  -2  11   1 21.6998 1.34114  32
  -2  11   1 20.3816 2.05614  15
  -2  11   1 19.7811 1.91178  34
  -2  11   1 19.4269 2.55093  20
  -2  11   1 19.8808 2.06978  31
  -2  11   1 20.3568 1.55880  19
   1 -11  -1 7.83922 3.08617  12
   1 -11  -1 -0.2510 4.25035  16
   1 -11  -1 6.06637 2.53731  10
   1 -11  -1 2.24891 1.72169   9
   1 -11  -1 3.52207 1.12972  13
   1 -11  -1 3.29728 0.70714  29
  -1  11   1 1.37254 0.97482  31
  -1  11   1 2.47364 1.02792  15
  -1  11   1 4.55986 1.13026  34
  -1  11   1 3.72528 0.49461  32
  -1  11   1 -4.8850 5.93704   2
  -1  11   1 3.92289 0.67999  19
  -1  11   1 1.69229 1.24726  20
   0 -11  -1 49.7647 7.67126  11
   0 -11  -1 49.3457 5.04657   9
   0 -11  -1 45.0873 2.86396  29
   0 -11  -1 42.4163 3.09222  13
   0 -11  -1 45.5091 5.82672  10
   0 -11  -1 42.1687 5.85123  12
   0  11   1 46.3775 2.65851  19
   0  11   1 41.5837 3.46839  20
   0  11   1 46.7597 2.60250  32
   0  11   1 29.9535 8.19086   2
   0  11   1 44.6021 3.03949  31
   0  11   1 45.1659 3.32137  15
  -1 -11  -1 7.94946 4.16254  11
  -1 -11  -1 2.07670 2.28263  12
  -1 -11  -1 0.39127 0.70310  13
  -1 -11  -1 1.57638 0.53314  29
  -1 -11  -1 2.27271 2.21156  10
  -1 -11  -1 -2.3329 2.33588  16
   1  11   1 3.37407 5.62827   1
   1  11   1 7.80608 5.80595   2
   1  11   1 0.99325 1.17629  20
   1  11   1 2.35513 1.13432  15
   1  11   1 1.39996 0.45433  32
   1  11   1 2.31427 0.96068  31
   1  11   1 5.40155 3.17060   3
   1  11   1 2.92368 0.78405  22
   1  11   1 1.97979 0.56496  19
  -2 -11  -1 9.08773 2.88933  12
  -2 -11  -1 2.74714 2.16717  16
  -2 -11  -1 4.86627 0.76852  29
  -2 -11  -1 1.75109 1.74102   9
  -2 -11  -1 6.98714 3.83697  11
   2  11   1 4.77746 0.65248  19
   2  11   1 9.97725 7.69510   2
   2  11   1 4.47613 1.29179  20
   2  11   1 4.32278 2.91197   1
   2  11   1 4.93569 1.31127  15
   2  11   1 5.76665 0.87124  22
   2  11   1 4.09148 2.54184   3
   2  11   1 4.90918 1.04749  31
   2  11   1 5.52381 0.65159  32
  -3 -11  -1 43.2486 2.79104  29
  -3 -11  -1 35.4260 4.85873   9
  -3 -11  -1 47.5600 7.86091  11
  -3 -11  -1 39.0582 4.24433  16
   3  11   1 47.0822 6.53599   3
   3  11   1 43.2128 3.45497  15
   3  11   1 42.1276 3.26696  20
   3  11   1 45.3693 2.60503  32
   3  11   1 44.4277 2.54132  19
   3  11   1 47.1964 3.01849  31
   3  11   1 42.9137 3.07468  33
   3  11   1 46.7411 2.74353  22
  -4 -11  -1 0.85771 0.38993  28
  -4 -11  -1 -0.2520 3.29633  11
  -4 -11  -1 -0.0531 0.48125  29
  -4 -11  -1 3.13935 1.69053   9
  -4 -11  -1 -0.2460 1.28161  16
   4  11   1 -0.4053 0.45460  19
   4  11   1 -1.8715 0.75969  24
   4  11   1 -0.2145 0.87314  20
   4  11   1 -0.2906 0.82826  33
   4  11   1 -0.1186 2.69579   3
   4  11   1 -0.0054 0.86688  17
   4  11   1 -0.8989 1.13687  15
   4  11   1 0.06865 0.86850  31
   4  11   1 0.47500 0.46510  32
   4  11   1 -0.1911 0.70312  22
  -5 -11  -1 26.8273 4.28882   9
  -5 -11  -1 31.1081 7.19523  11
  -5 -11  -1 22.2029 1.73374  29
  -5 -11  -1 21.6478 2.65441  16
  -5 -11  -1 25.2261 1.42353  28
   5  11   1 26.6761 3.00125  15
   5  11   1 24.1417 2.01471  24
   5  11   1 24.8361 2.17618  31
   5  11   1 22.3922 1.73346  22
   5  11   1 25.4736 1.68674  32
   5  11   1 25.0166 2.22154  17
   5  11   1 19.0246 2.38866  20
   5  11   1 23.4679 2.20530  33
  -6 -11  -1 -0.7128 0.52819  29
  -6 -11  -1 0.16591 0.19945  28
  -6 -11  -1 1.35584 1.03637  16
  -6 -11  -1 3.63436 2.34633   9
   6  11   1 -0.4922 0.58575  22
   6  11   1 -0.1227 0.86163  24
   6  11   1 0.96320 0.93385  31
   6  11   1 -0.9713 1.35074  15
   6  11   1 -0.3531 0.91415  17
   6  11   1 -0.0568 0.57402  32
   6  11   1 1.06323 0.79432  33
  -7 -11  -1 -0.1555 0.16092  28
  -7 -11  -1 1.45344 0.89297  16
   7  11   1 -0.6453 0.82585  33
   7  11   1 0.43155 0.56941  32
   7  11   1 -0.7566 1.00544  31
   7  11   1 -0.0049 0.91030  17
   7  11   1 0.16327 0.56271  22
   7  11   1 0.68695 0.88835  24
   7  11   1 -0.4261 1.51111  15
  -8 -11  -1 2.91272 0.30823  28
   8  11   1 2.59940 0.93367  24
   8  11   1 2.94630 0.62656  22
   8  11   1 3.22726 0.77257  32
   8  11   1 2.12648 1.01728  31
   8  11   1 1.69977 0.91101  33
   8  11   1 0.56460 1.68794  15
   8  11   1 2.08539 0.96678  17
  -9 -11  -1 7.15522 0.48321  28
   9  11   1 6.89048 2.05240  15
   9  11   1 7.28588 1.14758  17
   9  11   1 7.35127 0.88471  32
   9  11   1 7.18735 1.06129  24
   9  11   1 5.75417 0.70274  22
 -10 -11  -1 17.7958 1.03312  28
  10  11   1 16.5220 2.56837  15
  10  11   1 16.2044 1.62928  17
  10  11   1 17.8567 1.26356  22
  10  11   1 19.7023 1.57260  32
 -11 -11  -1 16.1595 0.95483  28
 -11 -11  -1 14.1726 1.67480  21
  11  11   1 17.0476 1.47841  32
  11  11   1 17.7610 1.63507  24
  11  11   1 16.2634 1.39737  17
  11  11   1 14.9199 2.24614  15
  11  11   1 16.1470 1.10420  22
 -12 -11  -1 15.0971 0.89869  28
 -12 -11  -1 13.8112 1.23120  21
  12  11   1 13.9436 1.14816  17
  12  11   1 15.8775 1.60345  24
  12  11   1 16.1931 1.33081  32
  12  11   1 15.2035 0.98254  22
 -13 -11  -1 1.87998 0.33083  21
  13  11   1 2.35665 0.69203  24
  13  11   1 1.71819 0.49941  32
   8 -12  -1 -0.4515 0.56425  13
  -8  12   1 0.31422 0.19565  32
  -8  12   1 0.01084 0.33891  22
   7 -12  -1 -0.1248 0.28286  28
   7 -12  -1 -0.0435 0.73960  13
  -7  12   1 0.21885 0.27679  32
   6 -12  -1 -0.2244 0.85777  13
  -6  12   1 0.26063 0.29216  32
   5 -12  -1 7.74341 1.29587  13
  -5  12   1 9.53496 0.75536  32
   4 -12  -1 5.71831 1.21888  13
  -4  12   1 5.77459 0.66446  32
  -4  12   1 6.24249 0.76816  19
  -4  12   1 5.85688 1.01092  31
   3 -12  -1 6.54563 1.32091  13
  -3  12   1 8.23642 1.15461  31
  -3  12   1 9.40136 1.08925  19
  -3  12   1 8.37885 0.78500  32
   2 -12  -1 14.9578 5.97509  16
   2 -12  -1 17.2582 1.54460  29
   2 -12  -1 17.8467 2.07640  13
  -2  12   1 19.2756 1.25324  32
  -2  12   1 20.5838 1.97326  31
  -2  12   1 15.5948 1.90525  15
  -2  12   1 19.0199 1.49056  19
  -2  12   1 21.6025 2.58347  20
   1 -12  -1 254.541 15.1527  29
   1 -12  -1 264.491 15.2330  13
  -1  12   1 282.314 14.9177  32
  -1  12   1 270.361 15.6812  20
  -1  12   1 308.057 14.9618  19
  -1  12   1 273.557 15.4682  15
  -1  12   1 301.970 15.1454  31
   0 -12  -1 2.77051 3.87274  16
   0 -12  -1 0.65002 0.48727  29
   0 -12  -1 -0.7661 0.77070  13
   0  12   1 0.33402 0.41730  32
   0  12   1 -0.3521 0.59542  19
   0  12   1 -1.0703 1.01495  20
   0  12   1 -0.8865 0.72148  22
   0  12   1 -0.5110 0.91003  31
   0  12   1 -0.2917 1.00789  15
  -1 -12  -1 19.0755 1.55582  29
  -1 -12  -1 19.9117 1.74291  13
  -1 -12  -1 20.5060 3.49266   9
   1  12   1 24.1429 1.54908  19
   1  12   1 23.7595 2.50250  20
   1  12   1 22.8036 2.43796  15
   1  12   1 21.6340 1.46816  32
   1  12   1 21.6738 1.72484  22
  -2 -12  -1 0.60859 1.96518   9
  -2 -12  -1 -0.3306 2.52045  16
  -2 -12  -1 0.58591 0.45848  29
   2  12   1 1.27107 0.54680  19
   2  12   1 0.88056 1.15056  15
   2  12   1 1.25027 0.96352  31
   2  12   1 1.25863 0.72735  22
   2  12   1 1.11698 1.03807  20
   2  12   1 1.17326 0.49941  32
  -3 -12  -1 38.4409 2.54800  29
  -3 -12  -1 42.5461 2.40745  28
   3  12   1 38.2786 3.47508  15
   3  12   1 43.2725 2.42862  19
   3  12   1 39.6850 2.59466  22
   3  12   1 39.0482 2.90747  17
   3  12   1 41.0404 2.46702  32
   3  12   1 44.8343 2.92404  31
  -4 -12  -1 0.56523 0.74493  29
  -4 -12  -1 -0.1773 0.29370  28
  -4 -12  -1 4.68290 1.97085  16
   4  12   1 0.18532 0.93564  31
   4  12   1 -0.3724 0.91310  20
   4  12   1 -0.7587 0.86042  17
   4  12   1 0.74856 1.31587  15
   4  12   1 -0.5156 0.69998  22
   4  12   1 -1.0229 0.82978  33
   4  12   1 -0.7483 0.44734  19
   4  12   1 -0.2132 0.48562  32
  -5 -12  -1 -2.8194 1.47233  16
  -5 -12  -1 0.01095 0.21957  28
   5  12   1 -0.2745 0.52811  32
   5  12   1 -0.9149 1.35924  15
   5  12   1 0.49778 0.96209  31
   5  12   1 1.79949 0.87279  33
   5  12   1 0.00220 0.63754  22
   5  12   1 -0.3599 0.92620  17
   5  12   1 0.14500 0.84843  24
  -6 -12  -1 28.1653 1.71127  28
   6  12   1 34.1951 2.64729  31
   6  12   1 31.8565 2.23716  24
[truncated: 3,515,935 more chars]
