# Supplementary material for: Insights into [(2-phen­oxy­phen­yl)lithium(THF)(TMEDA)] and diphenyl ether: structural influence of metalation on the aromatic system
Source: Acta Crystallogr E Crystallogr Commun. 2026 May 7;82(Pt 6):567–71. doi: 10.1107/S2056989026002756 (PMC13238997; doi:10.1107/S2056989026002756)
Supplement: Supplementary file 2 [file e-82-00567-1sup2.hkl]

data_1
#cu_B2980_0m                                                                
_shelx_title ' cu_b2980_0m_a.res in P-1'                                        
_shelx_refln_list_code          4                                               
_shelx_F_calc_maximum      224.53                                               
_exptl_crystal_F_000       876.00                                               
_reflns_d_resolution_high  0.8204                                               
                                                                                
loop_                                                                           
 _space_group_symop_operation_xyz                                               
 'x, y, z'                                                                      
 '-x, -y, -z'                                                                   
                                                                                
_cell_length_a    12.4942                                                       
_cell_length_b    13.5300                                                       
_cell_length_c    15.5284                                                       
_cell_angle_alpha  70.284                                                       
_cell_angle_beta   87.622                                                       
_cell_angle_gamma  80.493                                                       
                                                                                
_shelx_F_squared_multiplier     1.000                                           
                                                                                
loop_                                                                           
 _refln_index_h                                                                 
 _refln_index_k                                                                 
 _refln_index_l                                                                 
 _refln_F_squared_calc                                                          
 _refln_F_squared_meas                                                          
 _refln_F_squared_sigma                                                         
 _refln_observed_status                                                         
   1   0   0          0.06          0.80         0.42 o                         
   2   0   0       4006.93       5301.52        94.67 o                         
   3   0   0         87.07         47.56         3.06 o                         
   4   0   0        171.13        237.07         5.03 o                         
   5   0   0        225.36        269.41         5.60 o                         
   6   0   0       1691.88       1840.29        26.57 o                         
   7   0   0        299.46        345.31         7.26 o                         
   8   0   0         30.43         27.97         2.68 o                         
   9   0   0        712.48        687.78        10.42 o                         
  10   0   0          9.30          7.89         1.81 o                         
  11   0   0          8.63          6.14         2.01 o                         
  12   0   0         36.03         38.13         2.41 o                         
  13   0   0          0.22          1.92         2.11 o                         
  14   0   0          9.89         11.56         3.38 o                         
  15   0   0          6.24          6.72         1.04 o                         
 -14   1   0         87.86        104.83         8.59 o                         
 -13   1   0          0.01         -0.15         1.91 o                         
 -12   1   0         43.81         41.20         2.93 o                         
 -11   1   0        842.88        827.67        18.54 o                         
 -10   1   0        154.87        159.80         5.10 o                         
  -9   1   0        123.72        121.13         3.01 o                         
  -8   1   0        322.02        358.08         7.13 o                         
  -7   1   0         13.78         18.35         1.70 o                         
  -6   1   0        680.48        766.75        12.66 o                         
  -5   1   0         33.97         21.51         1.68 o                         
  -4   1   0         59.41         39.22         1.81 o                         
  -3   1   0      10234.81      10423.75       167.37 o                         
  -2   1   0        303.57        342.35        10.78 o                         
  -1   1   0        996.12        644.96        27.68 o                         
   0   1   0         21.46         18.90         1.10 o                         
   1   1   0       4503.70       3267.64        65.49 o                         
   2   1   0        567.38        559.02        12.66 o                         
   3   1   0      11744.52      13057.51       253.89 o                         
   4   1   0          3.25          3.13         1.98 o                         
   5   1   0       1090.05       1244.38        19.77 o                         
   6   1   0        249.84        288.13         6.25 o                         
   7   1   0       1677.70       1930.98        28.24 o                         
   8   1   0        199.99        201.94         4.24 o                         
   9   1   0        129.20        119.94         3.25 o                         
  10   1   0        124.31        101.57         3.66 o                         
  11   1   0         57.40         55.19         3.76 o                         
  12   1   0         57.38         62.49         2.60 o                         
  13   1   0         46.28         42.87         2.78 o                         
  14   1   0          9.46          9.86         1.40 o                         
  15   1   0          2.47          2.21         1.14 o                         
 -14   2   0          2.06          0.58         0.94 o                         
 -13   2   0          7.98        -40.15        26.77 o                         
 -12   2   0          7.89          4.12         1.70 o                         
 -11   2   0       1054.70       1021.49        18.84 o                         
 -10   2   0         23.40         18.29         4.00 o                         
  -9   2   0        873.71        883.39        13.96 o                         
  -8   2   0        335.33        334.09         6.67 o                         
  -7   2   0        601.96        636.25        10.66 o                         
  -5   2   0        834.02       1057.30        21.22 o                         
  -4   2   0         53.78         62.22         2.05 o                         
  -3   2   0        316.51        364.10         7.51 o                         
  -2   2   0      13126.45      15922.26       360.10 o                         
  -1   2   0         10.79          2.52         0.65 o                         
   0   2   0         29.59          4.50         0.49 o                         
   1   2   0          3.04          1.17         0.43 o                         
   2   2   0       4116.40       4855.08        87.44 o                         
   3   2   0        315.42        264.92         6.72 o                         
   4   2   0       4965.82       5205.42        78.53 o                         
   5   2   0        676.42        660.23        11.00 o                         
   6   2   0        156.48        170.61         4.38 o                         
   7   2   0       2098.97       2225.25        30.88 o                         
   8   2   0         11.80         21.71         2.52 o                         
   9   2   0        416.99        383.63         6.23 o                         
  10   2   0        340.81        301.61         5.72 o                         
  11   2   0         38.55         41.08         3.55 o                         
  12   2   0         57.24         52.16         2.25 o                         
  13   2   0         71.40         66.57         3.08 o                         
  14   2   0         51.53         54.14         3.34 o                         
  15   2   0          0.41         -0.64         1.05 o                         
 -14   3   0         32.42         30.97         5.06 o                         
 -13   3   0         23.81         26.25         4.07 o                         
 -12   3   0          7.54          6.32         2.11 o                         
 -11   3   0        388.74        402.48        12.55 o                         
 -10   3   0        991.64        979.38        20.82 o                         
  -9   3   0         86.32         80.52         5.51 o                         
  -8   3   0         29.36         36.16         2.45 o                         
  -7   3   0        527.52        615.28        12.88 o                         
  -6   3   0        832.23       1161.74        24.96 o                         
  -5   3   0         14.91         12.72         1.62 o                         
  -4   3   0        802.39       1084.70        23.92 o                         
  -3   3   0       1378.45       1812.20        38.65 o                         
  -2   3   0          0.78          0.27         1.23 o                         
  -1   3   0       1077.31       1084.83        18.55 o                         
   0   3   0          1.46          8.62         1.06 o                         
   1   3   0      39725.99      37750.96       602.13 o                         
   2   3   0         81.10         76.68         2.17 o                         
   3   3   0       1978.22       1859.64        27.11 o                         
   4   3   0         22.63         18.53         1.85 o                         
   5   3   0       1321.98       1308.46        19.23 o                         
   6   3   0        260.29        251.58         7.19 o                         
   7   3   0        946.52       1042.11        17.11 o                         
   8   3   0          0.02         -0.38         1.80 o                         
   9   3   0        124.52        130.36         3.01 o                         
  10   3   0         40.32         35.14         2.59 o                         
  11   3   0        336.06        320.41         6.75 o                         
  12   3   0        133.24        144.58         4.71 o                         
  13   3   0        136.13        128.67         3.69 o                         
  14   3   0          0.06          0.38         1.06 o                         
  15   3   0          0.62          0.47         0.75 o                         
 -13   4   0          9.27         12.09         3.53 o                         
 -12   4   0          3.76          6.86         4.43 o                         
 -11   4   0          0.89          2.76         1.85 o                         
 -10   4   0         45.09         45.55         4.55 o                         
  -9   4   0       1061.16       1153.36        24.07 o                         
  -8   4   0        132.99        182.51         6.48 o                         
  -7   4   0        505.13        635.90        16.42 o                         
  -6   4   0         55.62         57.07         2.79 o                         
  -5   4   0         26.88         22.70         1.80 o                         
  -4   4   0        573.76        853.86        16.76 o                         
  -3   4   0        239.22        281.34         6.19 o                         
  -2   4   0      11203.80      11426.72       157.43 o                         
  -1   4   0        112.78        119.79         4.12 o                         
   0   4   0       5320.67       5702.72        88.44 o                         
   1   4   0          3.52          1.65         0.78 o                         
   2   4   0       1582.26       1493.58        20.97 o                         
   3   4   0         86.19         90.57         2.47 o                         
   4   4   0       5747.89       5391.62        73.09 o                         
   5   4   0       1000.60       1010.47        16.60 o                         
   6   4   0          1.17          1.62         2.11 o                         
   7   4   0       2266.24       2383.41        38.55 o                         
   8   4   0        467.50        446.80         7.72 o                         
   9   4   0         53.60         45.29         2.31 o                         
  10   4   0          2.66          2.15         1.37 o                         
  11   4   0        177.22        152.85         4.28 o                         
  12   4   0         43.26         43.56         2.20 o                         
  13   4   0         48.45         65.83         4.00 o                         
  14   4   0          2.22          5.85         1.10 o                         
  15   4   0          2.93          5.28         0.78 o                         
 -13   5   0         33.31         50.07         3.96 o                         
 -12   5   0         14.89         16.05         4.26 o                         
 -11   5   0          4.41          3.52         2.22 o                         
 -10   5   0         54.50         54.43         8.38 o                         
  -9   5   0        752.56        881.93        35.09 o                         
  -8   5   0         75.29         97.23         8.60 o                         
  -7   5   0        610.77        662.07        17.46 o                         
  -6   5   0        297.52        397.45        11.27 o                         
  -5   5   0        354.64        404.06        11.52 o                         
  -4   5   0         52.16         54.97         2.66 o                         
  -3   5   0       4381.55       5245.42        77.41 o                         
  -2   5   0         80.70         97.78         2.89 o                         
  -1   5   0       1548.70       1347.84        19.21 o                         
   0   5   0         11.84         11.89         2.13 o                         
   1   5   0        630.33        590.37        10.11 o                         
   2   5   0         20.00         21.21         1.66 o                         
   3   5   0       1670.51       1981.70        29.96 o                         
   4   5   0        268.24        271.08         5.57 o                         
   5   5   0       2188.52       2138.03        35.96 o                         
   6   5   0         71.30         81.46         3.02 o                         
   7   5   0       1841.42       1889.20        28.77 o                         
   8   5   0         30.08         15.24         1.54 o                         
   9   5   0        464.35        436.30         7.73 o                         
  10   5   0        189.86        163.21         3.65 o                         
  11   5   0        116.21        112.54         3.68 o                         
  12   5   0         55.83         55.29         2.14 o                         
  13   5   0         13.87         12.27         1.26 o                         
  14   5   0          0.42          0.82         0.80 o                         
  15   5   0          0.40         -0.55         0.67 o                         
 -12   6   0         34.68         51.82         9.38 o                         
 -11   6   0          7.32         18.46         3.83 o                         
 -10   6   0          3.16          0.48         3.05 o                         
  -9   6   0        952.37       1247.72        46.12 o                         
  -8   6   0        104.69        101.83         4.61 o                         
  -7   6   0        170.42        191.99         8.62 o                         
  -6   6   0         11.63          8.42         3.07 o                         
  -5   6   0        209.49        191.02         6.71 o                         
  -4   6   0        921.95       1147.01        19.86 o                         
  -3   6   0        217.56        247.91         5.93 o                         
  -2   6   0         77.41         66.16         4.23 o                         
  -1   6   0         78.58         83.06         3.55 o                         
   0   6   0          8.14          1.86         1.53 o                         
   1   6   0          1.43          2.34         1.22 o                         
   2   6   0        221.59        176.18         6.14 o                         
   3   6   0         54.09         41.10         2.16 o                         
   4   6   0        177.87        111.24         4.28 o                         
   5   6   0        354.84        380.07         7.93 o                         
   6   6   0         24.98         30.00         1.49 o                         
   7   6   0       1078.90       1102.86        17.02 o                         
   8   6   0         42.99         40.87         2.51 o                         
   9   6   0          0.43          0.02         1.58 o                         
  10   6   0        193.79        174.02         4.05 o                         
  11   6   0         41.59         40.34         1.76 o                         
  12   6   0         27.29         30.92         1.73 o                         
  13   6   0        186.98        191.17         4.89 o                         
  14   6   0         13.82         18.29         1.11 o                         
 -12   7   0          0.13          2.61         3.54 o                         
 -11   7   0         12.44         27.96         7.17 o                         
 -10   7   0         29.90         32.90         4.50 o                         
  -9   7   0         29.99         40.07         5.38 o                         
  -8   7   0        122.47        176.58        13.68 o                         
  -7   7   0        316.15        374.08        14.79 o                         
  -6   7   0        169.27        197.80         9.32 o                         
  -5   7   0          2.06          0.56         2.65 o                         
  -4   7   0        137.74        147.31         4.13 o                         
  -3   7   0         78.66         93.76         3.17 o                         
  -2   7   0         23.28         19.08         2.19 o                         
  -1   7   0        676.66        631.73        11.89 o                         
   0   7   0          0.94         -0.71         2.22 o                         
   1   7   0         55.71         70.61         3.21 o                         
   2   7   0         33.00         33.62         1.96 o                         
   3   7   0         92.79        112.26         5.01 o                         
   4   7   0         39.76         38.88         2.23 o                         
   5   7   0       1533.34       1524.46        22.55 o                         
   6   7   0        108.48         99.55         2.94 o                         
   7   7   0          9.77          4.37         0.80 o                         
   8   7   0          0.72          0.12         2.63 o                         
   9   7   0       1830.93       1818.47        27.17 o                         
  10   7   0         67.75         64.88         2.38 o                         
  11   7   0          0.04         -0.07         0.79 o                         
  12   7   0         23.41         24.26         1.41 o                         
  13   7   0          5.80         10.44         0.85 o                         
  14   7   0         25.64         35.31         1.62 o                         
 -11   8   0         17.58         20.65         5.09 o                         
 -10   8   0          1.18          0.42         6.60 o                         
  -9   8   0         94.47        119.93        11.72 o                         
  -8   8   0          2.09          5.06         7.59 o                         
  -7   8   0         61.05         59.93         4.40 o                         
  -6   8   0         13.30         11.68         3.54 o                         
  -5   8   0          0.12          4.14         2.20 o                         
  -4   8   0         20.81         13.14         2.60 o                         
  -3   8   0         45.04         43.45         2.43 o                         
  -2   8   0       1919.14       2034.98        33.10 o                         
  -1   8   0         23.25         26.93         1.98 o                         
   0   8   0        122.27        112.48         3.82 o                         
   1   8   0         38.95         35.14         2.32 o                         
   2   8   0       3441.74       3014.05        42.26 o                         
   3   8   0         22.04         26.08         1.98 o                         
   4   8   0        557.24        610.37        10.41 o                         
   5   8   0         69.91         71.77         2.37 o                         
   6   8   0        272.05        265.75         5.40 o                         
   7   8   0         55.94         51.72         1.67 o                         
   8   8   0          1.23          1.63         3.03 o                         
   9   8   0        468.80        461.80        10.39 o                         
  10   8   0        460.25        447.61         8.47 o                         
  11   8   0          8.20          5.89         1.13 o                         
  12   8   0          1.35          2.51         0.76 o                         
  13   8   0          6.05          3.58         0.70 o                         
  14   8   0         41.76         40.60         2.14 o                         
 -10   9   0          0.47          0.80         1.92 o                         
  -9   9   0        121.07        100.61         6.55 o                         
  -8   9   0         13.54         19.64         4.49 o                         
  -7   9   0          6.36          7.97         2.97 o                         
  -6   9   0        409.94        396.05        10.76 o                         
  -5   9   0         58.55         59.46         4.06 o                         
  -4   9   0        140.45        131.22         4.93 o                         
  -3   9   0        283.55        240.63         5.31 o                         
  -2   9   0         81.84         92.97         2.81 o                         
  -1   9   0        318.04        333.53         6.45 o                         
   0   9   0         71.78         81.13         3.35 o                         
   1   9   0       1124.83       1138.14        17.61 o                         
   2   9   0          0.47         -0.85         3.28 o                         
   3   9   0       2355.51       2229.06        33.53 o                         
   4   9   0          3.40          5.01         2.09 o                         
   5   9   0         75.48         66.98         2.29 o                         
   6   9   0         10.44          8.13         2.38 o                         
   7   9   0         54.58         58.01         2.06 o                         
   8   9   0        171.73        148.29         4.87 o                         
   9   9   0         70.68         63.50         2.06 o                         
  10   9   0        555.10        602.47        12.03 o                         
  11   9   0         15.61          8.99         1.03 o                         
  12   9   0          3.52          2.35         0.73 o                         
  13   9   0         39.98         49.15         2.09 o                         
  -9  10   0         64.81         82.03         7.72 o                         
  -8  10   0         21.03         18.27         1.98 o                         
  -7  10   0         24.64         28.65         2.58 o                         
  -6  10   0         10.70         12.38         1.67 o                         
  -5  10   0        368.25        363.79        10.79 o                         
  -4  10   0         10.86         10.85         2.38 o                         
  -3  10   0         45.37         43.15         3.71 o                         
  -2  10   0       1162.19       1191.80        19.58 o                         
  -1  10   0         12.28          8.17         2.82 o                         
   0  10   0        392.66        388.36         9.78 o                         
   1  10   0          4.08          6.74         2.53 o                         
   2  10   0        328.63        318.03         7.99 o                         
   3  10   0          0.69         -1.05         2.11 o                         
   4  10   0         46.13         37.38         1.76 o                         
   5  10   0          3.09          2.36         1.75 o                         
   6  10   0         39.27         30.64         2.99 o                         
   7  10   0         59.14         53.59         2.93 o                         
   8  10   0        404.09        362.92         6.72 o                         
   9  10   0          1.65          0.64         1.03 o                         
  10  10   0         34.06         32.53         1.86 o                         
  11  10   0         28.41         26.65         2.16 o                         
  12  10   0         38.31         39.07         1.58 o                         
  13  10   0         17.88         21.53         1.43 o                         
  -8  11   0         28.77         32.14         4.72 o                         
  -7  11   0        231.20        261.89        11.26 o                         
  -6  11   0        107.61        127.98         6.64 o                         
  -5  11   0          4.16          4.95         1.60 o                         
  -4  11   0         61.88         59.68         4.31 o                         
  -3  11   0          1.62          4.31         1.81 o                         
  -2  11   0         27.06         21.70         2.78 o                         
  -1  11   0        610.79        660.45        11.90 o                         
   0  11   0         79.76         93.16         4.25 o                         
   1  11   0         27.03         25.49         4.30 o                         
   2  11   0         58.90         54.73         2.66 o                         
   3  11   0        555.26        503.29         8.20 o                         
   4  11   0          0.35          2.12         1.40 o                         
   5  11   0         21.18         17.58         1.77 o                         
   6  11   0          7.07          7.32         1.47 o                         
   7  11   0        213.65        222.84         5.05 o                         
   8  11   0        477.77        540.87        11.84 o                         
   9  11   0          0.21          0.07         1.78 o                         
  10  11   0        119.37        126.20         3.80 o                         
  11  11   0          4.84          7.04         1.14 o                         
  12  11   0         28.36         28.20         1.50 o                         
  -7  12   0          0.20          0.29         1.59 o                         
  -6  12   0         51.74         46.60         2.71 o                         
  -5  12   0          5.42          4.86         1.85 o                         
  -4  12   0         17.80         19.05         2.20 o                         
  -3  12   0         57.49         52.26         2.99 o                         
  -2  12   0        160.81        139.11         5.59 o                         
  -1  12   0         39.25         34.13         2.64 o                         
   0  12   0        331.33        330.30         7.96 o                         
   1  12   0          3.07          3.59         1.48 o                         
   2  12   0        949.66        933.90        17.16 o                         
   3  12   0         85.58         85.42         3.27 o                         
   4  12   0        311.25        316.09         6.99 o                         
   5  12   0         43.95         51.15         2.25 o                         
   6  12   0        487.58        504.55        11.10 o                         
   7  12   0         96.27        102.83         3.27 o                         
   8  12   0         49.51         48.15         2.51 o                         
   9  12   0          0.31         -0.04         0.90 o                         
  10  12   0          7.71          4.61         1.32 o                         
  11  12   0         21.09         15.71         1.66 o                         
  -6  13   0          1.00          2.97         1.84 o                         
  -5  13   0          1.61          2.55         0.99 o                         
  -4  13   0          0.91          0.67         1.12 o                         
  -3  13   0         55.71         59.70         3.06 o                         
  -2  13   0          0.10         -1.05         1.50 o                         
  -1  13   0         42.10         47.20         2.74 o                         
   0  13   0          9.22          8.17         1.22 o                         
   1  13   0        865.84        915.69        19.01 o                         
   2  13   0          2.41          3.57         1.17 o                         
   3  13   0         14.61         16.18         1.53 o                         
   4  13   0          0.08         -1.42         1.01 o                         
   5  13   0          0.03         -0.87         0.96 o                         
   6  13   0         18.75         19.39         1.39 o                         
   7  13   0         67.20         61.41         2.27 o                         
   8  13   0         66.24         77.35         3.41 o                         
   9  13   0         31.92         32.51         2.20 o                         
  10  13   0        233.51        236.24         6.41 o                         
  -4  14   0          4.87          3.79         1.03 o                         
  -3  14   0          0.78          0.36         0.89 o                         
  -2  14   0         15.45         17.56         1.28 o                         
  -1  14   0          6.15          7.18         1.14 o                         
   0  14   0         39.93         43.45         1.98 o                         
   1  14   0          2.97          4.44         1.00 o                         
   2  14   0         41.95         40.17         1.78 o                         
   3  14   0         26.40         22.34         2.13 o                         
   4  14   0         20.68         19.90         1.43 o                         
   5  14   0          8.18          5.17         1.18 o                         
   6  14   0          4.01          5.91         0.80 o                         
   7  14   0          0.52          1.49         0.67 o                         
   8  14   0        128.47        123.23         3.69 o                         
  -1  15   0         54.15         46.61         2.09 o                         
   0  15   0          0.63         -0.27         0.90 o                         
   1  15   0         28.07         28.80         1.69 o                         
   2  15   0         23.82         24.69         2.01 o                         
   3  15   0          5.27         10.95         0.92 o                         
   4  15   0          0.32          0.85         1.17 o                         
   5  15   0          1.59          0.85         0.77 o                         
   6  15   0         23.43         23.50         1.21 o                         
  -4 -15   1         13.89         18.85         1.13 o                         
  -3 -15   1          0.47          1.62         0.80 o                         
  -2 -15   1          7.01          6.22         0.90 o                         
  -1 -15   1         12.43         11.43         1.08 o                         
   0 -15   1        260.78        263.35        10.18 o                         
  -8 -14   1         10.78          8.01         1.59 o                         
  -7 -14   1         31.35         29.59         2.01 o                         
  -6 -14   1         20.97         21.04         1.60 o                         
  -5 -14   1        166.61        147.20         4.17 o                         
  -4 -14   1          2.34          3.76         0.90 o                         
  -3 -14   1        143.70        137.19         3.59 o                         
  -2 -14   1          0.04          0.15         0.80 o                         
  -1 -14   1          9.82         12.14         1.27 o                         
   0 -14   1         46.99         53.81         2.18 o                         
   1 -14   1          1.06          1.26         0.99 o                         
   2 -14   1         11.59         13.92         1.50 o                         
   3 -14   1         37.41         44.98         2.87 o                         
  -9 -13   1         38.82         31.51         2.64 o                         
  -8 -13   1          0.31          0.83         0.64 o                         
  -7 -13   1          0.04         -0.12         0.65 o                         
  -6 -13   1         24.02         28.51         2.29 o                         
  -5 -13   1         20.14         21.81         1.37 o                         
  -4 -13   1        264.01        273.46         7.02 o                         
  -3 -13   1         18.90         17.63         1.34 o                         
  -2 -13   1        155.92        165.26         4.36 o                         
  -1 -13   1          0.45          0.09         1.09 o                         
   0 -13   1        150.72        161.54         5.38 o                         
   1 -13   1          1.62          2.36         1.14 o                         
   2 -13   1         31.44         28.26         1.66 o                         
   3 -13   1          0.13          1.20         1.22 o                         
   4 -13   1          0.96          0.79         1.12 o                         
   5 -13   1         38.39         42.02         2.30 o                         
 -11 -12   1         20.24         14.66         1.12 o                         
 -10 -12   1        136.77        133.98         4.08 o                         
  -9 -12   1        124.17        133.61         3.89 o                         
  -8 -12   1         94.36        109.15         3.10 o                         
  -7 -12   1         49.10         49.24         1.83 o                         
  -6 -12   1         25.40         26.74         1.43 o                         
  -5 -12   1        356.13        366.09         7.74 o                         
  -4 -12   1          1.23          3.07         1.02 o                         
  -3 -12   1        211.66        211.75         5.19 o                         
  -2 -12   1          2.25          3.78         1.36 o                         
  -1 -12   1        256.12        240.88         6.81 o                         
   0 -12   1          9.20         14.33         1.34 o                         
   1 -12   1         39.07         33.19         3.48 o                         
   2 -12   1         99.03         99.44         5.01 o                         
   3 -12   1         38.91         42.47         3.06 o                         
   4 -12   1         97.42         90.66         3.74 o                         
   5 -12   1        173.27        157.88         5.87 o                         
   6 -12   1         70.03         68.50         3.10 o                         
   7 -12   1          1.69          3.74         3.16 o                         
 -12 -11   1          0.88          0.80         0.69 o                         
 -11 -11   1          2.90          0.66         0.96 o                         
 -10 -11   1         75.26         89.51         2.80 o                         
  -9 -11   1        610.05        632.02        13.47 o                         
  -8 -11   1          2.91          6.74         0.94 o                         
  -7 -11   1         89.53         75.08         2.50 o                         
  -6 -11   1         31.38         31.50         1.74 o                         
  -5 -11   1        137.44        122.70         4.70 o                         
  -4 -11   1         79.41         57.06         2.42 o                         
  -3 -11   1          2.30          0.80         1.81 o                         
  -2 -11   1        223.01        205.08         4.58 o                         
  -1 -11   1         29.50         33.58         3.47 o                         
   0 -11   1        963.12        930.77        15.93 o                         
   1 -11   1          0.30         -0.73         1.58 o                         
   2 -11   1        176.72        185.98         5.05 o                         
   3 -11   1         13.59         17.33         1.62 o                         
   4 -11   1         12.76         13.90         2.78 o                         
   5 -11   1          3.49          2.43         1.60 o                         
   6 -11   1         30.89         28.85         2.85 o                         
   7 -11   1          0.25         -2.17         1.79 o                         
   8 -11   1         25.92         25.92         4.41 o                         
 -12 -10   1          0.87          2.82         0.85 o                         
 -11 -10   1          9.96         10.07         0.91 o                         
 -10 -10   1         73.89         70.05         2.41 o                         
  -9 -10   1        390.84        384.88         8.67 o                         
  -8 -10   1         16.78         17.72         1.16 o                         
  -7 -10   1          0.09          0.92         1.49 o                         
  -6 -10   1         55.18         66.49         2.15 o                         
  -5 -10   1         11.27          6.91         1.50 o                         
  -4 -10   1         13.52         15.16         1.66 o                         
  -3 -10   1        415.19        393.61         6.68 o                         
  -2 -10   1          0.12          2.47         1.76 o                         
  -1 -10   1         92.65         81.85         3.88 o                         
   0 -10   1         20.86         23.33         1.93 o                         
   1 -10   1          9.75          9.33         1.95 o                         
   2 -10   1         24.42         23.83         2.12 o                         
   3 -10   1         19.98         23.79         2.74 o                         
   4 -10   1         22.44         22.46         1.65 o                         
   5 -10   1         64.54         72.40         3.85 o                         
   6 -10   1         13.19         12.62         2.75 o                         
   7 -10   1         22.46         22.41         2.95 o                         
   8 -10   1         76.71         97.80         5.21 o                         
   9 -10   1          1.38          0.88         1.12 o                         
 -13  -9   1          3.67          4.13         0.88 o                         
 -12  -9   1          9.11          7.84         0.97 o                         
 -11  -9   1        121.31        130.73         3.48 o                         
 -10  -9   1        120.96        123.15         3.51 o                         
  -9  -9   1        417.18        401.07         7.57 o                         
  -8  -9   1         17.97         19.98         1.79 o                         
  -7  -9   1          0.19          0.54         2.12 o                         
  -6  -9   1         41.79         41.18         2.00 o                         
  -5  -9   1         14.64         18.20         2.28 o                         
  -4  -9   1          9.74          9.82         1.77 o                         
  -3  -9   1          1.37          3.18         1.83 o                         
  -2  -9   1       1372.51       1345.73        21.14 o                         
  -1  -9   1         50.52         47.31         2.47 o                         
   0  -9   1        282.37        284.97         5.66 o                         
   1  -9   1         12.34         11.18         2.66 o                         
   2  -9   1        183.97        147.00         6.14 o                         
   3  -9   1        312.94        291.66         6.98 o                         
   4  -9   1        364.27        346.47         7.96 o                         
   5  -9   1        109.35        115.31         7.13 o                         
   6  -9   1          0.83         -1.22         2.06 o                         
   7  -9   1         26.43         23.48         2.76 o                         
   8  -9   1        257.64        257.72        14.01 o                         
   9  -9   1        135.14        176.70        13.55 o                         
  10  -9   1          0.32          4.47         3.97 o                         
 -13  -8   1          1.77          1.85         0.94 o                         
 -12  -8   1         52.35         53.03         1.74 o                         
 -11  -8   1         76.04         72.50         2.67 o                         
 -10  -8   1        129.44        140.85         3.68 o                         
  -9  -8   1          4.85          5.96         2.49 o                         
  -8  -8   1        140.09        128.40         3.57 o                         
  -7  -8   1        222.74        246.19         4.83 o                         
  -6  -8   1        112.01        101.28         2.94 o                         
  -5  -8   1         18.01         16.33         1.35 o                         
  -4  -8   1         18.15         14.43         2.27 o                         
  -3  -8   1        602.01        592.40        10.12 o                         
  -2  -8   1          2.13          4.40         1.18 o                         
  -1  -8   1        507.46        506.31         8.86 o                         
   0  -8   1          1.54          3.14         1.79 o                         
   1  -8   1          0.18         -0.16         2.16 o                         
   2  -8   1        263.58        249.04         6.71 o                         
   3  -8   1         15.32         17.10         2.38 o                         
   4  -8   1        149.94        144.89         4.87 o                         
   5  -8   1         67.86         96.36         4.33 o                         
   6  -8   1          3.96          0.17         3.95 o                         
   7  -8   1          9.56         16.55         2.30 o                         
   8  -8   1        142.69        151.51        12.26 o                         
   9  -8   1         10.04         12.81         2.97 o                         
  10  -8   1         58.44         83.27        10.66 o                         
  11  -8   1         10.94         11.77         2.45 o                         
 -14  -7   1          0.90          1.77         0.85 o                         
 -13  -7   1         17.27         14.36         1.05 o                         
 -12  -7   1         89.35        101.01         2.95 o                         
 -11  -7   1          3.49          4.54         1.12 o                         
 -10  -7   1          9.08          6.62         2.48 o                         
  -9  -7   1        114.82         91.52         2.88 o                         
  -8  -7   1        167.00        178.55         5.12 o                         
  -7  -7   1        159.42        160.97         4.19 o                         
  -6  -7   1         48.32         43.66         1.75 o                         
  -5  -7   1        288.38        284.59         5.38 o                         
  -4  -7   1        452.75        444.65         8.59 o                         
  -3  -7   1        110.72        113.07         3.95 o                         
  -2  -7   1          1.99          3.44         1.46 o                         
  -1  -7   1         34.35         30.93         2.18 o                         
   0  -7   1          7.35         17.11         2.25 o                         
   1  -7   1          9.51         14.87         1.76 o                         
   2  -7   1       1857.88       1926.51        31.43 o                         
   3  -7   1        201.97        193.50         6.13 o                         
   4  -7   1        109.78        104.97         4.07 o                         
   5  -7   1         21.20         18.27         2.24 o                         
   6  -7   1        126.82        149.58         5.54 o                         
   7  -7   1        190.35        213.51         6.47 o                         
   8  -7   1        227.35        277.71        11.78 o                         
   9  -7   1          0.74         -0.64         2.86 o                         
  10  -7   1         27.77         32.70         3.59 o                         
  11  -7   1          0.22          0.63         4.77 o                         
  12  -7   1         26.65         39.02         4.83 o                         
 -14  -6   1         38.75         50.37         1.96 o                         
 -13  -6   1          6.73          6.12         1.19 o                         
 -12  -6   1        184.30        181.88         4.36 o                         
 -11  -6   1        199.52        189.52         4.13 o                         
 -10  -6   1        654.81        630.07        10.70 o                         
  -9  -6   1       1048.04       1058.81        16.55 o                         
  -8  -6   1         19.79         18.13         1.26 o                         
  -7  -6   1        113.20        104.53         2.97 o                         
  -6  -6   1         15.41         26.04         1.97 o                         
  -5  -6   1         92.68        108.54         3.20 o                         
  -4  -6   1         21.00         17.30         1.52 o                         
  -3  -6   1       1368.95       1543.31        24.85 o                         
  -2  -6   1         11.74         15.57         1.60 o                         
  -1  -6   1        934.57       1064.92        19.42 o                         
   0  -6   1         17.28         12.81         2.67 o                         
   1  -6   1         73.94         61.72         2.71 o                         
   2  -6   1          7.23         18.31         2.19 o                         
   3  -6   1       3188.64       3522.31        48.53 o                         
   4  -6   1          2.35          4.62         2.28 o                         
   5  -6   1        324.84        347.48         9.81 o                         
   6  -6   1        248.35        274.96        10.56 o                         
   7  -6   1        192.73        217.07         7.43 o                         
   8  -6   1         15.04         19.87         6.08 o                         
   9  -6   1         51.42         51.37         3.94 o                         
  10  -6   1        579.71        774.29        28.64 o                         
  11  -6   1          6.60          8.03         3.45 o                         
  12  -6   1         27.39         29.45         5.23 o                         
 -14  -5   1          0.77          1.01         1.03 o                         
 -13  -5   1          5.22          3.18         1.40 o                         
 -12  -5   1          1.05          1.95         0.95 o                         
 -11  -5   1          2.92          2.99         1.01 o                         
 -10  -5   1        136.44        135.77         3.23 o                         
  -9  -5   1        945.28        935.64        14.81 o                         
  -8  -5   1        495.54        489.14         9.93 o                         
  -7  -5   1        186.02        200.72         4.58 o                         
  -6  -5   1         42.36         42.27         2.45 o                         
  -5  -5   1        146.67        129.11         3.40 o                         
  -4  -5   1        169.68        161.40         3.92 o                         
  -3  -5   1        343.64        340.54         6.23 o                         
  -2  -5   1       1608.49       1615.03        24.53 o                         
  -1  -5   1        101.66        102.07         3.01 o                         
   0  -5   1        161.38        104.75         2.70 o                         
   1  -5   1        260.53        265.19         5.45 o                         
   2  -5   1        543.31        660.59        11.79 o                         
   3  -5   1        704.45        828.04        14.10 o                         
   4  -5   1        542.54        683.86        13.40 o                         
   5  -5   1        268.84        321.73         8.46 o                         
   6  -5   1         13.12         18.14         1.94 o                         
   7  -5   1       1169.73       1366.81        27.35 o                         
   8  -5   1          0.48          0.55         4.06 o                         
   9  -5   1        124.07        119.99         5.23 o                         
  10  -5   1        161.52        200.30        10.79 o                         
  11  -5   1         18.87         27.32         2.93 o                         
  12  -5   1         96.36        150.99        10.77 o                         
  13  -5   1          0.86          0.70         2.22 o                         
 -15  -4   1          0.13          1.32         0.64 o                         
 -14  -4   1          0.84          2.30         1.12 o                         
 -13  -4   1        101.52        109.35         4.00 o                         
 -12  -4   1         75.15         70.11         2.43 o                         
 -11  -4   1        139.72        134.88         3.53 o                         
 -10  -4   1         22.25         21.39         1.96 o                         
  -9  -4   1         19.89         18.28         1.74 o                         
  -8  -4   1        713.97        756.98        12.90 o                         
  -7  -4   1        108.98         84.44         2.94 o                         
  -6  -4   1         37.43         48.23         1.98 o                         
  -5  -4   1        484.03        430.46         8.13 o                         
  -4  -4   1       1161.33       1156.42        16.93 o                         
  -3  -4   1       6906.59       6872.59        90.00 o                         
  -2  -4   1         13.00         14.51         1.27 o                         
  -1  -4   1        179.28        189.88         4.89 o                         
   0  -4   1         11.88         11.45         1.07 o                         
   1  -4   1       3297.82       2951.18        37.47 o                         
   2  -4   1        345.56        336.18         6.33 o                         
   3  -4   1         24.89         41.10         2.39 o                         
   4  -4   1         35.82         41.07         2.43 o                         
   5  -4   1        167.50        230.22         6.70 o                         
   6  -4   1         83.01        116.81         4.49 o                         
   7  -4   1          0.41          0.53         1.61 o                         
   8  -4   1        536.33        616.77        14.09 o                         
   9  -4   1       1270.03       1405.29        32.07 o                         
  10  -4   1        171.22        183.71         6.49 o                         
  11  -4   1          0.44          1.76         1.70 o                         
  12  -4   1          5.84          7.36         3.59 o                         
  13  -4   1          0.17          1.26         3.11 o                         
 -15  -3   1          0.94          3.25         1.07 o                         
 -14  -3   1         15.22         16.74         1.50 o                         
 -13  -3   1          4.52          4.99         1.19 o                         
 -12  -3   1         30.63         24.58         2.36 o                         
 -11  -3   1         82.34         77.58         3.02 o                         
 -10  -3   1        384.20        383.42         8.03 o                         
  -9  -3   1        111.54        106.26         2.93 o                         
  -8  -3   1        702.41        694.88        13.27 o                         
  -7  -3   1         62.43         66.01         3.28 o                         
  -6  -3   1        653.65        666.33        12.03 o                         
  -5  -3   1        954.26        955.42        15.72 o                         
  -4  -3   1       1045.62        988.81        16.20 o                         
  -3  -3   1         13.90         26.65         3.41 o                         
  -2  -3   1       2847.81       2810.11        39.52 o                         
  -1  -3   1          0.80          1.25         0.86 o                         
   0  -3   1       1506.01       1256.02        18.55 o                         
   1  -3   1          9.37          6.37         1.01 o                         
   2  -3   1        203.44        168.49         4.80 o                         
   3  -3   1        358.81        375.48         7.79 o                         
   4  -3   1       2355.13       3009.23        53.80 o                         
   5  -3   1        886.72       1240.53        21.15 o                         
   6  -3   1         22.82         17.85         1.90 o                         
   7  -3   1          3.70          4.18         1.94 o                         
   8  -3   1         15.90         18.18         2.09 o                         
   9  -3   1         78.39         84.04         5.02 o                         
  10  -3   1         34.75         46.43         3.05 o                         
  11  -3   1        412.65        434.94        22.00 o                         
  12  -3   1          0.33         -2.19         3.39 o                         
  13  -3   1         11.44         11.47         1.33 o                         
  14  -3   1          3.24          0.10         2.61 o                         
 -15  -2   1          0.01          1.32         1.01 o                         
 -14  -2   1          5.16          5.35         1.32 o                         
 -13  -2   1          9.96         13.83         1.48 o                         
 -12  -2   1          0.66          3.36         1.42 o                         
 -11  -2   1         17.22         16.94         1.96 o                         
 -10  -2   1        176.08        136.52         4.58 o                         
  -9  -2   1        152.46        141.90         3.16 o                         
  -8  -2   1        947.79        950.67        14.18 o                         
  -7  -2   1          7.05         15.29         2.20 o                         
  -6  -2   1       1494.57       1716.09        24.62 o                         
  -5  -2   1        279.29        257.47         6.52 o                         
  -4  -2   1         97.25        133.56         3.45 o                         
  -3  -2   1       3220.77       3275.79        46.36 o                         
  -2  -2   1        225.13        248.41         5.89 o                         
  -1  -2   1      11568.84      10292.50       193.55 o                         
   0  -2   1         54.81         78.59         3.09 o                         
   1  -2   1       3675.63       3180.83        44.65 o                         
   2  -2   1        685.01        811.36        13.67 o                         
   3  -2   1       1400.52       1843.12        30.92 o                         
   4  -2   1          0.36          2.00         1.10 o                         
   5  -2   1         71.08         91.18         3.42 o                         
   6  -2   1        532.45        577.22        10.33 o                         
   7  -2   1          2.00          2.66         1.46 o                         
   8  -2   1        285.99        284.30         6.16 o                         
   9  -2   1          0.78          6.37         3.51 o                         
  10  -2   1        602.49        643.85        12.83 o                         
  11  -2   1         19.72         20.90         2.74 o                         
  12  -2   1          3.76          5.67         3.64 o                         
  13  -2   1         47.46         40.38         4.80 o                         
  14  -2   1         40.21         26.89         2.17 o                         
 -15  -1   1         21.56         22.61         1.90 o                         
 -14  -1   1         16.33          9.27         1.27 o                         
 -13  -1   1         49.22         42.29         3.61 o                         
 -12  -1   1          0.08          2.40         2.19 o                         
 -11  -1   1        191.45        184.44         5.16 o                         
 -10  -1   1          4.22          4.04         1.65 o                         
  -9  -1   1         91.63         80.41         3.23 o                         
  -8  -1   1        262.26        275.13         5.66 o                         
  -7  -1   1        170.39        172.62         4.39 o                         
  -6  -1   1       1426.39       1774.96        25.55 o                         
  -5  -1   1         48.38         80.13         3.11 o                         
  -4  -1   1       2464.10       2366.78        40.03 o                         
  -3  -1   1       3086.29       3307.65        54.53 o                         
  -2  -1   1       7463.51       8879.48       157.29 o                         
  -1  -1   1        179.54        204.21         4.48 o                         
   0  -1   1        121.42         10.82         0.95 o                         
   1  -1   1        776.09        732.41        12.30 o                         
   2  -1   1      10861.07      12622.77       193.38 o                         
   3  -1   1       1222.71       1308.63        21.03 o                         
   4  -1   1        782.94        858.67        15.81 o                         
   5  -1   1        104.92         90.81         2.55 o                         
   6  -1   1        524.16        528.62         9.35 o                         
   7  -1   1         23.80         20.84         2.14 o                         
   8  -1   1         69.00         72.52         2.34 o                         
   9  -1   1        114.96        112.12         3.78 o                         
  10  -1   1         13.18         14.13         2.28 o                         
  11  -1   1          0.04         -0.73         1.27 o                         
  12  -1   1          5.03          2.56         1.35 o                         
  13  -1   1          4.29          7.77         2.20 o                         
  14  -1   1          6.24          6.85         3.10 o                         
 -15   0   1          3.10          6.49         1.87 o                         
 -14   0   1         14.50         16.22         3.38 o                         
 -13   0   1         66.11         66.55         3.16 o                         
 -12   0   1         95.23         91.00         3.40 o                         
 -11   0   1         55.10         64.40         2.86 o                         
 -10   0   1         11.66          8.85         3.08 o                         
  -9   0   1          0.15         -0.17         1.56 o                         
  -8   0   1         10.62         10.28         1.18 o                         
  -7   0   1          8.60         13.09         1.84 o                         
  -6   0   1        532.01        574.54        10.50 o                         
  -5   0   1        340.04        328.88         6.73 o                         
  -4   0   1        217.55        211.74         4.47 o                         
  -3   0   1       8187.22       8687.12       134.08 o                         
  -2   0   1        904.28        928.22        17.49 o                         
  -1   0   1      12530.64      18559.29       980.70 o                         
   0   0   1         44.72         35.01         0.96 o                         
   1   0   1      10483.13       8303.94       178.88 o                         
   2   0   1        377.35        448.87         9.59 o                         
   3   0   1       7403.45       6999.84        91.15 o                         
   4   0   1         44.77         39.31         1.62 o                         
   5   0   1        201.22        194.13         4.31 o                         
   6   0   1        489.95        574.15         9.41 o                         
   7   0   1         22.03         32.95         1.83 o                         
   8   0   1        653.17        617.03         9.76 o                         
   9   0   1        528.29        512.58         8.57 o                         
  10   0   1        370.68        379.59         8.57 o                         
  11   0   1          5.93          5.18         2.36 o                         
  12   0   1         54.64         54.25         2.88 o                         
  13   0   1          0.29          2.47         2.30 o                         
  14   0   1         11.88         18.17         1.67 o                         
 -14   1   1          0.00         -1.17         2.79 o                         
 -13   1   1          3.71          2.76         3.10 o                         
 -12   1   1         34.25         30.87         3.66 o                         
 -11   1   1         18.47         15.69         2.85 o                         
 -10   1   1        106.59        104.08         4.41 o                         
  -9   1   1          3.32          1.87         1.13 o                         
  -8   1   1        154.60        179.59         5.92 o                         
  -7   1   1        192.95        244.08         5.63 o                         
  -6   1   1        390.56        398.67         8.01 o                         
  -5   1   1          8.56          5.64         1.48 o                         
  -4   1   1        910.65        808.92        14.89 o                         
  -3   1   1          7.76          3.89         1.29 o                         
  -2   1   1       1707.54       1943.42        50.56 o                         
  -1   1   1          7.76         12.56         1.12 o                         
   0   1   1       1777.67        826.96        22.98 o                         
   1   1   1          3.59          0.46         0.36 o                         
   2   1   1       1097.38        993.32        15.79 o                         
   3   1   1        308.84        401.81         9.46 o                         
   4   1   1       1207.19       1258.42        18.66 o                         
   5   1   1         98.08        116.78         3.66 o                         
   6   1   1       2132.91       2478.28        37.14 o                         
   7   1   1         14.59         28.22         2.72 o                         
   8   1   1         23.41         24.50         1.68 o                         
   9   1   1         13.94         12.01         2.31 o                         
  10   1   1        110.17        105.03         3.97 o                         
  11   1   1        615.48        586.82        11.04 o                         
  12   1   1        510.36        496.37        19.13 o                         
  13   1   1          0.06         -0.42         6.82 o                         
  14   1   1         17.06         13.46         1.56 o                         
  15   1   1          8.45          9.22         2.35 o                         
 -14   2   1          1.14          2.44         2.65 o                         
 -13   2   1          0.06          0.41         2.71 o                         
 -12   2   1          0.17          0.61         1.58 o                         
 -11   2   1          7.60          8.06         3.61 o                         
 -10   2   1         78.64         85.33         3.07 o                         
  -9   2   1        312.56        312.16         9.71 o                         
  -8   2   1        189.12        194.05         3.84 o                         
  -7   2   1         18.18         21.49         1.47 o                         
  -6   2   1        236.71        235.99         5.19 o                         
  -5   2   1        970.18       1251.48        22.38 o                         
  -4   2   1        769.66       1004.59        19.61 o                         
  -3   2   1        395.20        433.94         9.24 o                         
  -2   2   1       3193.28       3395.34        53.51 o                         
  -1   2   1          5.33          3.05         0.96 o                         
   0   2   1         27.51         30.31         1.00 o                         
   1   2   1       5853.15       6438.96       123.49 o                         
   2   2   1         32.82         41.48         1.99 o                         
   3   2   1         36.12         74.57         2.77 o                         
   4   2   1        411.08        451.45         8.69 o                         
   5   2   1        376.18        363.98         7.32 o                         
   6   2   1         50.67         47.08         3.35 o                         
   7   2   1        357.42        405.38         7.64 o                         
   8   2   1        170.24        200.47         6.73 o                         
   9   2   1        103.98        101.06         2.72 o                         
  10   2   1        390.10        354.30         6.22 o                         
  11   2   1         35.25         33.15         2.97 o                         
  12   2   1        600.80        564.03        11.56 o                         
  13   2   1         41.60         50.27         2.52 o                         
  14   2   1          0.24          0.25         1.10 o                         
  15   2   1         10.29          9.83         1.29 o                         
 -14   3   1          9.62          7.95         2.50 o                         
 -13   3   1          0.46          0.16         2.63 o                         
 -12   3   1         45.77         39.49         4.98 o                         
 -11   3   1          2.24          2.19         1.80 o                         
 -10   3   1        129.66        157.66         9.85 o                         
  -9   3   1        320.10        362.98         9.48 o                         
  -8   3   1        162.87        177.36         6.21 o                         
  -7   3   1          6.33          3.36         3.17 o                         
  -6   3   1       1057.16       1260.51        21.59 o                         
  -5   3   1        274.88        330.95         7.00 o                         
  -4   3   1        476.41        503.39        10.70 o                         
  -3   3   1          3.02          5.03         1.31 o                         
  -2   3   1       2522.87       2549.56        40.82 o                         
  -1   3   1          4.17          1.34         1.06 o                         
   0   3   1       5069.42       4511.98        66.89 o                         
   1   3   1        382.62        371.12         6.48 o                         
   2   3   1       7477.18       7153.25       105.89 o                         
   3   3   1       1153.39       1138.70        19.37 o                         
   4   3   1        744.68        582.36        10.23 o                         
   5   3   1        199.46        174.94         4.47 o                         
   6   3   1         16.63         27.11         2.36 o                         
   7   3   1         43.13         37.71         2.58 o                         
   8   3   1         33.62         19.17         4.31 o                         
   9   3   1        636.02        597.99         9.04 o                         
  10   3   1       1059.74        981.02        14.93 o                         
  11   3   1          0.31          0.12         2.09 o                         
  12   3   1        135.61        135.04         3.58 o                         
  13   3   1        144.83        158.49         4.27 o                         
  14   3   1         20.60         18.34         1.44 o                         
  15   3   1         15.01         15.76         1.28 o                         
 -13   4   1          2.08          1.98         0.85 o                         
 -12   4   1          8.76          7.11         2.32 o                         
 -11   4   1        350.54        352.80        14.00 o                         
 -10   4   1        359.08        418.52        13.00 o                         
  -9   4   1        110.78        128.13         7.72 o                         
  -8   4   1         14.73         16.05         2.31 o                         
  -7   4   1        268.12        305.34         8.38 o                         
  -6   4   1          1.11          2.25         1.61 o                         
  -5   4   1         12.83         27.88         2.91 o                         
  -4   4   1         90.25        161.85         5.00 o                         
  -3   4   1         44.28         34.53         1.66 o                         
  -2   4   1       1221.76       1170.94        17.97 o                         
  -1   4   1        561.12        576.88        14.17 o                         
   0   4   1        611.04        571.71         8.95 o                         
   1   4   1      29565.49      29355.75       550.57 o                         
   2   4   1        771.70        693.03        11.27 o                         
   3   4   1        503.28        511.79         9.32 o                         
   4   4   1        556.86        511.41        10.42 o                         
   5   4   1          3.27         23.56         2.92 o                         
   6   4   1        129.27        148.90         4.51 o                         
   7   4   1        322.28        301.03         7.01 o                         
   8   4   1         48.28         45.44         2.36 o                         
   9   4   1        132.19        116.31         2.94 o                         
  10   4   1       1433.01       1402.14        20.87 o                         
  11   4   1          5.94          4.40         2.26 o                         
  12   4   1          5.39          9.94         1.73 o                         
  13   4   1        139.13        126.29         3.68 o                         
  14   4   1          8.06          3.75         0.92 o                         
  15   4   1         11.07         22.13         1.71 o                         
 -13   5   1          7.95          5.95         2.00 o                         
 -12   5   1         11.37         13.24         3.58 o                         
 -11   5   1          6.30          7.19         2.38 o                         
 -10   5   1        805.41        945.54        41.24 o                         
  -9   5   1          3.06          8.23         4.24 o                         
  -8   5   1        142.82        164.09         8.68 o                         
  -7   5   1        351.58        367.09        10.14 o                         
  -6   5   1        150.55        185.74         8.69 o                         
  -5   5   1        101.52        125.97         5.05 o                         
  -4   5   1        160.43        198.86         7.02 o                         
  -3   5   1        129.49        172.51         4.99 o                         
  -2   5   1        503.53        490.65         9.49 o                         
  -1   5   1       1395.01       1291.35        19.43 o                         
   0   5   1        368.33        353.49         6.53 o                         
   1   5   1         24.62         27.46         1.35 o                         
   2   5   1        511.95        589.96        10.75 o                         
   3   5   1          4.83          2.36         1.47 o                         
   4   5   1        511.94        565.17        10.19 o                         
   5   5   1          3.11          4.86         1.61 o                         
   6   5   1        177.38        197.04         5.14 o                         
   7   5   1          0.76          1.92         1.05 o                         
   8   5   1          0.35          4.23         2.53 o                         
   9   5   1         97.06        108.62         3.01 o                         
  10   5   1        375.67        390.65         6.62 o                         
  11   5   1        109.68         96.44         2.90 o                         
  12   5   1        156.76        139.47         3.49 o                         
  13   5   1         53.44         63.50         2.45 o                         
  14   5   1          9.14          8.53         0.88 o                         
  15   5   1         26.34         36.15         1.76 o                         
 -12   6   1          3.89          7.61         2.75 o                         
 -11   6   1          0.12          3.25         2.33 o                         
 -10   6   1        311.11        510.84        36.95 o                         
  -9   6   1        143.89        169.76        11.26 o                         
  -8   6   1        644.70        700.06        25.96 o                         
  -7   6   1         51.98         53.69         5.14 o                         
  -6   6   1          8.71          1.91         1.97 o                         
  -5   6   1          6.10          7.48         2.38 o                         
  -4   6   1        749.94        780.32        16.21 o                         
  -3   6   1        191.19        210.34         5.77 o                         
  -2   6   1        243.19        255.39         6.46 o                         
  -1   6   1       3826.37       3900.76        55.49 o                         
   0   6   1         54.62         30.93         1.69 o                         
   1   6   1       2007.60       2277.17        36.60 o                         
   2   6   1          8.27         12.38         1.35 o                         
   3   6   1       3116.59       3227.67        47.73 o                         
   4   6   1        136.92        107.68         3.52 o                         
   5   6   1        692.47        722.74        13.05 o                         
   6   6   1        559.10        557.80        10.21 o                         
   7   6   1         22.69         12.58         2.01 o                         
   8   6   1        895.18        852.46        13.74 o                         
   9   6   1        495.56        407.48         7.40 o                         
  10   6   1        618.56        618.12         9.62 o                         
  11   6   1         20.58         12.79         2.08 o                         
  12   6   1         51.02         54.38         2.16 o                         
  13   6   1          2.57          3.94         0.99 o                         
  14   6   1         22.70         26.92         1.81 o                         
 -12   7   1         15.10         14.67         4.76 o                         
 -11   7   1          5.04          6.39         7.20 o                         
 -10   7   1        250.13        424.84        27.85 o                         
  -9   7   1          3.51          5.16         9.63 o                         
  -8   7   1        363.56        426.99        15.30 o                         
  -7   7   1          7.88         15.21         3.20 o                         
  -6   7   1         63.74         64.15         3.41 o                         
  -5   7   1        166.09        181.91         5.29 o                         
  -4   7   1         50.91         85.82         5.41 o                         
  -3   7   1         13.73          2.42         2.45 o                         
  -2   7   1        245.25        258.97         6.82 o                         
  -1   7   1        251.34        230.77         6.18 o                         
   0   7   1         48.50         73.20         3.00 o                         
   1   7   1         37.35         42.20         2.86 o                         
   2   7   1        606.80        631.82        11.70 o                         
   3   7   1        637.15        629.36        11.52 o                         
   4   7   1        914.65        992.46        17.13 o                         
   5   7   1        573.51        528.14         9.28 o                         
   6   7   1         38.87         49.56         2.18 o                         
   7   7   1        284.59        302.56         5.73 o                         
   8   7   1       1387.71       1360.06        19.38 o                         
   9   7   1         28.72         31.79         2.38 o                         
  10   7   1          6.17         16.13         1.46 o                         
  11   7   1         86.64         85.69         2.49 o                         
  12   7   1          4.54          5.73         0.89 o                         
  13   7   1        138.60        150.64         3.43 o                         
  14   7   1         24.28         18.18         0.95 o                         
 -11   8   1          0.26          5.80         5.64 o                         
 -10   8   1         59.37         54.28         9.98 o                         
  -9   8   1         26.26         20.76         4.59 o                         
  -8   8   1        221.14        253.42        18.06 o                         
  -7   8   1        298.13        304.21        12.97 o                         
  -6   8   1         22.75         34.85         2.98 o                         
  -5   8   1        202.90        201.58         6.52 o                         
  -4   8   1        188.76        180.41         4.68 o                         
  -3   8   1        408.56        425.05         8.78 o                         
  -2   8   1        768.23        795.34        14.32 o                         
  -1   8   1        789.93        830.98        15.35 o                         
   0   8   1        312.60        276.79         7.38 o                         
   1   8   1        640.05        605.00        10.77 o                         
   2   8   1         26.90         23.64         1.55 o                         
   3   8   1        247.71        254.84         4.98 o                         
   4   8   1         26.87         21.40         2.16 o                         
   5   8   1         18.84         24.09         1.78 o                         
   6   8   1        593.96        564.58         8.71 o                         
   7   8   1        110.36         78.72         2.53 o                         
   8   8   1        692.62        662.83        10.80 o                         
   9   8   1         79.28         81.39         2.51 o                         
  10   8   1         11.79         15.63         1.72 o                         
  11   8   1          7.93         10.85         1.27 o                         
  12   8   1         23.93         19.30         1.31 o                         
  13   8   1          0.00         -0.16         0.67 o                         
  14   8   1         10.87         11.24         1.27 o                         
 -11   9   1          9.73         11.84         1.36 o                         
 -10   9   1          0.92          3.69         5.96 o                         
  -9   9   1         23.97         27.48         8.62 o                         
  -8   9   1          5.33         12.42         4.43 o                         
  -7   9   1        184.47        175.62         7.09 o                         
  -6   9   1        265.31        215.54         9.21 o                         
  -5   9   1        651.94        614.93        12.83 o                         
  -4   9   1         49.04         55.10         3.19 o                         
  -3   9   1         10.96         11.19         5.30 o                         
  -2   9   1        583.40        633.44        10.91 o                         
  -1   9   1         79.35         76.00         2.69 o                         
   0   9   1         32.57         26.70         1.31 o                         
   1   9   1         48.79         40.95         1.66 o                         
   2   9   1         83.31        101.34         2.79 o                         
   3   9   1          5.08          4.16         0.95 o                         
   4   9   1         16.17         14.94         1.41 o                         
   5   9   1         98.28         93.25         2.42 o                         
   6   9   1        269.46        272.48         5.38 o                         
   7   9   1         47.37         48.62         2.49 o                         
   8   9   1          2.78          2.36         1.60 o                         
   9   9   1         25.94         25.82         1.46 o                         
  10   9   1        142.56        122.61         3.08 o                         
  11   9   1         42.81         46.01         1.75 o                         
  12   9   1          7.52          8.49         0.87 o                         
  13   9   1         10.48          8.00         0.88 o                         
 -10  10   1          7.79          5.57         1.19 o                         
  -9  10   1        112.42        167.38         7.81 o                         
  -8  10   1         71.32         64.35         4.03 o                         
  -7  10   1         36.21         33.99         3.17 o                         
  -6  10   1         67.82         83.08         8.23 o                         
  -5  10   1        118.90        117.51         6.21 o                         
  -4  10   1        223.21        229.82         5.21 o                         
  -3  10   1        407.85        426.93         8.15 o                         
  -2  10   1        451.36        452.52         8.52 o                         
  -1  10   1         29.90         34.35         2.03 o                         
   0  10   1          5.59          5.17         1.77 o                         
   1  10   1        125.00        121.81         4.86 o                         
   2  10   1         29.37         33.70         2.58 o                         
   3  10   1        120.68         90.92         4.95 o                         
   4  10   1        161.99        154.27         4.23 o                         
   5  10   1          8.92          7.94         1.91 o                         
   6  10   1         61.06         55.16         2.61 o                         
   7  10   1        306.06        287.10         6.76 o                         
   8  10   1          3.79          2.65         1.00 o                         
   9  10   1          1.75          0.81         0.91 o                         
  10  10   1         12.65         16.23         1.33 o                         
  11  10   1          6.55          9.18         1.11 o                         
  12  10   1         39.41         39.56         1.76 o                         
  13  10   1          7.20          4.87         1.12 o                         
  -9  11   1          1.54          2.26         1.16 o                         
  -8  11   1          3.65          6.99         5.06 o                         
  -7  11   1          1.29          1.96         1.55 o                         
  -6  11   1         61.34         83.31         5.15 o                         
  -5  11   1         12.57         10.53         2.70 o                         
  -4  11   1          1.92          1.08         2.11 o                         
  -3  11   1         14.95         16.73         1.47 o                         
  -2  11   1        134.92        114.58         4.81 o                         
  -1  11   1         16.12         18.52         3.30 o                         
   0  11   1        258.18        246.78         5.69 o                         
   1  11   1          7.20         10.51         2.62 o                         
   2  11   1         30.15         27.85         2.26 o                         
   3  11   1        244.93        242.30         5.24 o                         
   4  11   1          3.00         -0.08         0.98 o                         
   5  11   1        141.12        131.89         3.46 o                         
   6  11   1          0.74          0.81         1.58 o                         
   7  11   1          0.82          0.23         1.03 o                         
   8  11   1         12.66         14.83         1.40 o                         
   9  11   1         26.30         38.06         1.78 o                         
  10  11   1         84.27         97.96         3.47 o                         
  11  11   1         79.14         89.02         2.81 o                         
  12  11   1         68.02         82.21         2.54 o                         
  -7  12   1          0.18          0.19         1.05 o                         
  -6  12   1          0.02          0.75         1.52 o                         
  -5  12   1         51.14         50.16         4.91 o                         
  -4  12   1         29.75         32.53         2.32 o                         
  -3  12   1         44.52         46.01         2.82 o                         
  -2  12   1         91.56        102.55         3.84 o                         
  -1  12   1       1482.36       1539.76        35.24 o                         
   0  12   1          0.02         -0.84         1.54 o                         
   1  12   1        117.77        119.15         3.56 o                         
   2  12   1          4.79          5.40         1.32 o                         
   3  12   1        200.50        225.77         5.17 o                         
   4  12   1          0.39         -0.70         1.51 o                         
   5  12   1          0.00         -0.27         1.48 o                         
   6  12   1        148.83        169.77         4.63 o                         
   7  12   1         49.71         56.79         3.43 o                         
   8  12   1         10.94          9.23         1.04 o                         
   9  12   1         51.35         55.95         3.14 o                         
  10  12   1          4.84          5.47         0.97 o                         
  11  12   1          0.27          0.94         0.68 o                         
  -6  13   1         19.94         15.67         1.83 o                         
  -5  13   1          8.23          7.26         1.94 o                         
  -4  13   1          3.14          2.45         1.54 o                         
  -3  13   1         22.24         25.28         1.76 o                         
  -2  13   1         77.93         83.89         3.34 o                         
  -1  13   1          7.09          7.04         1.38 o                         
   0  13   1        179.40        208.12         5.19 o                         
   1  13   1         53.04         52.95         2.71 o                         
   2  13   1         66.23         61.38         2.49 o                         
   3  13   1          4.75          3.47         1.18 o                         
   4  13   1        394.29        418.63        10.09 o                         
   5  13   1        151.53        150.76         4.57 o                         
   6  13   1          4.71          4.67         0.86 o                         
   7  13   1          0.07         -0.62         0.67 o                         
   8  13   1         98.24         98.47         3.24 o                         
   9  13   1        173.56        182.83         4.87 o                         
  10  13   1          2.86          2.04         0.61 o                         
  -4  14   1          0.59          0.44         0.90 o                         
  -3  14   1          3.83          3.04         1.05 o                         
  -2  14   1          0.13         -1.64         1.09 o                         
  -1  14   1        102.84        108.27         3.59 o                         
   0  14   1          7.24          6.85         1.16 o                         
   1  14   1         21.76         15.35         1.58 o                         
   2  14   1          5.44          4.68         1.18 o                         
   3  14   1         39.19         40.75         2.09 o                         
   4  14   1          2.17          2.25         0.96 o                         
   5  14   1         13.73          9.33         1.03 o                         
   6  14   1          3.28          3.95         0.76 o                         
   7  14   1          4.52          8.44         0.98 o                         
   8  14   1          1.40          0.03         0.64 o                         
   9  14   1        149.97        143.97         4.86 o                         
  -2  15   1          5.80          2.91         0.84 o                         
  -1  15   1         25.72         28.26         1.85 o                         
   0  15   1         17.93         18.21         1.50 o                         
   1  15   1          7.82          9.20         1.08 o                         
   2  15   1         39.36         38.08         2.69 o                         
   3  15   1         11.57          7.68         0.91 o                         
   4  15   1         78.30         84.68         2.79 o                         
   5  15   1          3.84          6.16         0.86 o                         
   6  15   1         27.42         28.97         1.43 o                         
   7  15   1         16.83         12.99         1.37 o                         
  -7 -14   2          0.55          0.54         0.57 o                         
  -6 -14   2         59.47         66.33         4.20 o                         
  -5 -14   2          0.73          0.40         1.31 o                         
  -4 -14   2         22.90         23.47         1.84 o                         
  -3 -14   2         28.10         24.58         1.24 o                         
  -2 -14   2         57.10         60.18         2.12 o                         
  -1 -14   2          4.26          6.95         0.85 o                         
   0 -14   2        393.52        413.79        13.02 o                         
   1 -14   2         85.50         92.66         3.51 o                         
   2 -14   2          0.07          0.33         0.71 o                         
  -9 -13   2         15.45         18.61         1.27 o                         
  -8 -13   2          5.99          5.52         0.99 o                         
  -7 -13   2          4.02          4.30         0.80 o                         
  -6 -13   2         33.82         37.54         2.02 o                         
  -5 -13   2          0.83          2.33         0.76 o                         
  -4 -13   2          1.47          1.30         0.82 o                         
  -3 -13   2         40.09         48.34         2.03 o                         
  -2 -13   2          3.51          3.76         1.00 o                         
  -1 -13   2         42.50         37.34         2.93 o                         
   0 -13   2         10.18         11.17         1.21 o                         
   1 -13   2          8.50         10.29         1.17 o                         
   2 -13   2          3.29          3.10         0.99 o                         
   3 -13   2          5.27          3.52         1.69 o                         
   4 -13   2          0.12          1.24         0.82 o                         
   5 -13   2          4.19          4.48         1.70 o                         
 -10 -12   2          0.12          0.80         0.79 o                         
  -9 -12   2         29.64         30.74         2.22 o                         
  -8 -12   2        307.31        322.52         7.22 o                         
  -7 -12   2         33.73         35.37         1.57 o                         
  -6 -12   2         39.39         32.57         1.50 o                         
  -5 -12   2        100.95        104.64         3.22 o                         
  -4 -12   2         62.14         61.39         2.56 o                         
  -3 -12   2          3.31          0.22         2.37 o                         
  -2 -12   2          6.31          9.36         1.32 o                         
  -1 -12   2         39.34         38.77         2.18 o                         
   0 -12   2         83.81         77.27         2.99 o                         
   1 -12   2         89.74         91.79         3.45 o                         
   2 -12   2         34.30         23.88         1.77 o                         
   3 -12   2          8.32          9.74         1.37 o                         
   4 -12   2         41.71         30.87         2.29 o                         
   5 -12   2         28.23         20.35         4.89 o                         
   6 -12   2          1.41          3.14         3.24 o                         
 -11 -11   2          4.88          8.43         1.09 o                         
 -10 -11   2          8.31          5.48         0.80 o                         
  -9 -11   2        156.77        165.64         4.23 o                         
  -8 -11   2         66.09         56.10         2.04 o                         
  -7 -11   2        119.54        119.02         3.32 o                         
  -6 -11   2        203.57        208.11         5.01 o                         
  -5 -11   2         22.89         10.47         1.08 o                         
  -4 -11   2         42.77         45.03         3.78 o                         
  -3 -11   2        744.98        750.05        14.47 o                         
  -2 -11   2         53.21         52.13         2.85 o                         
  -1 -11   2         71.21         61.59         3.24 o                         
   0 -11   2          0.06         -1.05         1.52 o                         
   1 -11   2       1059.87       1093.81        22.07 o                         
   2 -11   2         24.99         29.16         3.94 o                         
   3 -11   2         16.91         23.16         2.17 o                         
   4 -11   2          4.21          5.06         1.53 o                         
   5 -11   2          0.90          0.76         1.19 o                         
   6 -11   2         15.98         14.70         1.36 o                         
   7 -11   2         95.31         91.72         8.83 o                         
   8 -11   2          0.72          0.44         2.97 o                         
 -12 -10   2         36.40         40.17         1.69 o                         
 -11 -10   2          7.09          7.61         0.89 o                         
 -10 -10   2         19.73         13.67         1.04 o                         
  -9 -10   2        473.28        507.10        11.98 o                         
  -8 -10   2          4.00          4.67         0.84 o                         
  -7 -10   2          2.17          2.13         1.46 o                         
  -6 -10   2        112.78        105.83         3.29 o                         
  -5 -10   2          4.50          6.11         2.33 o                         
  -4 -10   2         46.01         51.11         2.40 o                         
  -3 -10   2         40.68         39.20         2.10 o                         
  -2 -10   2        501.90        503.83         9.04 o                         
  -1 -10   2         89.68         97.36         3.15 o                         
   0 -10   2        101.24         80.18         2.94 o                         
   1 -10   2          3.70          5.14         2.73 o                         
   2 -10   2        138.04        136.91         5.59 o                         
   3 -10   2         12.52          7.65         2.32 o                         
   4 -10   2          6.44          8.58         1.99 o                         
   5 -10   2         92.27         93.60         6.32 o                         
   6 -10   2         43.66         34.09         2.42 o                         
   7 -10   2         16.67         11.54         1.91 o                         
   8 -10   2         11.20          8.66         2.51 o                         
   9 -10   2          2.38          2.67         3.30 o                         
 -13  -9   2          1.72          2.92         1.14 o                         
 -12  -9   2         18.51         16.90         1.12 o                         
 -11  -9   2          2.49          2.08         0.83 o                         
 -10  -9   2          5.85          3.84         1.08 o                         
  -9  -9   2         25.11         32.15         1.56 o                         
  -8  -9   2         12.06          7.84         2.06 o                         
  -7  -9   2         93.56        101.71         4.23 o                         
  -6  -9   2          0.82          0.28         1.31 o                         
  -5  -9   2          0.96          4.80         3.28 o                         
  -4  -9   2        258.72        241.13         4.79 o                         
  -3  -9   2        291.98        297.51         6.09 o                         
  -2  -9   2         15.11         15.13         1.91 o                         
  -1  -9   2         45.73         39.58         2.03 o                         
   0  -9   2        125.78        128.18         4.31 o                         
   1  -9   2         16.86         20.41         2.87 o                         
   2  -9   2         88.72         84.35         5.02 o                         
   3  -9   2          1.33          3.88         2.06 o                         
   4  -9   2        626.20        623.64        12.12 o                         
   5  -9   2          7.49          5.13         4.04 o                         
   6  -9   2          7.84          8.73         4.47 o                         
   7  -9   2         71.73         68.57         3.81 o                         
   8  -9   2          0.14         -0.83         1.53 o                         
   9  -9   2         32.29         38.87         2.70 o                         
  10  -9   2          1.53          2.19         3.24 o                         
 -13  -8   2         89.54         94.66         3.09 o                         
 -12  -8   2         36.61         35.66         1.60 o                         
 -11  -8   2         34.11         37.66         1.65 o                         
 -10  -8   2          2.98          6.87         0.96 o                         
  -9  -8   2         19.08         18.24         1.27 o                         
  -8  -8   2         17.16         20.71         1.29 o                         
  -7  -8   2        506.60        471.25         8.19 o                         
  -6  -8   2         84.95         81.72         3.54 o                         
  -5  -8   2          1.92          1.66         1.10 o                         
  -4  -8   2         16.38         29.71         1.98 o                         
  -3  -8   2         14.99         20.38         1.17 o                         
  -2  -8   2        167.69        147.90         3.38 o                         
  -1  -8   2        313.39        281.44         6.15 o                         
   0  -8   2         53.96         62.99         3.42 o                         
   1  -8   2         72.21         72.03         3.24 o                         
   2  -8   2         70.77         73.46         2.54 o                         
   3  -8   2         35.41         37.02         2.61 o                         
   4  -8   2         14.10         11.21         1.94 o                         
   5  -8   2          1.83          7.68         2.36 o                         
   6  -8   2         64.57         63.39         5.25 o                         
   7  -8   2         24.01         23.91         2.29 o                         
   8  -8   2          1.24          0.17         1.47 o                         
   9  -8   2          5.89          8.06         1.45 o                         
  10  -8   2         16.33         21.32         2.82 o                         
  11  -8   2          2.07          2.36         2.76 o                         
 -14  -7   2         50.21         49.21         2.41 o                         
 -13  -7   2         40.65         42.53         1.72 o                         
 -12  -7   2         18.98         16.72         1.26 o                         
 -11  -7   2        198.52        214.32         5.50 o                         
 -10  -7   2         24.99         20.22         1.27 o                         
  -9  -7   2        428.88        384.43         7.74 o                         
  -8  -7   2        151.92        148.97         5.24 o                         
  -7  -7   2         13.70         14.68         1.33 o                         
  -6  -7   2        112.61        117.82         3.29 o                         
  -5  -7   2        274.97        282.65         6.54 o                         
  -4  -7   2         85.00         72.13         2.75 o                         
  -3  -7   2        252.59        337.42         6.72 o                         
  -2  -7   2         22.49         21.70         1.69 o                         
  -1  -7   2        273.75        253.70         6.47 o                         
   0  -7   2        484.18        479.85         9.99 o                         
   1  -7   2       1172.46       1262.09        20.48 o                         
   2  -7   2        198.80        210.20         4.71 o                         
   3  -7   2         27.58         16.39         2.36 o                         
   4  -7   2        123.32        154.04         3.87 o                         
   5  -7   2         45.97         47.60         2.96 o                         
   6  -7   2        128.32        146.36         5.21 o                         
   7  -7   2         13.49         12.43         5.49 o                         
   8  -7   2         22.90         28.18         3.34 o                         
   9  -7   2        133.72        145.67         7.16 o                         
  10  -7   2          5.64          4.52         2.18 o                         
  11  -7   2          2.47          2.23         0.95 o                         
 -14  -6   2         26.99         33.07         1.49 o                         
 -13  -6   2          6.14          7.77         1.19 o                         
 -12  -6   2          0.19         -0.08         0.94 o                         
 -11  -6   2        531.47        531.05         9.97 o                         
 -10  -6   2        158.74        180.19         4.62 o                         
  -9  -6   2         13.95         17.20         3.68 o                         
  -8  -6   2        210.49        207.12         5.91 o                         
  -7  -6   2        158.25        170.52         4.79 o                         
  -6  -6   2        394.64        402.63         7.66 o                         
  -5  -6   2       1088.91       1101.92        18.74 o                         
  -4  -6   2        216.74        216.30         4.92 o                         
  -3  -6   2       1414.62       1348.24        22.02 o                         
  -2  -6   2       2275.71       2511.45        41.18 o                         
  -1  -6   2        135.88        138.71         3.88 o                         
   0  -6   2        121.36        140.24         4.08 o                         
   1  -6   2        164.96        200.35         4.65 o                         
   2  -6   2        676.50        738.30        12.61 o                         
   3  -6   2         42.74         33.56         2.76 o                         
   4  -6   2        209.13        242.57         7.84 o                         
   5  -6   2        315.27        305.16         8.04 o                         
   6  -6   2        196.71        227.43         8.38 o                         
   7  -6   2         45.43         55.89         3.76 o                         
   8  -6   2        488.25        489.20        19.22 o                         
   9  -6   2         25.62         28.19         4.22 o                         
  10  -6   2         83.81         85.00         8.99 o                         
  11  -6   2          2.78          7.22         3.19 o                         
  12  -6   2         13.41         11.99         2.96 o                         
 -14  -5   2          8.93         15.35         2.47 o                         
 -13  -5   2         85.82         84.38         6.46 o                         
 -12  -5   2          0.52          2.51         1.40 o                         
 -11  -5   2        357.70        361.44         7.21 o                         
 -10  -5   2        509.66        495.01         8.77 o                         
  -9  -5   2        162.27        162.14         4.70 o                         
  -8  -5   2          0.36          1.28         2.25 o                         
  -7  -5   2        829.92        816.09        13.20 o                         
  -6  -5   2        674.06        631.85        11.41 o                         
  -5  -5   2        442.10        480.98         9.52 o                         
  -4  -5   2          5.22          3.92         2.37 o                         
  -3  -5   2         14.03         14.51         1.60 o                         
  -2  -5   2        308.47        290.99         6.58 o                         
  -1  -5   2       3148.07       3150.66        45.55 o                         
   0  -5   2        645.02        643.93        10.10 o                         
   1  -5   2        718.01        744.70        11.18 o                         
   2  -5   2        341.97        344.38         6.67 o                         
   3  -5   2        702.84        787.68        12.96 o                         
   4  -5   2       1155.53       1326.86        21.39 o                         
   5  -5   2         83.20         65.38         2.53 o                         
   6  -5   2          1.10          2.35         2.29 o                         
   7  -5   2         55.44         46.65         7.96 o                         
   8  -5   2          3.70         13.45         4.20 o                         
   9  -5   2        230.45        272.02        10.99 o                         
  10  -5   2         37.46         42.45         5.15 o                         
  11  -5   2        171.61        182.68         7.89 o                         
  12  -5   2         24.76         26.16         4.55 o                         
 -14  -4   2         64.91         73.19         5.34 o                         
 -13  -4   2         73.15         83.44         3.37 o                         
 -12  -4   2          0.01         -0.61         1.12 o                         
 -11  -4   2        263.12        265.29         6.37 o                         
 -10  -4   2         19.80         19.28         2.41 o                         
  -9  -4   2        166.70        158.84         5.12 o                         
  -8  -4   2        316.34        272.43         6.58 o                         
  -7  -4   2        127.30        133.30         3.45 o                         
  -6  -4   2         37.59         45.26         3.08 o                         
  -5  -4   2        134.27        117.49         3.87 o                         
  -4  -4   2        576.85        491.57         8.13 o                         
  -3  -4   2         52.27         39.29         1.71 o                         
  -2  -4   2        787.45        820.22        14.18 o                         
  -1  -4   2         30.67         29.93         1.40 o                         
   0  -4   2         10.77         16.26         1.34 o                         
   1  -4   2        536.02        513.90         7.95 o                         
   2  -4   2        525.73        465.21         8.10 o                         
   3  -4   2          0.64          5.03         1.77 o                         
   4  -4   2         49.54         63.96         2.57 o                         
   5  -4   2        177.12        197.86         6.13 o                         
   6  -4   2          0.63          0.14         1.45 o                         
   7  -4   2        132.32        150.98         5.91 o                         
   8  -4   2        180.85        197.95         7.66 o                         
   9  -4   2        175.21        183.61         8.48 o                         
  10  -4   2        228.08        258.33        10.06 o                         
  11  -4   2         34.76         36.00         4.79 o                         
  12  -4   2         14.23         11.55         2.32 o                         
  13  -4   2         60.32         69.05         6.86 o                         
 -15  -3   2          0.03          0.07         1.01 o                         
 -14  -3   2         96.05        112.84         4.30 o                         
 -13  -3   2         83.65         86.77         3.32 o                         
 -12  -3   2        135.29        141.17         5.90 o                         
 -11  -3   2         17.86         15.12         2.16 o                         
 -10  -3   2        262.29        253.85         5.67 o                         
  -9  -3   2          6.06          6.75         1.16 o                         
  -8  -3   2        276.37        277.56         7.20 o                         
  -7  -3   2        764.96        830.67        13.40 o                         
  -6  -3   2          8.74          8.63         2.36 o                         
  -5  -3   2        798.51        740.49        13.71 o                         
  -4  -3   2         80.86         53.61         2.12 o                         
  -3  -3   2        292.06        196.12         5.33 o                         
  -2  -3   2        115.06        103.00         2.76 o                         
  -1  -3   2       2039.92       2088.84        32.42 o                         
   0  -3   2        668.56        679.00        11.12 o                         
   1  -3   2        957.30        906.70        12.98 o                         
   2  -3   2        267.40        278.64         6.28 o                         
   3  -3   2       1652.00       1738.13        24.49 o                         
   4  -3   2        146.14        203.77         5.01 o                         
   5  -3   2        665.59        915.94        16.05 o                         
   6  -3   2         81.89         87.21         2.73 o                         
   7  -3   2         10.18         12.08         2.22 o                         
   8  -3   2       1059.17       1083.82        19.88 o                         
   9  -3   2        197.78        190.02         9.30 o                         
  10  -3   2        170.84        179.78         8.00 o                         
  11  -3   2         24.80         25.37         2.71 o                         
  12  -3   2         16.21         10.29         2.26 o                         
  13  -3   2         21.54         19.26         4.13 o                         
  14  -3   2          0.05         -1.81         2.47 o                         
 -15  -2   2         13.07         11.50         2.45 o                         
 -14  -2   2         14.57         12.21         1.34 o                         
 -13  -2   2          4.38         15.62         1.66 o                         
 -12  -2   2        114.94        108.46         3.36 o                         
 -11  -2   2         10.98         12.96         2.58 o                         
 -10  -2   2        113.70        115.45         4.36 o                         
  -9  -2   2        225.75        214.80         5.54 o                         
  -8  -2   2        126.82        139.41         3.21 o                         
  -7  -2   2        919.65        967.66        15.97 o                         
  -6  -2   2       2104.15       2198.14        32.36 o                         
  -5  -2   2        147.47        169.02         4.76 o                         
  -4  -2   2        283.60        379.71         7.10 o                         
  -3  -2   2         28.19         12.02         1.20 o                         
  -2  -2   2        602.41        645.19        10.54 o                         
  -1  -2   2         76.07         65.06         2.78 o                         
   0  -2   2        215.76        205.04         6.80 o                         
   1  -2   2         39.03         37.91         2.00 o                         
   2  -2   2       2491.14       2714.17        39.00 o                         
   3  -2   2        123.39         97.97         2.99 o                         
   4  -2   2        163.83        221.95         4.64 o                         
   5  -2   2        121.16        148.80         5.45 o                         
   6  -2   2        119.48        132.93         3.95 o                         
   7  -2   2        591.35        636.26         9.85 o                         
   8  -2   2         31.86         27.65         1.90 o                         
   9  -2   2         45.07         47.54         3.97 o                         
  10  -2   2          4.72          3.35         2.83 o                         
  11  -2   2         36.44         41.27         2.92 o                         
  12  -2   2         75.11         58.58         4.41 o                         
  13  -2   2          6.41          2.89         1.50 o                         
  14  -2   2          6.01          9.04         3.19 o                         
 -15  -1   2         19.93         31.39         4.20 o                         
 -14  -1   2          0.30          0.02         2.70 o                         
 -13  -1   2          3.78          6.22         1.23 o                         
 -12  -1   2         55.95         64.01         2.64 o                         
 -11  -1   2         13.74         11.83         2.62 o                         
 -10  -1   2        549.35        563.68        10.70 o                         
  -9  -1   2          0.23          1.20         1.44 o                         
  -8  -1   2        473.44        429.51         7.42 o                         
  -7  -1   2          0.86          5.92         2.23 o                         
  -6  -1   2        350.37        299.62         8.65 o                         
  -5  -1   2         81.11        115.69         4.98 o                         
  -4  -1   2         14.87         17.96         2.05 o                         
  -3  -1   2        505.31        635.95        11.03 o                         
  -2  -1   2       2368.12       2668.41        44.78 o                         
  -1  -1   2       9706.85       9981.89       153.46 o                         
   0  -1   2         52.42         67.56         2.26 o                         
   1  -1   2      21723.98      22586.27       331.71 o                         
   2  -1   2       3011.91       3253.13        45.94 o                         
   3  -1   2        129.81         50.56         1.90 o                         
   4  -1   2        375.32        405.48        10.11 o                         
   5  -1   2        501.41        512.37         8.79 o                         
   6  -1   2         49.90         50.27         1.84 o                         
   7  -1   2        154.06        183.70         3.99 o                         
   8  -1   2         87.01        103.61         3.29 o                         
   9  -1   2        196.60        187.11         4.85 o                         
  10  -1   2         62.23         49.62         2.39 o                         
  11  -1   2         33.40         32.48         2.25 o                         
  12  -1   2         18.02         13.67         1.68 o                         
  13  -1   2         47.75         54.03         2.95 o                         
  14  -1   2         12.37         12.73         1.68 o                         
 -14   0   2         15.07         12.44         3.00 o                         
 -13   0   2         53.78         41.81         2.91 o                         
 -12   0   2         65.29         48.79         2.94 o                         
 -11   0   2        113.33        101.85         3.96 o                         
 -10   0   2        214.51        222.28         5.43 o                         
  -9   0   2        543.57        530.79        10.83 o                         
  -8   0   2          2.33         -1.04         1.53 o                         
  -7   0   2         20.90         20.96         2.24 o                         
  -6   0   2       4293.10       4854.77        65.29 o                         
  -5   0   2          8.39         21.32         1.61 o                         
  -4   0   2        171.79        121.00         3.56 o                         
  -3   0   2        432.54        454.48         9.21 o                         
  -2   0   2       9488.49       9704.43       170.91 o                         
  -1   0   2          2.20          4.76         1.17 o                         
   0   0   2         88.39         19.83         1.10 o                         
   1   0   2         56.80         45.59         2.11 o                         
   2   0   2       4104.16       4359.15        65.35 o                         
   3   0   2        479.66        518.21         9.28 o                         
   4   0   2        123.53         77.51         2.23 o                         
   5   0   2        227.87        157.01         3.78 o                         
   6   0   2       3738.17       4319.33        62.35 o                         
   7   0   2         11.19         10.74         2.53 o                         
   8   0   2        160.52        193.45         5.61 o                         
   9   0   2        464.50        462.89         7.86 o                         
  10   0   2         14.81         20.09         2.39 o                         
  11   0   2         72.33         63.14         3.70 o                         
  12   0   2          0.14          0.71         1.37 o                         
  13   0   2          8.43          7.76         2.80 o                         
  14   0   2          9.31         14.00         1.50 o                         
 -14   1   2          0.63         -0.98         2.51 o                         
 -13   1   2         99.01         91.86        15.46 o                         
 -12   1   2          8.09          3.33         1.61 o                         
 -11   1   2          0.02          1.00         3.09 o                         
 -10   1   2         14.69         20.90         3.96 o                         
  -9   1   2        311.15        324.64         6.18 o                         
  -8   1   2         62.00         80.93         3.88 o                         
  -7   1   2         34.85         42.77         2.97 o                         
  -6   1   2        764.09        890.91        14.53 o                         
  -5   1   2       2234.25       3012.89        44.37 o                         
  -4   1   2          0.57          3.75         1.65 o                         
  -3   1   2       3558.78       3995.39        68.96 o                         
  -2   1   2          8.93         21.55         1.89 o                         
  -1   1   2       4917.90       5720.18       107.55 o                         
   0   1   2        137.28         98.46         2.89 o                         
   1   1   2        381.34        557.16         9.28 o                         
   2   1   2        656.30        765.30        11.80 o                         
   3   1   2         11.73          3.03         1.29 o                         
   4   1   2         47.49         69.22         2.11 o                         
   5   1   2        174.99        235.21         5.30 o                         
   6   1   2       2271.70       2651.26        38.11 o                         
   7   1   2        103.31         95.43         4.32 o                         
   8   1   2        264.12        285.50         5.72 o                         
   9   1   2         91.86         90.14         2.70 o                         
  10   1   2        310.99        277.40         7.78 o                         
  11   1   2          3.88          1.31         2.09 o                         
  12   1   2         57.05         62.07         2.51 o                         
  13   1   2         16.30         50.86        22.77 o                         
  14   1   2          7.15          4.10         0.87 o                         
  15   1   2          8.62          8.66         1.56 o                         
 -14   2   2          8.23         13.92         3.13 o                         
 -13   2   2          0.69          1.02         4.11 o                         
 -12   2   2          0.07         -2.30         3.38 o                         
 -11   2   2         41.24         44.88         2.97 o                         
 -10   2   2          0.25          3.02         3.66 o                         
  -9   2   2          5.64          4.90         3.04 o                         
  -8   2   2         50.75         49.76         2.55 o                         
  -7   2   2        414.87        486.24         8.91 o                         
  -6   2   2        320.43        400.47         7.90 o                         
  -5   2   2       1109.65       1317.59        21.67 o                         
  -4   2   2         94.30        179.77         5.90 o                         
  -3   2   2         13.91          4.06         1.39 o                         
  -2   2   2       5525.30       5334.65        91.37 o                         
  -1   2   2          1.35          3.27         1.43 o                         
   0   2   2        575.66        796.23        15.31 o                         
   1   2   2         45.45         56.90         2.51 o                         
   2   2   2       1929.76       2493.13        36.44 o                         
   3   2   2       2554.99       2505.09        35.69 o                         
   4   2   2        403.79        445.30         8.21 o                         
   5   2   2       2401.28       2319.69        31.03 o                         
   6   2   2        887.47        946.63        15.38 o                         
   7   2   2       1361.23       1530.33        23.09 o                         
   8   2   2        783.42        811.94        13.92 o                         
   9   2   2        220.05        189.39         3.92 o                         
  10   2   2        164.23        148.76         3.36 o                         
  11   2   2        224.19        225.19         4.44 o                         
  12   2   2         22.72         46.17        10.39 o                         
  13   2   2          3.12          1.01         4.24 o                         
  14   2   2          1.88          1.02         0.88 o                         
  15   2   2          0.00          0.23         1.09 o                         
 -13   3   2          0.03         -1.19         2.76 o                         
 -12   3   2        120.92         88.89         8.23 o                         
 -11   3   2         39.72         70.71        23.59 o                         
 -10   3   2         55.04         58.92         4.17 o                         
  -9   3   2        431.78        457.84        12.27 o                         
  -8   3   2          6.30          6.31         1.66 o                         
  -7   3   2        232.38        249.31         5.57 o                         
  -6   3   2        426.81        493.58        11.14 o                         
  -5   3   2          1.72         -1.06         1.57 o                         
  -4   3   2        175.12        204.78         5.37 o                         
  -3   3   2          0.90         16.36         1.38 o                         
  -2   3   2        305.30        289.82         6.56 o                         
  -1   3   2       1912.00       2427.64        38.37 o                         
   0   3   2         65.40         65.14         2.27 o                         
   1   3   2       3066.58       3263.92        59.29 o                         
   2   3   2       2009.96       2068.33        31.86 o                         
   3   3   2       4385.26       4374.27        68.48 o                         
   4   3   2          3.03          2.94         1.17 o                         
   5   3   2        180.91        167.07         5.29 o                         
   6   3   2         92.94         62.83         3.85 o                         
   7   3   2        816.68        875.75        15.78 o                         
   8   3   2        913.12        927.88        15.54 o                         
   9   3   2        573.03        538.52         8.97 o                         
  10   3   2         85.34         87.13         2.65 o                         
  11   3   2          6.19          8.55         1.22 o                         
  12   3   2         30.01         31.89         2.03 o                         
  13   3   2          7.19          8.59         1.30 o                         
  14   3   2          7.74         10.14         1.09 o                         
  15   3   2          7.30         11.98         0.96 o                         
 -13   4   2          0.98         -4.37         5.32 o                         
 -12   4   2         19.01         13.11         3.41 o                         
 -11   4   2         56.74         50.59         4.71 o                         
 -10   4   2         30.07         37.64         2.74 o                         
  -9   4   2        227.57        215.28         8.71 o                         
  -8   4   2       1115.46       1264.82        25.00 o                         
  -7   4   2        632.87        749.26        12.70 o                         
  -6   4   2         13.44         12.63         2.45 o                         
  -5   4   2          7.16          7.41         1.87 o                         
  -4   4   2        527.54        572.56        11.08 o                         
  -3   4   2          2.04          3.87         2.11 o                         
  -2   4   2       1022.61        934.61        15.72 o                         
  -1   4   2         71.47         63.71         2.63 o                         
   0   4   2       9067.92       9053.26       128.73 o                         
   1   4   2          0.90          5.59         1.37 o                         
   2   4   2       6694.99       6904.57       102.75 o                         
   3   4   2        115.51        102.78         2.81 o                         
   4   4   2        411.55        448.83         8.06 o                         
   5   4   2        870.69        951.17        18.15 o                         
   6   4   2        973.60       1022.45        18.92 o                         
   7   4   2        132.45        103.46         4.51 o                         
   8   4   2        441.80        443.28         8.65 o                         
   9   4   2         25.53         26.20         1.95 o                         
  10   4   2        339.49        321.41         6.67 o                         
  11   4   2         26.05         21.19         2.00 o                         
  12   4   2        139.76        146.80         3.60 o                         
  13   4   2          1.09          0.65         1.08 o                         
  14   4   2        166.97        175.22         4.37 o                         
  15   4   2          1.34          3.76         0.81 o                         
 -13   5   2          2.67          0.70         4.43 o                         
 -12   5   2          5.94         10.08         9.43 o                         
 -11   5   2         48.43         63.03         5.32 o                         
 -10   5   2         75.77         85.43         9.37 o                         
  -9   5   2        226.95        278.16         8.35 o                         
  -8   5   2          0.73          3.27         2.55 o                         
  -7   5   2         24.34         20.60         2.86 o                         
  -6   5   2        147.29        197.88         6.64 o                         
  -5   5   2        487.70        620.35        13.17 o                         
  -4   5   2        979.81       1053.78        18.07 o                         
  -3   5   2       1487.74       1653.88        25.02 o                         
  -2   5   2         70.19         71.35         4.02 o                         
  -1   5   2       3703.18       3922.46        65.17 o                         
   0   5   2          5.27          2.37         1.49 o                         
   1   5   2       3566.58       3560.26        49.57 o                         
   2   5   2          0.93          1.68         1.14 o                         
   3   5   2        375.23        420.00         7.25 o                         
   4   5   2       1637.88       1592.57        25.70 o                         
   5   5   2        262.66        275.27         6.14 o                         
   6   5   2         86.19         58.65         3.60 o                         
   7   5   2        351.63        341.53         6.37 o                         
   8   5   2         84.52         83.69         2.98 o                         
   9   5   2          3.00          1.10         1.16 o                         
  10   5   2          0.00          0.69         0.98 o                         
  11   5   2        259.14        277.66         5.87 o                         
  12   5   2         52.01         55.82         2.09 o                         
  13   5   2          4.24          6.45         1.06 o                         
  14   5   2          0.07          1.24         0.80 o                         
  15   5   2          3.47          3.66         1.07 o                         
 -13   6   2         25.83         38.19         5.53 o                         
 -12   6   2          0.73          3.14         6.90 o                         
 -11   6   2        147.96        151.65        22.74 o                         
 -10   6   2        119.19        132.98        11.10 o                         
  -9   6   2        303.27        345.93        41.73 o                         
  -8   6   2        717.34        816.17        21.41 o                         
  -7   6   2         17.00         21.69         4.60 o                         
  -6   6   2         24.59         32.50         3.57 o                         
  -5   6   2         37.28         55.61         2.77 o                         
  -4   6   2         83.53        106.60         5.66 o                         
  -3   6   2        504.78        542.18        10.64 o                         
  -2   6   2        614.84        634.19        13.35 o                         
  -1   6   2         56.28         47.11         4.22 o                         
   0   6   2       2265.06       2782.70        41.26 o                         
   1   6   2         45.06         44.08         1.87 o                         
   2   6   2       2549.79       2686.33        41.39 o                         
   3   6   2         48.23         36.34         1.84 o                         
   4   6   2        952.31        885.70        14.95 o                         
   5   6   2        554.26        575.31        10.76 o                         
   6   6   2         10.73          7.75         1.39 o                         
   7   6   2         83.04         83.61         2.36 o                         
   8   6   2         13.33         16.60         1.91 o                         
   9   6   2        411.14        414.42         6.83 o                         
  10   6   2        320.44        320.25         5.63 o                         
  11   6   2          2.33          4.25         0.96 o                         
  12   6   2         54.42         62.24         2.35 o                         
  13   6   2          3.54          5.23         0.88 o                         
  14   6   2         46.69         63.37         2.31 o                         
 -12   7   2          6.02          3.88         5.41 o                         
 -11   7   2         13.09         12.26         8.86 o                         
 -10   7   2          9.78         10.18         2.66 o                         
  -9   7   2        162.47        154.33        12.82 o                         
  -8   7   2        881.45        967.94        33.92 o                         
  -7   7   2          0.07          1.14         3.45 o                         
  -6   7   2         30.22         31.70         3.53 o                         
  -5   7   2         34.23         48.83         3.83 o                         
  -4   7   2        282.20        315.83         8.09 o                         
  -3   7   2        122.67        141.27         6.39 o                         
  -2   7   2        146.63        146.78         5.63 o                         
  -1   7   2       1211.62       1176.21        21.43 o                         
   0   7   2          9.33          8.60         1.55 o                         
   1   7   2        134.44        133.77         4.34 o                         
   2   7   2         28.89         46.07         2.74 o                         
   3   7   2        703.59        819.89        13.54 o                         
   4   7   2        150.76        152.93         4.20 o                         
   5   7   2         16.35          6.91         1.47 o                         
   6   7   2        111.68         96.54         4.01 o                         
   7   7   2        272.76        264.18         4.91 o                         
   8   7   2          0.45          4.10         2.07 o                         
   9   7   2        344.39        342.27         5.78 o                         
  10   7   2         55.44         54.65         3.54 o                         
  11   7   2        843.14        807.45        13.71 o                         
  12   7   2         13.04         12.62         1.38 o                         
  13   7   2         21.15         25.76         1.34 o                         
  14   7   2          0.44          2.02         0.73 o                         
 -11   8   2         23.38         25.11         7.23 o                         
 -10   8   2         50.12         60.28        11.22 o                         
  -9   8   2        201.39        246.89        16.72 o                         
  -8   8   2         85.62         96.67         6.91 o                         
  -7   8   2          2.43          1.16         3.75 o                         
  -6   8   2         25.33         22.25         5.00 o                         
  -5   8   2        133.46        126.99         3.23 o                         
  -4   8   2        659.24        665.29        11.52 o                         
  -3   8   2        225.99        221.47         6.15 o                         
  -2   8   2         13.30          8.54         2.72 o                         
  -1   8   2        120.54        122.54         3.41 o                         
   0   8   2          8.31          8.39         1.98 o                         
   1   8   2        206.71        185.15         5.29 o                         
   2   8   2        989.52        965.39        18.15 o                         
   3   8   2          4.62          1.78         1.59 o                         
   4   8   2          2.67          6.85         1.34 o                         
   5   8   2        110.62        109.54         3.46 o                         
   6   8   2         91.19         75.33         3.79 o                         
   7   8   2         67.83         64.02         1.85 o                         
   8   8   2         28.97         24.67         1.61 o                         
   9   8   2         96.44         89.44         2.44 o                         
  10   8   2          4.85          5.76         1.36 o                         
  11   8   2        160.20        169.53         3.88 o                         
  12   8   2        159.72        184.37         4.13 o                         
  13   8   2         77.94         87.19         2.31 o                         
  14   8   2          4.04          4.66         0.71 o                         
 -11   9   2          2.05          2.11         1.06 o                         
 -10   9   2         83.16        132.65        14.69 o                         
  -9   9   2          9.32          6.41         9.07 o                         
  -8   9   2          0.12          0.32         4.52 o                         
  -7   9   2         28.37         26.07         2.67 o                         
  -6   9   2         79.16         61.74         6.39 o                         
  -5   9   2        129.50        115.29         3.70 o                         
  -4   9   2         22.22         22.28         2.21 o                         
  -3   9   2          6.98         22.62         1.93 o                         
  -2   9   2        133.37        115.86         4.65 o                         
  -1   9   2         59.81         73.37         2.06 o                         
   0   9   2        162.00        153.50         3.55 o                         
   1   9   2        356.65        400.80         7.17 o                         
   2   9   2         30.44         26.33         1.25 o                         
   3   9   2        103.11         96.71         2.67 o                         
   4   9   2        180.61        179.89         3.87 o                         
   5   9   2         15.87         14.22         1.04 o                         
   6   9   2          3.05          2.32         0.98 o                         
   7   9   2         33.15         45.75         1.88 o                         
   8   9   2         53.55         44.14         1.96 o                         
   9   9   2         36.42         33.08         1.40 o                         
  10   9   2        161.43        170.27         4.96 o                         
  11   9   2         46.70         42.00         1.99 o                         
  12   9   2         94.24        101.95         2.65 o                         
  13   9   2          0.01         -0.31         0.67 o                         
 -10  10   2         54.20         71.78         4.42 o                         
  -9  10   2         33.82         34.75         2.86 o                         
  -8  10   2          0.01         -3.95         7.68 o                         
  -7  10   2        289.91        277.34        23.06 o                         
  -6  10   2         34.58         24.26         5.65 o                         
  -5  10   2          4.41          7.54         1.93 o                         
  -4  10   2         92.96         78.46         3.89 o                         
  -3  10   2         96.07        101.74         3.54 o                         
  -2  10   2         84.18         74.91         3.33 o                         
  -1  10   2        198.49        179.41         4.90 o                         
   0  10   2        274.20        272.51         6.37 o                         
   1  10   2        384.71        356.06         6.85 o                         
   2  10   2          0.37         -0.49         1.21 o                         
   3  10   2          0.14          0.79         2.34 o                         
   4  10   2         22.71         30.34         2.65 o                         
   5  10   2         34.93         34.59         3.48 o                         
   6  10   2        108.85        102.13         2.79 o                         
   7  10   2          1.18          0.89         1.01 o                         
   8  10   2         15.65          8.15         1.17 o                         
   9  10   2         38.57         29.95         1.59 o                         
  10  10   2          1.53          1.01         0.97 o                         
  11  10   2          0.05          1.59         0.69 o                         
  12  10   2          9.12          8.10         1.00 o                         
  13  10   2         49.45         50.89         2.31 o                         
  -9  11   2         13.99         12.48         2.65 o                         
  -8  11   2          2.24          0.74         1.42 o                         
  -7  11   2        111.11        113.38         6.24 o                         
  -6  11   2         32.53         27.34         2.25 o                         
  -5  11   2         92.14         79.13         6.84 o                         
  -4  11   2        107.94         90.56         6.60 o                         
  -3  11   2          3.12          0.59         1.56 o                         
  -2  11   2         55.98         54.45         5.14 o                         
  -1  11   2        202.72        200.53         6.81 o                         
   0  11   2        113.88        105.96         3.84 o                         
   1  11   2       1234.31       1199.26        19.44 o                         
   2  11   2         67.73         69.38         3.59 o                         
   3  11   2       2447.99       2363.58        36.47 o                         
   4  11   2         26.17         34.33         2.09 o                         
   5  11   2         70.10         77.62         3.01 o                         
   6  11   2        113.23        108.58         4.25 o                         
   7  11   2         71.46         65.75         3.35 o                         
   8  11   2        378.85        411.41         8.70 o                         
   9  11   2         66.42         59.74         2.52 o                         
  10  11   2          4.42          4.56         0.86 o                         
  11  11   2         39.00         32.44         1.71 o                         
  12  11   2         35.27         34.31         1.69 o                         
  -8  12   2         78.44         81.43         3.32 o                         
  -7  12   2          6.73          3.81         4.70 o                         
  -6  12   2          9.86         11.66         1.90 o                         
  -5  12   2          3.93          5.18         1.44 o                         
  -4  12   2         48.44         47.67         4.50 o                         
  -3  12   2        227.36        228.99         6.72 o                         
  -2  12   2         15.56         22.53         3.61 o                         
  -1  12   2          0.77         -1.03         2.51 o                         
   0  12   2        101.78         98.86         4.43 o                         
   1  12   2        182.46        178.69         4.66 o                         
   2  12   2          6.78          4.40         1.97 o                         
   3  12   2          2.19          0.34         1.59 o                         
   4  12   2          1.32          0.81         1.06 o                         
   5  12   2        113.81        130.44         3.69 o                         
   6  12   2          0.29          1.94         1.25 o                         
   7  12   2         25.64         23.27         1.44 o                         
   8  12   2        312.54        282.31         6.75 o                         
   9  12   2          0.58         -0.12         0.64 o                         
  10  12   2         81.52         81.94         3.86 o                         
  11  12   2          1.42          1.51         0.70 o                         
  -6  13   2          4.61          5.43         1.29 o                         
  -5  13   2         59.34         57.92         3.32 o                         
  -4  13   2         19.41         19.40         1.84 o                         
  -3  13   2          0.12         -0.35         1.26 o                         
  -2  13   2         28.97         26.04         1.76 o                         
  -1  13   2         46.66         50.23         2.44 o                         
   0  13   2         61.82         58.80         2.70 o                         
   1  13   2         31.76         33.14         1.96 o                         
   2  13   2        175.44        184.15         5.20 o                         
   3  13   2        479.49        485.60        10.55 o                         
   4  13   2         28.20         29.99         1.63 o                         
   5  13   2        285.45        290.92         7.02 o                         
   6  13   2         32.77         35.85         1.87 o                         
   7  13   2          1.08         -0.08         1.81 o                         
   8  13   2          3.25          5.14         1.31 o                         
   9  13   2        102.14         89.35         2.97 o                         
  10  13   2        122.61        117.79         3.23 o                         
  -5  14   2          3.78          4.04         1.40 o                         
  -4  14   2         19.92         19.07         1.60 o                         
  -3  14   2          0.14         -1.01         1.39 o                         
  -2  14   2          0.40          0.41         1.20 o                         
  -1  14   2         31.58         32.24         1.73 o                         
   0  14   2         59.18         62.67         3.05 o                         
   1  14   2          0.02         -1.03         1.11 o                         
   2  14   2         47.37         47.73         2.29 o                         
   3  14   2         21.25         24.03         1.91 o                         
   4  14   2         22.29         21.63         1.43 o                         
   5  14   2          1.68          0.53         1.21 o                         
   6  14   2         31.23         39.59         2.58 o                         
   7  14   2          2.38          3.49         0.73 o                         
   8  14   2          1.21          0.83         0.80 o                         
   9  14   2         93.12         86.60         5.01 o                         
  -3  15   2         23.15         20.85         1.65 o                         
  -2  15   2          5.47          4.59         1.01 o                         
  -1  15   2          4.42          4.09         1.09 o                         
   0  15   2         58.73         68.18         4.94 o                         
   1  15   2        100.32        122.35         3.91 o                         
   2  15   2          1.99          3.07         0.93 o                         
   3  15   2         36.77         29.40         1.57 o                         
   4  15   2         16.40         16.79         1.22 o                         
   5  15   2         49.87         60.18         2.55 o                         
   6  15   2          2.69          2.44         1.00 o                         
   7  15   2         13.66         21.09         1.82 o                         
   2  16   2         62.12         57.08         2.61 o                         
   3  16   2         46.00         54.83         2.58 o                         
  -5 -14   3         31.94         31.44         4.24 o                         
  -4 -14   3          6.54          8.11         0.95 o                         
  -3 -14   3         12.80         10.19         0.83 o                         
  -2 -14   3          0.68          0.12         0.63 o                         
  -1 -14   3        556.37        568.27        16.88 o                         
   0 -14   3          3.69          5.41         0.98 o                         
   1 -14   3          6.33          5.18         1.18 o                         
  -8 -13   3         46.09         39.77         2.58 o                         
  -7 -13   3         18.39         17.79         1.11 o                         
  -6 -13   3        206.36        214.56         5.34 o                         
  -5 -13   3         23.07         22.20         1.25 o                         
  -4 -13   3          3.89          4.55         0.83 o                         
  -3 -13   3         31.31         32.59         2.69 o                         
  -2 -13   3         19.47         17.08         1.19 o                         
  -1 -13   3          5.42          3.77         0.92 o                         
   0 -13   3          1.01          1.15         1.24 o                         
   1 -13   3          0.01         -0.45         0.98 o                         
   2 -13   3         33.66         39.08         2.53 o                         
   3 -13   3          9.84          8.41         1.56 o                         
   4 -13   3          2.62          3.14         1.62 o                         
  -9 -12   3          0.40         -0.14         0.65 o                         
  -8 -12   3        195.82        222.24         5.68 o                         
  -7 -12   3         77.51         84.11         3.05 o                         
  -6 -12   3         56.10         59.03         2.12 o                         
  -5 -12   3          7.07          3.99         1.29 o                         
  -4 -12   3          0.87          0.89         0.86 o                         
  -3 -12   3         39.57         36.10         1.97 o                         
  -2 -12   3          5.57          5.96         1.34 o                         
  -1 -12   3         17.34         15.62         1.36 o                         
   0 -12   3          7.99          7.40         1.23 o                         
   1 -12   3        722.37        812.04        19.81 o                         
   2 -12   3        304.57        305.37         8.96 o                         
   3 -12   3         14.87          9.06         3.38 o                         
   4 -12   3          7.10          4.38         1.21 o                         
   5 -12   3          7.15          5.17         0.89 o                         
   6 -12   3          0.11          0.73         2.42 o                         
 -11 -11   3         23.51         17.69         1.16 o                         
 -10 -11   3        144.49        161.75         4.38 o                         
  -9 -11   3          9.72          9.09         0.90 o                         
  -8 -11   3        164.77        149.15         3.87 o                         
  -7 -11   3          0.29          0.19         0.89 o                         
  -6 -11   3        107.90        106.66         3.23 o                         
  -5 -11   3          6.55          5.97         1.24 o                         
  -4 -11   3         30.27         25.01         3.68 o                         
  -3 -11   3         24.12         22.72         1.90 o                         
  -2 -11   3         60.57         63.73         2.42 o                         
  -1 -11   3         11.41         13.08         1.65 o                         
   0 -11   3        887.52        939.96        18.51 o                         
   1 -11   3          1.77          0.75         2.49 o                         
   2 -11   3        189.16        202.82         6.09 o                         
   3 -11   3          2.10          3.47         2.07 o                         
   4 -11   3          2.69          2.42         1.20 o                         
   5 -11   3          0.03         -0.04         1.29 o                         
   6 -11   3          8.15          8.17         2.89 o                         
   7 -11   3          3.77          3.97         3.18 o                         
 -12 -10   3         88.47         90.25         2.97 o                         
 -11 -10   3          8.20          3.59         0.76 o                         
 -10 -10   3        268.51        316.37         7.80 o                         
  -9 -10   3          1.66          1.05         1.01 o                         
  -8 -10   3        281.69        313.95         7.59 o                         
  -7 -10   3         71.36         84.62         2.93 o                         
  -6 -10   3         18.71         17.84         1.20 o                         
  -5 -10   3        194.11        174.03         4.28 o                         
  -4 -10   3         31.68         21.84         1.48 o                         
  -3 -10   3        307.59        314.80         9.88 o                         
  -2 -10   3         22.43         15.54         2.06 o                         
  -1 -10   3         55.30         49.25         2.72 o                         
   0 -10   3         70.77         70.35         3.55 o                         
   1 -10   3        101.63         88.30         4.88 o                         
   2 -10   3         76.74         80.35         4.67 o                         
   3 -10   3         73.37         59.88         3.05 o                         
   4 -10   3         42.65         41.49         2.22 o                         
   5 -10   3         19.36         26.42         2.16 o                         
   6 -10   3        178.50        169.39         6.14 o                         
   7 -10   3         15.77         13.57         1.72 o                         
   8 -10   3          2.14          4.59         3.68 o                         
 -12  -9   3          5.11          5.14         0.83 o                         
 -11  -9   3          5.93          7.90         0.95 o                         
 -10  -9   3         84.99         86.85         3.26 o                         
  -9  -9   3        121.20        128.18         3.75 o                         
  -8  -9   3         12.04         17.66         1.25 o                         
  -7  -9   3          0.06         -0.82         1.25 o                         
  -6  -9   3         71.73         64.32         2.78 o                         
  -5  -9   3          9.99         12.46         1.76 o                         
  -4  -9   3        377.78        404.77         7.34 o                         
  -3  -9   3          2.59          4.60         2.35 o                         
  -2  -9   3       1169.55       1130.84        18.49 o                         
  -1  -9   3         24.18         29.94         2.06 o                         
   0  -9   3         21.32         17.47         2.36 o                         
   1  -9   3         51.33         44.80         3.28 o                         
   2  -9   3        215.46        240.42         6.57 o                         
   3  -9   3        151.85        139.41         4.44 o                         
   4  -9   3         25.22         24.16         1.83 o                         
   5  -9   3         52.03         45.99         5.79 o                         
   6  -9   3         19.06         19.21         1.98 o                         
   7  -9   3          0.09         -0.75         0.96 o                         
   8  -9   3         26.60         26.23         4.86 o                         
   9  -9   3         65.02         74.80         7.98 o                         
 -13  -8   3          5.93          9.21         1.07 o                         
 -12  -8   3          2.92          1.56         0.82 o                         
 -11  -8   3          7.93          7.10         1.13 o                         
 -10  -8   3        576.30        597.39        14.60 o                         
  -9  -8   3         15.51         17.82         1.49 o                         
  -8  -8   3         36.53         34.32         1.77 o                         
  -7  -8   3        452.03        413.03         8.09 o                         
  -6  -8   3         37.70         40.67         2.66 o                         
  -5  -8   3         67.82         63.72         3.14 o                         
  -4  -8   3         20.85         22.79         2.13 o                         
  -3  -8   3        162.09        135.50         4.21 o                         
  -2  -8   3          4.29          3.77         1.15 o                         
  -1  -8   3         46.82         36.57         1.73 o                         
   0  -8   3          5.66          5.99         1.58 o                         
   1  -8   3          1.27          0.68         1.57 o                         
   2  -8   3        138.20        126.89         3.90 o                         
   3  -8   3        435.18        480.50         9.30 o                         
   4  -8   3         35.23         31.40         2.28 o                         
   5  -8   3         42.59         50.31         2.49 o                         
   6  -8   3          0.11          0.19         1.07 o                         
   7  -8   3          7.22          9.23         1.65 o                         
   8  -8   3          2.66          1.20         1.10 o                         
   9  -8   3          7.56          7.17         2.74 o                         
  10  -8   3         72.98         83.19         8.07 o                         
 -13  -7   3         57.67         66.29         2.25 o                         
 -12  -7   3          8.28          7.47         1.11 o                         
 -11  -7   3         17.24         14.96         1.30 o                         
 -10  -7   3          2.19          4.24         1.74 o                         
  -9  -7   3        226.72        244.98         5.27 o                         
  -8  -7   3        445.50        377.50         7.27 o                         
  -7  -7   3         17.89         16.63         1.88 o                         
  -6  -7   3         88.99         89.44         2.71 o                         
  -5  -7   3        585.52        572.80         9.37 o                         
  -4  -7   3         75.66         67.04         1.93 o                         
  -3  -7   3          0.97          0.61         0.97 o                         
  -2  -7   3        154.23        107.01         3.14 o                         
  -1  -7   3         39.85         39.62         2.35 o                         
   0  -7   3          0.39          1.56         1.72 o                         
   1  -7   3          4.06          1.54         1.77 o                         
   2  -7   3          7.35         10.67         1.58 o                         
   3  -7   3         68.74         55.03         1.97 o                         
   4  -7   3        421.18        459.10         9.05 o                         
   5  -7   3         75.14         67.00         3.37 o                         
   6  -7   3        146.37        151.25         6.37 o                         
   7  -7   3        501.96        531.63        15.93 o                         
   8  -7   3        229.07        217.53         8.81 o                         
   9  -7   3          9.71          8.96         2.26 o                         
  10  -7   3         19.41         26.11         3.25 o                         
  11  -7   3         15.49         15.39         3.48 o                         
 -14  -6   3         61.61         62.08         3.28 o                         
 -13  -6   3          0.48          0.80         1.03 o                         
 -12  -6   3          0.26         -0.34         0.99 o                         
 -11  -6   3          1.85          2.29         1.60 o                         
 -10  -6   3         57.22         69.41         2.59 o                         
  -9  -6   3        373.92        373.42         7.28 o                         
  -8  -6   3       1435.71       1404.77        21.99 o                         
  -7  -6   3          0.09          3.34         3.42 o                         
  -6  -6   3         19.77         27.77         1.73 o                         
  -5  -6   3          9.10         15.60         2.25 o                         
  -4  -6   3        314.92        323.83         6.79 o                         
  -3  -6   3       5459.65       5819.29        88.29 o                         
  -2  -6   3        285.79        284.76         6.22 o                         
  -1  -6   3       2816.34       2847.89        40.54 o                         
   0  -6   3        122.68        142.06         5.14 o                         
   1  -6   3         38.59         29.80         2.41 o                         
   2  -6   3        266.34        277.20         6.08 o                         
   3  -6   3        441.94        473.44         8.15 o                         
   4  -6   3        263.32        266.51         5.85 o                         
   5  -6   3          7.32          6.03         2.37 o                         
   6  -6   3        170.42        174.37         6.11 o                         
   7  -6   3          9.99          6.72         3.72 o                         
   8  -6   3        325.15        314.67         9.62 o                         
   9  -6   3        136.19        145.07         7.63 o                         
  10  -6   3          8.56          4.09         2.05 o                         
  11  -6   3          5.70          7.85         2.81 o                         
 -14  -5   3          2.82          5.21         0.92 o                         
 -13  -5   3         35.00         50.19         2.63 o                         
 -12  -5   3         23.08         19.23         1.46 o                         
 -11  -5   3         28.24         22.94         1.68 o                         
 -10  -5   3          3.04          1.17         2.34 o                         
  -9  -5   3        263.54        235.69         5.13 o                         
  -8  -5   3        138.02        142.71         5.30 o                         
  -7  -5   3       1191.23       1126.97        21.21 o                         
  -6  -5   3         50.22         49.24         2.13 o                         
  -5  -5   3         39.96         27.87         1.57 o                         
  -4  -5   3       1124.36       1024.35        17.51 o                         
  -3  -5   3        174.10        160.80         3.56 o                         
  -2  -5   3         22.57         15.78         2.01 o                         
  -1  -5   3         54.37         51.77         2.18 o                         
   0  -5   3        332.41        311.11         6.13 o                         
   1  -5   3        664.26        676.66        10.47 o                         
   2  -5   3       1876.07       2005.15        28.93 o                         
   3  -5   3        136.38        156.21         4.22 o                         
   4  -5   3          5.28          4.99         1.41 o                         
   5  -5   3        259.57        288.14         6.61 o                         
   6  -5   3         79.48         80.84         3.47 o                         
   7  -5   3        291.59        315.58        10.88 o                         
   8  -5   3         15.08         10.09         3.56 o                         
   9  -5   3        457.32        425.16        17.62 o                         
  10  -5   3        382.10        410.21        13.50 o                         
  11  -5   3         59.66         48.13         9.67 o                         
  12  -5   3          8.17          3.13         2.00 o                         
 -14  -4   3          1.31          0.67         1.34 o                         
 -13  -4   3         18.71         16.39         1.47 o                         
 -12  -4   3        169.11        188.91         5.33 o                         
 -11  -4   3         53.17         56.23         2.63 o                         
 -10  -4   3         11.51         12.46         2.78 o                         
  -9  -4   3        465.90        481.40        10.86 o                         
  -8  -4   3        240.63        273.88         6.76 o                         
  -7  -4   3          8.28          3.56         1.74 o                         
  -6  -4   3         95.36         87.30         3.22 o                         
  -5  -4   3        170.14        161.83         7.03 o                         
  -4  -4   3       1070.69       1070.35        16.91 o                         
  -3  -4   3       2646.55       2534.72        34.61 o                         
  -2  -4   3         89.25         98.30         3.65 o                         
  -1  -4   3       1722.98       1871.88        28.96 o                         
   0  -4   3          3.44          2.97         1.43 o                         
   1  -4   3       1813.20       1705.08        23.58 o                         
   2  -4   3        157.79        189.34         4.28 o                         
   3  -4   3         48.51         74.39         3.11 o                         
   4  -4   3          7.29          4.65         1.73 o                         
   5  -4   3        233.26        278.24         5.98 o                         
   6  -4   3         47.58         57.88         2.74 o                         
   7  -4   3         80.28         86.28         5.33 o                         
   8  -4   3        250.59        281.88        11.22 o                         
   9  -4   3         67.23         75.70         5.45 o                         
  10  -4   3        208.11        196.99         6.96 o                         
  11  -4   3        262.65        276.13        17.30 o                         
  12  -4   3          3.29          5.35         1.85 o                         
  13  -4   3          3.22          4.32         3.32 o                         
 -14  -3   3         25.37         22.94         1.83 o                         
 -13  -3   3        137.75        118.91         4.07 o                         
 -12  -3   3          1.00          0.01         1.23 o                         
 -11  -3   3         12.48         11.79         1.67 o                         
 -10  -3   3        526.94        489.79        10.20 o                         
  -9  -3   3          8.07         10.37         2.41 o                         
  -8  -3   3         73.37         64.30         2.56 o                         
  -7  -3   3          1.32          1.14         1.82 o                         
  -6  -3   3         36.46         42.34         4.42 o                         
  -5  -3   3        991.67       1093.29        17.83 o                         
  -4  -3   3       2532.96       2486.46        38.88 o                         
  -3  -3   3        500.49        455.80         7.64 o                         
  -2  -3   3         80.79         65.91         2.69 o                         
  -1  -3   3        160.58        183.58         4.13 o                         
   0  -3   3        119.97         70.43         2.32 o                         
   1  -3   3        618.68        716.50        10.96 o                         
   2  -3   3        983.58       1014.64        15.74 o                         
   3  -3   3       1331.41       1447.46        21.98 o                         
   4  -3   3        442.95        404.30         7.56 o                         
   5  -3   3        477.88        555.97        10.10 o                         
   6  -3   3         35.96         41.41         1.96 o                         
   7  -3   3        276.30        323.21         8.75 o                         
   8  -3   3         80.66         77.72         3.66 o                         
   9  -3   3        236.26        222.42         7.57 o                         
  10  -3   3         91.55         82.24         6.92 o                         
  11  -3   3        475.95        485.24        16.70 o                         
  12  -3   3         10.70         10.88         2.33 o                         
  13  -3   3          8.94         13.65         3.77 o                         
 -14  -2   3         19.57         19.74         3.31 o                         
 -13  -2   3         41.13         37.12         2.49 o                         
 -12  -2   3         40.38         32.39         2.26 o                         
 -11  -2   3         53.37         43.51         2.46 o                         
 -10  -2   3        617.33        549.70        11.80 o                         
  -9  -2   3         52.54         60.59         3.01 o                         
  -8  -2   3        289.90        268.74         4.88 o                         
  -7  -2   3        349.20        354.49         6.53 o                         
  -6  -2   3        573.37        609.17        11.46 o                         
  -5  -2   3         62.88         67.90         3.49 o                         
  -4  -2   3       1486.07       1500.19        23.45 o                         
  -3  -2   3        834.50        811.61        14.59 o                         
  -2  -2   3       2183.62       2195.46        31.69 o                         
  -1  -2   3        974.84       1159.72        18.01 o                         
   0  -2   3        678.70        745.02        11.42 o                         
   1  -2   3       7952.14       8147.80       112.92 o                         
   2  -2   3       2225.89       2321.79        31.62 o                         
   3  -2   3        411.64        469.73         7.99 o                         
   4  -2   3        544.85        620.64        11.29 o                         
   5  -2   3        392.66        379.38         7.29 o                         
   6  -2   3         11.82         20.45         1.78 o                         
   7  -2   3          0.95          2.36         1.35 o                         
   8  -2   3          0.02         -1.36         2.51 o                         
   9  -2   3         10.17          9.92         3.30 o                         
  10  -2   3        120.13        109.51         6.49 o                         
  11  -2   3          0.02          2.56         4.24 o                         
  12  -2   3         23.46         22.14         5.75 o                         
  13  -2   3          6.93          6.13         1.85 o                         
  14  -2   3          0.06         -2.76         2.73 o                         
 -14  -1   3         37.85         53.49         5.77 o                         
 -13  -1   3         13.82         15.35         1.64 o                         
 -12  -1   3        258.98        247.68         9.70 o                         
 -11  -1   3        224.52        182.12         4.47 o                         
 -10  -1   3          0.55          2.38         2.87 o                         
  -9  -1   3        717.41        722.52        11.53 o                         
  -8  -1   3         27.49         31.28         2.44 o                         
  -7  -1   3        171.14        192.05         5.89 o                         
  -6  -1   3       1547.93       1759.45        25.14 o                         
  -5  -1   3       1839.99       2061.44        30.92 o                         
  -4  -1   3        165.38        145.49         4.95 o                         
  -3  -1   3       5062.38       5457.15        81.97 o                         
  -2  -1   3        631.21        659.13        10.48 o                         
  -1  -1   3       3677.53       4044.68        60.48 o                         
   0  -1   3      50412.70      52899.32       885.04 o                         
   1  -1   3       3300.47       3502.44        47.77 o                         
   2  -1   3       4158.63       4267.56        60.11 o                         
   3  -1   3        851.50        864.63        12.85 o                         
   4  -1   3          0.01          1.45         1.32 o                         
   5  -1   3        502.11        561.03         8.26 o                         
   6  -1   3        166.76        160.08         3.48 o                         
   7  -1   3        100.05        104.16         2.22 o                         
   8  -1   3        125.34        132.67         3.66 o                         
   9  -1   3       1462.14       1407.76        21.94 o                         
  10  -1   3          1.57          1.68         1.38 o                         
  11  -1   3          2.79          5.72         1.33 o                         
  12  -1   3         13.73         12.05         1.93 o                         
  13  -1   3         18.43         22.99         2.12 o                         
  14  -1   3          0.44          0.19         0.79 o                         
 -14   0   3         12.54          5.72         2.74 o                         
 -13   0   3          3.79          5.52         1.13 o                         
 -12   0   3        237.70        217.71         6.19 o                         
 -11   0   3        222.78        232.57         6.92 o                         
 -10   0   3         74.47         86.61         4.30 o                         
  -9   0   3        230.04        221.66         6.17 o                         
  -8   0   3        330.77        340.07         6.64 o                         
  -7   0   3         17.86         19.66         1.83 o                         
  -6   0   3         71.64         82.13         4.24 o                         
  -5   0   3        631.94        612.36        11.91 o                         
  -4   0   3          9.70          7.20         1.45 o                         
  -3   0   3        288.49        288.97         7.15 o                         
  -2   0   3          2.02          3.71         1.33 o                         
  -1   0   3      13199.31      13890.45       246.55 o                         
   0   0   3        207.62        223.18         4.54 o                         
   1   0   3       3791.04       4099.35        59.16 o                         
   2   0   3        502.39        498.12         8.47 o                         
   3   0   3       4540.63       4628.27        67.34 o                         
   4   0   3        174.57        144.50         4.09 o                         
   5   0   3       2288.11       2485.67        38.30 o                         
   6   0   3        590.10        708.33        11.20 o                         
   7   0   3         34.06         46.39         2.19 o                         
   8   0   3          0.04          1.95         1.86 o                         
   9   0   3         72.65         82.91         3.63 o                         
  10   0   3        303.42        285.76         5.59 o                         
  11   0   3         73.79         81.32         3.53 o                         
  12   0   3        290.88        290.41         9.13 o                         
  13   0   3        130.76        142.53         4.60 o                         
  14   0   3          8.19          7.18         1.21 o                         
 -14   1   3          1.53          1.56         2.37 o                         
 -13   1   3         21.91         13.75         4.76 o                         
 -12   1   3         68.55         55.59         6.08 o                         
 -11   1   3         52.16         51.14         3.33 o                         
 -10   1   3         13.78          8.86         3.64 o                         
  -9   1   3         79.93         70.41         3.22 o                         
  -8   1   3         12.80          7.17         2.67 o                         
  -7   1   3          2.40          5.42         1.70 o                         
  -6   1   3       2932.05       3669.62        56.04 o                         
  -5   1   3       1481.77       1750.93        32.23 o                         
  -4   1   3       1623.70       2033.57        34.43 o                         
  -3   1   3         12.63         13.83         1.35 o                         
  -2   1   3       8415.90       9022.12       152.97 o                         
  -1   1   3        273.67        292.08         6.82 o                         
   0   1   3       1334.56       1184.13        17.17 o                         
   1   1   3       1063.67       1209.59        17.94 o                         
   2   1   3      31467.18      33287.73       488.83 o                         
   3   1   3        184.61        186.56         5.31 o                         
   4   1   3        240.10        179.42         3.85 o                         
   5   1   3       2668.22       2904.31        40.02 o                         
   6   1   3        156.55        160.25         4.29 o                         
   7   1   3        129.68        142.83         3.74 o                         
   8   1   3       1014.35       1045.94        15.45 o                         
   9   1   3          1.51          3.89         3.19 o                         
  10   1   3         39.52         29.85         2.73 o                         
  11   1   3        168.90        168.56         5.42 o                         
  12   1   3          2.41          6.91         2.64 o                         
  13   1   3          3.95          3.17         1.87 o                         
  14   1   3         43.55         27.17         1.82 o                         
 -14   2   3          1.65          1.21         2.47 o                         
 -13   2   3         39.72         39.52         6.13 o                         
 -12   2   3          4.32          1.38         2.27 o                         
 -11   2   3        150.80        162.29         6.22 o                         
 -10   2   3         11.00          8.52         4.27 o                         
  -9   2   3        229.29        224.88         5.05 o                         
  -8   2   3         37.44         36.15         2.71 o                         
  -7   2   3         29.44         35.01         2.13 o                         
  -6   2   3       4016.80       4656.03        67.35 o                         
  -5   2   3         13.35         30.27         2.15 o                         
  -4   2   3       1411.06       1645.09        25.67 o                         
  -3   2   3        234.35        227.64         6.03 o                         
  -2   2   3       3049.20       3191.28        52.79 o                         
  -1   2   3        487.53        467.14         8.71 o                         
   0   2   3       1706.09       1750.97        26.78 o                         
   1   2   3      38845.36      39276.90       656.63 o                         
   2   2   3       3266.45       3372.16        45.92 o                         
   3   2   3        266.93        347.01         6.57 o                         
   4   2   3        260.44        231.54         4.69 o                         
   5   2   3        775.98        760.76        13.65 o                         
   6   2   3        635.71        620.00        10.66 o                         
   7   2   3         56.93         54.62         3.90 o                         
   8   2   3         93.75         92.26         3.76 o                         
   9   2   3        100.38         84.41         3.36 o                         
  10   2   3        317.45        289.17         8.49 o                         
  11   2   3        204.26        184.60         7.97 o                         
  12   2   3          1.27          1.09         1.14 o                         
  13   2   3         83.55         71.62         3.52 o                         
  14   2   3          0.59          2.29         1.09 o                         
  15   2   3         21.78         24.46         1.88 o                         
 -13   3   3          6.72          8.37         2.88 o                         
 -12   3   3         79.19         74.87         5.12 o                         
 -11   3   3          4.76          0.51        14.24 o                         
 -10   3   3         51.68         38.02         4.89 o                         
  -9   3   3        651.67        647.89        12.58 o                         
  -8   3   3         67.23         91.08         5.71 o                         
  -7   3   3        113.51        112.04         3.42 o                         
  -6   3   3         25.96         17.12         2.16 o                         
  -5   3   3       1252.45       1383.88        22.57 o                         
  -4   3   3         66.54         87.38         5.07 o                         
  -3   3   3        377.22        386.84         8.70 o                         
  -2   3   3         26.25         27.52         1.57 o                         
  -1   3   3       1725.93       1689.06        26.11 o                         
   0   3   3      42574.00      42602.89       711.25 o                         
   1   3   3        990.46       1005.07        17.75 o                         
   2   3   3       3502.48       3563.18        50.01 o                         
   3   3   3       4002.70       3966.86        55.74 o                         
   4   3   3        472.32        565.17        10.24 o                         
   5   3   3         23.23         15.58         1.72 o                         
   6   3   3          1.77         -2.53         2.54 o                         
   7   3   3        495.04        568.24        11.02 o                         
   8   3   3        180.91        153.23         4.75 o                         
   9   3   3        171.66        125.08         3.32 o                         
  10   3   3        148.17        139.45         4.28 o                         
  11   3   3         20.05         18.34         2.07 o                         
  12   3   3         31.22         27.48         1.79 o                         
  13   3   3         70.59         87.68         2.82 o                         
  14   3   3          1.86          0.81         0.91 o                         
  15   3   3         10.82         11.72         0.95 o                         
 -13   4   3          2.00          2.48         6.41 o                         
 -12   4   3         89.14         78.79         4.97 o                         
 -11   4   3        110.00         99.22         6.02 o                         
 -10   4   3        148.80        144.62         8.50 o                         
  -9   4   3        348.85        324.79        13.00 o                         
  -8   4   3       1340.28       1492.52        25.64 o                         
  -7   4   3        721.00        749.19        12.77 o                         
  -6   4   3        146.24        193.04         5.98 o                         
  -5   4   3        234.70        267.71         6.31 o                         
  -4   4   3        337.95        368.81         8.74 o                         
  -3   4   3       1907.14       2225.14        35.40 o                         
  -2   4   3       4318.52       4351.68        72.12 o                         
  -1   4   3         54.91         63.52         3.32 o                         
   0   4   3         72.55         68.82         2.90 o                         
   1   4   3       4987.73       5054.67        86.59 o                         
   2   4   3          0.01         -0.64         1.79 o                         
   3   4   3        103.91        102.62         2.38 o                         
   4   4   3       2835.19       2842.05        42.15 o                         
   5   4   3        249.15        299.63         6.60 o                         
   6   4   3        162.74        144.27         4.62 o                         
   7   4   3        407.13        346.78         8.35 o                         
   8   4   3        412.90        403.69         7.37 o                         
   9   4   3          1.19          1.22         2.02 o                         
  10   4   3         33.32         22.10         1.75 o                         
  11   4   3        505.72        489.38         8.31 o                         
  12   4   3         43.28         42.85         3.34 o                         
  13   4   3         18.02         14.96         1.37 o                         
  14   4   3         18.26         25.98         2.07 o                         
  15   4   3          4.99          7.48         0.90 o                         
 -13   5   3          3.26          2.53         5.27 o                         
 -12   5   3         16.57         10.32         9.64 o                         
 -11   5   3         24.02         23.46         3.11 o                         
 -10   5   3        144.51        160.31        14.72 o                         
  -9   5   3       1522.79       1569.07        46.06 o                         
  -8   5   3        233.44        282.00         9.49 o                         
  -7   5   3         69.90         67.18         2.60 o                         
  -6   5   3         16.47         34.21         3.01 o                         
  -5   5   3        727.42        777.25        14.45 o                         
  -4   5   3         98.93         95.95         3.09 o                         
  -3   5   3         33.15         39.13         2.92 o                         
  -2   5   3          3.14          3.27         2.82 o                         
  -1   5   3          3.22          1.46         1.41 o                         
   0   5   3       2893.52       3034.75        42.89 o                         
   1   5   3        317.64        294.36         5.42 o                         
   2   5   3        500.77        496.35         9.84 o                         
   3   5   3         63.47         45.60         2.09 o                         
   4   5   3        288.44        224.25         5.12 o                         
   5   5   3          2.47          3.26         1.80 o                         
   6   5   3         55.32         56.57         3.80 o                         
   7   5   3       2335.82       2346.96        34.37 o                         
   8   5   3         34.30         46.10         1.71 o                         
   9   5   3        232.15        226.85         4.80 o                         
  10   5   3        140.30        140.39         3.86 o                         
  11   5   3         24.79         24.54         1.95 o                         
  12   5   3         12.46         16.42         1.23 o                         
  13   5   3          7.93          8.66         0.95 o                         
  14   5   3          2.40          3.90         1.03 o                         
  15   5   3          0.16          0.65         0.75 o                         
 -13   6   3         43.37         46.89         7.09 o                         
 -12   6   3         11.17         11.09         8.75 o                         
 -11   6   3          9.22         13.86         2.60 o                         
 -10   6   3         10.32         19.50         4.26 o                         
  -9   6   3         65.32         93.49         6.36 o                         
  -8   6   3         77.50         83.46         4.34 o                         
  -7   6   3        207.56        208.75         6.89 o                         
  -6   6   3        142.30        167.79         4.77 o                         
  -5   6   3        318.89        307.02         7.09 o                         
  -4   6   3       1484.64       1672.30        29.15 o                         
  -3   6   3        669.98        696.79        13.36 o                         
  -2   6   3        425.47        435.82        11.70 o                         
  -1   6   3        165.28         97.31         3.77 o                         
   0   6   3        245.44        201.53         4.85 o                         
   1   6   3       1056.45       1146.60        17.44 o                         
   2   6   3          7.81          2.47         1.77 o                         
   3   6   3         46.49        116.70         4.75 o                         
   4   6   3       1451.76       1393.76        24.57 o                         
   5   6   3       1489.50       1529.66        27.61 o                         
   6   6   3        946.44        926.96        15.49 o                         
   7   6   3        200.93        247.09         5.24 o                         
   8   6   3         85.86         70.38         2.05 o                         
   9   6   3        714.07        694.34        11.09 o                         
  10   6   3         61.63         49.00         3.76 o                         
  11   6   3        183.90        185.05         4.17 o                         
  12   6   3         16.29         18.92         1.35 o                         
  13   6   3          0.22          0.56         0.79 o                         
  14   6   3         34.83         45.80         3.04 o                         
 -12   7   3          4.58          7.57         6.25 o                         
 -11   7   3         48.16         55.73        11.47 o                         
 -10   7   3          1.52          6.45         4.11 o                         
  -9   7   3        195.18        239.25        27.57 o                         
  -8   7   3         13.98         26.14         3.17 o                         
  -7   7   3        725.41        701.97        15.98 o                         
  -6   7   3        147.40        139.32         5.29 o                         
  -5   7   3        234.28        233.81         6.68 o                         
  -4   7   3          0.89          6.24         2.81 o                         
  -3   7   3        321.08        331.78        10.19 o                         
  -2   7   3       3644.60       3975.82        67.56 o                         
  -1   7   3       2547.49       2682.48        46.60 o                         
   0   7   3        103.37        114.75         5.25 o                         
   1   7   3          9.38          6.88         1.80 o                         
   2   7   3         13.06         27.45         1.88 o                         
   3   7   3        558.99        533.50         9.49 o                         
   4   7   3        242.27        186.80         5.31 o                         
   5   7   3       1528.15       1484.78        25.89 o                         
   6   7   3        268.07        298.68         5.59 o                         
   7   7   3        418.35        495.75         8.25 o                         
   8   7   3         39.22         24.72         1.97 o                         
   9   7   3        161.48        173.58         4.11 o                         
  10   7   3        348.12        301.52         5.35 o                         
  11   7   3         23.50         26.15         3.00 o                         
  12   7   3        315.95        371.99         7.56 o                         
  13   7   3          0.31          1.89         0.92 o                         
  14   7   3          5.09          5.63         0.85 o                         
 -11   8   3         11.98         14.26         7.45 o                         
 -10   8   3          2.36          8.69        10.47 o                         
  -9   8   3        112.95        134.21        18.22 o                         
  -8   8   3         35.12         35.00         7.78 o                         
  -7   8   3        364.86        354.44        13.98 o                         
  -6   8   3        298.20        272.58         7.28 o                         
  -5   8   3          4.05          6.07         2.44 o                         
  -4   8   3          9.94         16.99         2.52 o                         
  -3   8   3        322.03        300.07         7.82 o                         
  -2   8   3        294.24        277.16         7.98 o                         
  -1   8   3        114.23        113.29         4.67 o                         
   0   8   3          9.06         12.27         1.72 o                         
   1   8   3         71.32         88.78         5.01 o                         
   2   8   3        206.21        193.06         5.88 o                         
   3   8   3         72.57         71.60         3.25 o                         
   4   8   3        419.22        396.83         8.00 o                         
   5   8   3         71.41         88.76         2.99 o                         
   6   8   3        833.65        774.03        11.61 o                         
   7   8   3         13.55         15.36         1.54 o                         
   8   8   3          0.41          2.17         1.78 o                         
   9   8   3          1.21          4.52         1.23 o                         
  10   8   3         49.96         52.04         3.49 o                         
  11   8   3          0.01          1.65         1.11 o                         
  12   8   3         20.82         31.67         1.80 o                         
  13   8   3          0.97          0.72         0.86 o                         
  14   8   3         16.43         15.54         1.07 o                         
 -11   9   3         21.75         31.53         6.08 o                         
 -10   9   3         36.30         36.62         8.69 o                         
  -9   9   3         13.60         20.79        10.85 o                         
  -8   9   3        133.95        153.73         7.53 o                         
  -7   9   3        157.57        160.18         5.93 o                         
  -6   9   3          7.24          3.63         2.18 o                         
  -5   9   3        516.40        462.50         9.01 o                         
  -4   9   3         13.21         16.30         3.79 o                         
  -3   9   3         10.20          8.90         1.80 o                         
  -2   9   3        498.10        511.38         9.43 o                         
  -1   9   3         63.95         62.03         2.65 o                         
   0   9   3        369.02        353.01         6.99 o                         
   1   9   3         64.82         59.64         2.31 o                         
   2   9   3         30.03         25.53         1.91 o                         
   3   9   3          4.23          3.99         0.67 o                         
   4   9   3         15.76         11.32         1.37 o                         
   5   9   3        267.92        242.89         4.53 o                         
   6   9   3         64.07         46.71         2.99 o                         
   7   9   3        475.10        467.90         8.56 o                         
   8   9   3         14.31         24.32         2.23 o                         
   9   9   3        153.17        149.33         3.33 o                         
  10   9   3          0.54          1.95         0.89 o                         
  11   9   3          0.03          1.18         1.07 o                         
  12   9   3         12.65         10.00         1.13 o                         
  13   9   3        130.06        140.63         3.39 o                         
 -10  10   3          0.08          0.60         1.15 o                         
  -9  10   3          4.78          8.83         7.77 o                         
  -8  10   3        539.24        617.96        39.75 o                         
  -7  10   3        213.43        206.74        11.20 o                         
  -6  10   3         37.61         38.57         2.55 o                         
  -5  10   3          0.11          0.36         2.06 o                         
  -4  10   3        194.21        181.27         4.89 o                         
  -3  10   3         78.40         75.82         3.53 o                         
  -2  10   3         29.54         30.35         4.24 o                         
  -1  10   3        316.93        271.17         5.65 o                         
   0  10   3        120.06        121.40         2.99 o                         
   1  10   3        788.83        738.18        11.85 o                         
   2  10   3         75.78         72.70         2.86 o                         
   3  10   3        378.82        340.21         6.68 o                         
   4  10   3          4.92          1.76         2.35 o                         
   5  10   3         21.05         21.32         2.84 o                         
   6  10   3         76.50         71.53         3.43 o                         
   7  10   3        115.00         97.66         3.33 o                         
   8  10   3        134.35        129.44         5.71 o                         
   9  10   3         62.02         67.32         2.27 o                         
  10  10   3          1.36          1.49         0.66 o                         
  11  10   3         24.01         27.14         1.65 o                         
  12  10   3          1.05          0.87         0.67 o                         
  13  10   3          0.84          1.18         0.82 o                         
  -9  11   3         36.17         40.17         7.14 o                         
  -8  11   3         13.92         13.36         2.09 o                         
  -7  11   3         13.64         11.06         2.33 o                         
  -6  11   3          6.21          5.11         1.52 o                         
  -5  11   3         29.50         33.86         4.39 o                         
  -4  11   3         11.63          9.18         1.81 o                         
  -3  11   3        582.44        566.09        10.91 o                         
  -2  11   3        522.86        478.71        10.39 o                         
  -1  11   3        133.14        141.55         5.41 o                         
   0  11   3        107.83        123.37         3.56 o                         
   1  11   3         47.83         49.23         3.91 o                         
   2  11   3       2627.49       2461.53        36.87 o                         
   3  11   3         18.89         18.42         3.08 o                         
   4  11   3        440.71        407.82         7.67 o                         
   5  11   3         10.25          7.16         2.64 o                         
   6  11   3        321.32        288.91         6.18 o                         
   7  11   3          1.19          0.60         0.82 o                         
   8  11   3          7.90         11.68         2.49 o                         
   9  11   3         50.03         36.48         2.22 o                         
  10  11   3         69.15         75.87         2.85 o                         
  11  11   3          3.24          4.75         0.93 o                         
  12  11   3          8.63          9.72         0.95 o                         
  -8  12   3         54.98         58.00         3.57 o                         
  -7  12   3          0.11          1.02         1.33 o                         
  -6  12   3         15.51         18.94         1.81 o                         
  -5  12   3         45.83         46.87         2.61 o                         
  -4  12   3          4.69          4.01         1.37 o                         
  -3  12   3        162.78        148.96         6.05 o                         
  -2  12   3         48.21         55.43         5.74 o                         
  -1  12   3          6.25          9.03         2.21 o                         
   0  12   3        161.71        161.54         4.64 o                         
   1  12   3        304.91        324.08         8.28 o                         
   2  12   3        115.11        122.18         5.31 o                         
   3  12   3         45.82         47.91         2.65 o                         
   4  12   3          4.55          3.61         1.06 o                         
   5  12   3          1.62          2.06         2.02 o                         
   6  12   3         86.79         97.86         3.06 o                         
   7  12   3        162.88        166.68         4.24 o                         
   8  12   3          8.79          7.39         0.98 o                         
   9  12   3        213.10        209.38         5.63 o                         
  10  12   3          0.86          3.10         0.88 o                         
  11  12   3         39.44         36.59         1.70 o                         
  12  12   3          1.93          1.87         0.97 o                         
  -7  13   3         13.03         20.40         1.81 o                         
  -6  13   3         35.96         38.84         2.43 o                         
  -5  13   3          9.59         12.28         1.48 o                         
  -4  13   3          4.40          2.45         1.26 o                         
  -3  13   3         29.96         36.06         3.01 o                         
  -2  13   3          9.02         11.06         1.59 o                         
  -1  13   3         24.28         21.36         2.87 o                         
   0  13   3          1.80          3.60         1.35 o                         
   1  13   3          1.26          2.35         1.68 o                         
   2  13   3          0.78          1.43         1.36 o                         
   3  13   3          3.76          4.80         1.49 o                         
   4  13   3         70.46         56.90         2.50 o                         
   5  13   3         34.98         33.89         2.10 o                         
   6  13   3          7.31          7.80         1.37 o                         
   7  13   3          2.62          7.38         1.27 o                         
   8  13   3          5.65          7.76         1.71 o                         
   9  13   3         19.42         20.34         1.27 o                         
  10  13   3         25.55         21.32         2.14 o                         
  11  13   3         24.10         16.52         1.78 o                         
  -5  14   3          3.57          3.64         1.11 o                         
  -4  14   3          0.13          1.79         1.93 o                         
  -3  14   3          0.03         -0.70         1.16 o                         
  -2  14   3         18.67         18.43         1.74 o                         
  -1  14   3         77.60         72.92         3.06 o                         
   0  14   3          2.60          0.79         1.41 o                         
   1  14   3          7.88          6.25         2.05 o                         
   2  14   3          0.40         -1.06         1.23 o                         
   3  14   3        135.67        138.46         3.80 o                         
   4  14   3         13.70         15.24         2.35 o                         
   5  14   3         85.01         81.42         3.08 o                         
   6  14   3         45.07         46.77         2.01 o                         
   7  14   3         69.26         77.80         2.80 o                         
   8  14   3         47.67         53.64         3.43 o                         
   9  14   3         18.28         12.90         1.55 o                         
  -3  15   3         17.92         17.07         1.31 o                         
  -2  15   3         53.45         52.50         2.40 o                         
  -1  15   3         15.53         15.69         1.24 o                         
   0  15   3        142.95        164.07         4.45 o                         
   1  15   3         26.32         29.69         1.95 o                         
   2  15   3         90.58         82.84         3.12 o                         
   3  15   3          0.29          0.08         0.83 o                         
   4  15   3        182.95        196.08         5.13 o                         
   5  15   3         28.62         25.89         2.59 o                         
   6  15   3         11.99         13.99         1.06 o                         
   7  15   3          6.50          6.85         1.43 o                         
   8  15   3         19.15         18.34         1.76 o                         
   1  16   3         23.72         27.27         2.04 o                         
   2  16   3          7.01          4.11         1.68 o                         
   3  16   3          1.65         -0.09         1.37 o                         
   4  16   3         13.67         17.59         1.77 o                         
  -7 -13   4         35.17         50.07         2.18 o                         
  -6 -13   4         15.10         12.01         1.00 o                         
  -5 -13   4        136.03        139.34         4.04 o                         
  -4 -13   4          8.03          7.23         0.83 o                         
  -3 -13   4         28.49         33.01         1.78 o                         
  -2 -13   4          3.08          1.33         0.78 o                         
  -1 -13   4          0.52          3.02         1.68 o                         
   0 -13   4          0.74          1.04         0.81 o                         
   1 -13   4          0.45          0.12         0.87 o                         
   2 -13   4         16.97         15.66         1.25 o                         
   3 -13   4         48.06         50.77         3.17 o                         
  -9 -12   4         49.41         44.88         2.13 o                         
  -8 -12   4          7.73          5.71         1.27 o                         
  -7 -12   4         33.01         30.41         1.90 o                         
  -6 -12   4         12.20         13.57         1.21 o                         
  -5 -12   4        143.40        138.52         3.88 o                         
  -4 -12   4          0.76          1.40         0.78 o                         
  -3 -12   4          0.06         -0.70         0.86 o                         
  -2 -12   4         96.44         95.56         4.83 o                         
  -1 -12   4        115.75        124.43         4.48 o                         
   0 -12   4        469.83        497.67        14.00 o                         
   1 -12   4        144.65        162.33         5.88 o                         
   2 -12   4        251.86        253.50         8.52 o                         
   3 -12   4         51.39         49.18         4.12 o                         
   4 -12   4          6.51          7.63         2.16 o                         
   5 -12   4          9.20          8.45         1.87 o                         
 -10 -11   4         49.44         45.33         1.78 o                         
  -9 -11   4         50.06         39.99         1.93 o                         
  -8 -11   4          5.72          2.82         1.08 o                         
  -7 -11   4          0.40          0.55         0.70 o                         
  -6 -11   4          0.90          2.85         0.82 o                         
  -5 -11   4         37.01         34.90         1.82 o                         
  -4 -11   4         12.39         12.98         2.88 o                         
  -3 -11   4         78.28         85.22         2.98 o                         
  -2 -11   4        104.04        106.45         3.33 o                         
  -1 -11   4        240.81        252.12         7.17 o                         
   0 -11   4        166.81        182.15         6.62 o                         
   1 -11   4        356.55        393.01        11.75 o                         
   2 -11   4          0.38          1.03         1.47 o                         
   3 -11   4         76.48         80.76         5.64 o                         
   4 -11   4         37.18         41.02         2.94 o                         
   5 -11   4          2.80          0.91         0.86 o                         
   6 -11   4          6.84         10.02         3.27 o                         
 -11 -10   4          4.07          3.62         0.70 o                         
 -10 -10   4          1.18          2.97         0.79 o                         
  -9 -10   4         63.83         68.77         2.70 o                         
  -8 -10   4         84.08         85.16         3.20 o                         
  -7 -10   4         37.07         40.73         1.86 o                         
  -6 -10   4         33.43         40.09         3.89 o                         
  -5 -10   4          0.20          0.96         1.08 o                         
  -4 -10   4        132.84        125.14         3.69 o                         
  -3 -10   4         34.09         31.28         1.85 o                         
  -2 -10   4          2.03          1.35         1.06 o                         
  -1 -10   4         16.28         11.22         1.45 o                         
   0 -10   4        240.15        225.61         7.73 o                         
   1 -10   4         54.21         52.74         3.99 o                         
   2 -10   4        608.20        596.66        14.91 o                         
   3 -10   4          0.47          2.46         3.17 o                         
   4 -10   4         34.01         30.88         3.27 o                         
   5 -10   4         26.61         25.91         3.38 o                         
   6 -10   4         63.99         51.15         2.97 o                         
   7 -10   4         28.79         30.19         4.61 o                         
   8 -10   4         26.47         22.25         3.41 o                         
 -12  -9   4          1.55          4.41         2.03 o                         
 -11  -9   4         93.67         95.78         2.93 o                         
 -10  -9   4          7.61          7.75         1.02 o                         
  -9  -9   4        292.50        318.64         8.85 o                         
  -8  -9   4         50.76         55.35         2.57 o                         
  -7  -9   4         74.60         77.76         2.63 o                         
  -6  -9   4         14.62         14.78         1.16 o                         
  -5  -9   4         41.65         38.15         2.65 o                         
  -4  -9   4         12.57         12.40         1.57 o                         
  -3  -9   4        254.41        252.87         5.90 o                         
  -2  -9   4        119.40        118.18         3.89 o                         
  -1  -9   4         14.25         13.11         2.80 o                         
   0  -9   4        130.21        132.23         4.30 o                         
   1  -9   4        208.73        212.55         7.85 o                         
   2  -9   4        141.90        137.35         4.48 o                         
   3  -9   4        305.37        278.11         6.76 o                         
   4  -9   4        439.14        425.15        10.30 o                         
   5  -9   4        100.61         95.64         5.27 o                         
   6  -9   4          0.10          0.37         1.35 o                         
   7  -9   4          1.03         -2.30         2.50 o                         
   8  -9   4          0.61          2.60         3.95 o                         
   9  -9   4          0.75          0.19         2.81 o                         
 -13  -8   4          3.59          4.10         1.16 o                         
 -12  -8   4         24.79         27.99         1.56 o                         
 -11  -8   4          7.60          8.00         1.03 o                         
 -10  -8   4         26.93         28.74         1.77 o                         
  -9  -8   4       1435.90       1427.82        30.46 o                         
  -8  -8   4          3.97          6.20         2.24 o                         
  -7  -8   4        114.21        108.99         3.04 o                         
  -6  -8   4        110.52        102.35         3.49 o                         
  -5  -8   4          1.57          2.44         1.67 o                         
  -4  -8   4          2.98          4.80         1.83 o                         
  -3  -8   4          1.65          3.07         1.75 o                         
  -2  -8   4         88.43         82.60         3.55 o                         
  -1  -8   4        392.70        384.82         7.60 o                         
   0  -8   4        197.19        236.07         6.68 o                         
   1  -8   4         11.48         14.74         2.46 o                         
   2  -8   4        807.74        763.74        13.82 o                         
   3  -8   4         21.50         19.32         1.56 o                         
   4  -8   4         79.03         70.37         3.75 o                         
   5  -8   4          8.57          7.32         1.68 o                         
   6  -8   4         44.74         34.08         1.72 o                         
   7  -8   4          1.14          0.35         1.13 o                         
   8  -8   4         12.02         13.30         2.55 o                         
   9  -8   4        183.31        185.18        12.95 o                         
  10  -8   4          0.15          0.19         2.54 o                         
 -13  -7   4         30.36         35.62         1.81 o                         
 -12  -7   4         56.62         64.92         2.62 o                         
 -11  -7   4         10.70          7.69         1.06 o                         
 -10  -7   4         54.26         59.01         2.81 o                         
  -9  -7   4       1219.26       1224.51        24.05 o                         
  -8  -7   4         30.44         21.04         1.61 o                         
  -7  -7   4         44.63         47.29         2.86 o                         
  -6  -7   4         47.61         42.14         1.97 o                         
  -5  -7   4        174.45        181.42         5.13 o                         
  -4  -7   4        254.09        275.98         5.40 o                         
  -3  -7   4          1.65         -0.79         0.91 o                         
  -2  -7   4         31.25         34.71         1.51 o                         
  -1  -7   4        203.11        221.02         4.95 o                         
   0  -7   4         40.77         31.67         1.98 o                         
   1  -7   4         90.47         66.92         2.68 o                         
   2  -7   4         69.87         63.86         2.36 o                         
   3  -7   4         33.17         27.60         2.41 o                         
   4  -7   4          0.38          1.25         1.64 o                         
   5  -7   4         31.45         25.48         3.32 o                         
   6  -7   4         34.01         26.29         2.50 o                         
   7  -7   4        292.02        290.02         7.78 o                         
   8  -7   4          0.01         -1.67         2.66 o                         
   9  -7   4        136.84        131.22        10.97 o                         
  10  -7   4         29.28         45.15         4.55 o                         
  11  -7   4         14.41         13.74         1.97 o                         
 -13  -6   4          7.75          7.79         1.07 o                         
 -12  -6   4          5.22          6.88         1.34 o                         
 -11  -6   4         79.58         79.76         3.30 o                         
 -10  -6   4         58.92         61.83         2.30 o                         
  -9  -6   4        925.02        945.26        16.75 o                         
  -8  -6   4          2.29          3.35         2.64 o                         
  -7  -6   4        758.33        748.63        14.05 o                         
  -6  -6   4          4.42          6.61         2.14 o                         
  -5  -6   4        235.65        216.60         4.55 o                         
  -4  -6   4          0.58          3.83         1.97 o                         
  -3  -6   4         91.97         92.34         2.50 o                         
  -2  -6   4       2539.69       2613.55        37.19 o                         
  -1  -6   4          8.08          8.23         1.82 o                         
   0  -6   4         48.84         18.70         2.69 o                         
   1  -6   4         51.33         48.41         2.38 o                         
   2  -6   4        619.67        606.73         9.40 o                         
   3  -6   4        129.07        133.20         4.03 o                         
   4  -6   4        332.84        381.44         9.28 o                         
   5  -6   4          7.24          2.13         3.07 o                         
   6  -6   4         11.27         12.31         4.97 o                         
   7  -6   4        453.38        415.77         9.05 o                         
   8  -6   4         40.18         24.97         5.84 o                         
   9  -6   4          3.90          0.42         3.35 o                         
  10  -6   4        183.62        183.05        11.25 o                         
  11  -6   4         11.61         12.10         2.48 o                         
 -14  -5   4          4.40          4.46         1.70 o                         
 -13  -5   4         10.19          6.12         1.12 o                         
 -12  -5   4         52.36         55.77         2.67 o                         
 -11  -5   4         26.69         29.58         1.86 o                         
 -10  -5   4         31.60         31.08         1.63 o                         
  -9  -5   4        112.30         99.78         5.17 o                         
  -8  -5   4        223.86        199.39         4.95 o                         
  -7  -5   4        877.20        858.28        18.18 o                         
  -6  -5   4        177.04        163.61         4.04 o                         
  -5  -5   4        654.43        571.45         9.43 o                         
  -4  -5   4         34.75         41.68         2.11 o                         
  -3  -5   4         39.51         22.82         1.40 o                         
  -2  -5   4         29.76         38.16         1.61 o                         
  -1  -5   4        839.97        995.12        14.97 o                         
   0  -5   4          3.23          3.55         1.52 o                         
   1  -5   4        423.76        388.67         7.51 o                         
   2  -5   4          6.49         13.16         2.01 o                         
   3  -5   4          0.59         -0.36         1.66 o                         
   4  -5   4        162.10        162.84         4.36 o                         
   5  -5   4         93.07        108.85         4.33 o                         
   6  -5   4         27.00         28.94         2.32 o                         
   7  -5   4         48.33         47.32         2.76 o                         
   8  -5   4        306.21        312.98         9.53 o                         
   9  -5   4        571.89        598.07        18.28 o                         
  10  -5   4         27.00         29.67         2.48 o                         
  11  -5   4          0.45          3.76         2.08 o                         
  12  -5   4          1.92          4.19         3.38 o                         
 -14  -4   4          0.47          2.39         2.38 o                         
 -13  -4   4         15.81         22.94         2.25 o                         
 -12  -4   4          1.34          1.60         1.48 o                         
 -11  -4   4        366.12        377.74         9.39 o                         
 -10  -4   4        264.90        250.38         7.76 o                         
  -9  -4   4         23.04         30.77         2.97 o                         
  -8  -4   4         99.56         97.68         4.32 o                         
  -7  -4   4        425.92        426.45         9.39 o                         
  -6  -4   4        203.89        214.61         8.34 o                         
  -5  -4   4        274.38        279.51         5.71 o                         
  -4  -4   4        362.62        334.84         7.34 o                         
  -3  -4   4        199.14        215.85         4.44 o                         
  -2  -4   4       2461.60       2475.87        35.40 o                         
  -1  -4   4        207.90        227.40         4.70 o                         
   0  -4   4        935.89        797.14        12.35 o                         
   1  -4   4        100.30         84.45         3.36 o                         
   2  -4   4          0.31          3.25         1.28 o                         
   3  -4   4         70.10         68.89         3.01 o                         
   4  -4   4        583.62        635.27        10.71 o                         
   5  -4   4        934.87       1030.99        16.15 o                         
   6  -4   4          0.67          0.95         1.77 o                         
   7  -4   4          0.79          2.41         1.52 o                         
   8  -4   4         56.84         50.34         3.86 o                         
   9  -4   4        212.22        206.88         6.74 o                         
  10  -4   4          0.15         -0.94         1.99 o                         
  11  -4   4        103.41        108.46         8.25 o                         
  12  -4   4         11.36          9.41         2.41 o                         
  13  -4   4         12.68          6.54         3.05 o                         
 -14  -3   4         44.59         61.98         5.69 o                         
 -13  -3   4         32.39         32.99         2.32 o                         
 -12  -3   4        186.06        172.14         5.46 o                         
 -11  -3   4        261.10        225.94         7.04 o                         
 -10  -3   4        239.55        246.23         5.84 o                         
  -9  -3   4         72.39         81.23         2.66 o                         
  -8  -3   4         45.47         54.68         2.36 o                         
  -7  -3   4        163.93        184.07         4.51 o                         
  -6  -3   4        287.70        378.13         8.77 o                         
  -5  -3   4         17.11         17.16         2.76 o                         
  -4  -3   4         24.07         20.08         1.54 o                         
  -3  -3   4        823.31        843.90        12.60 o                         
  -2  -3   4          2.39          4.40         1.29 o                         
  -1  -3   4          4.24          1.61         1.19 o                         
   0  -3   4        489.39        472.30         8.41 o                         
   1  -3   4         79.84        115.55         3.38 o                         
   2  -3   4         14.00         16.67         1.50 o                         
   3  -3   4        457.15        446.33         8.20 o                         
   4  -3   4        767.50        913.87        14.95 o                         
   5  -3   4        350.24        343.56         6.35 o                         
   6  -3   4         71.46         72.26         2.80 o                         
   7  -3   4        166.24        156.80         3.35 o                         
   8  -3   4        589.64        545.28         9.62 o                         
   9  -3   4        168.53        133.06         4.47 o                         
  10  -3   4        114.61        128.34         3.98 o                         
  11  -3   4        149.48        129.24         7.18 o                         
  12  -3   4          6.00          8.90         2.48 o                         
  13  -3   4         18.93         16.43         3.66 o                         
 -14  -2   4         38.44         37.44         4.98 o                         
 -13  -2   4         66.13         53.61         4.38 o                         
 -12  -2   4         13.06         14.90         3.92 o                         
 -11  -2   4          0.33          1.96         1.57 o                         
 -10  -2   4        155.81        157.73         6.48 o                         
  -9  -2   4          4.67          4.99         3.27 o                         
  -8  -2   4         12.76         14.99         3.02 o                         
  -7  -2   4         90.31        114.80         3.10 o                         
  -6  -2   4          7.11         25.23         2.37 o                         
  -5  -2   4        603.17        636.09        11.68 o                         
  -4  -2   4         19.26         25.89         1.78 o                         
  -3  -2   4        724.18        796.22        12.89 o                         
  -2  -2   4       4873.00       5213.91        70.92 o                         
  -1  -2   4        141.00        124.99         3.60 o                         
   0  -2   4        382.20        441.84         9.13 o                         
   1  -2   4          9.68         10.38         1.15 o                         
   2  -2   4         41.83         60.13         2.39 o                         
   3  -2   4        517.83        543.55         9.15 o                         
   4  -2   4         99.56        119.56         3.57 o                         
   5  -2   4        151.70        165.59         5.47 o                         
   6  -2   4        365.86        324.86         6.50 o                         
   7  -2   4       1079.79       1112.19        16.85 o                         
   8  -2   4        111.97        109.24         3.51 o                         
   9  -2   4        836.58        799.16        14.50 o                         
  10  -2   4         66.49         62.75         2.02 o                         
  11  -2   4        195.00        218.75         6.46 o                         
  12  -2   4          2.88          4.88         2.15 o                         
  13  -2   4          2.62          5.11         2.22 o                         
 -14  -1   4          0.62          0.72         2.32 o                         
 -13  -1   4        153.19        149.95         6.52 o                         
 -12  -1   4         84.52         73.68         3.51 o                         
 -11  -1   4         76.90         83.96         3.03 o                         
 -10  -1   4         27.43         25.75         3.08 o                         
  -9  -1   4        150.21        161.89         5.68 o                         
  -8  -1   4        111.52         94.21         4.24 o                         
  -7  -1   4       1159.43       1161.41        16.02 o                         
  -6  -1   4        323.94        344.16         7.12 o                         
  -5  -1   4        239.03        296.85         6.25 o                         
  -4  -1   4        103.39         94.29         5.79 o                         
  -3  -1   4        121.55        135.60         3.69 o                         
  -2  -1   4        456.65        463.74         9.50 o                         
  -1  -1   4        454.64        411.01         7.53 o                         
   0  -1   4         54.04         77.21         3.12 o                         
   1  -1   4        704.05        712.51        11.17 o                         
   2  -1   4         49.40         37.93         1.68 o                         
   3  -1   4       2277.10       2411.56        32.00 o                         
   4  -1   4        114.81         96.56         3.77 o                         
   5  -1   4        376.65        422.96         7.92 o                         
   6  -1   4       1290.59       1311.63        19.25 o                         
   7  -1   4        741.26        766.79        11.02 o                         
   8  -1   4        382.27        377.23         8.63 o                         
   9  -1   4         99.53         87.73         3.28 o                         
  10  -1   4        262.90        271.10         6.14 o                         
  11  -1   4        213.44        211.57         5.25 o                         
  12  -1   4         22.17         26.46         2.42 o                         
  13  -1   4          5.67          7.67         1.17 o                         
  14  -1   4          0.06          0.63         2.88 o                         
 -14   0   4          4.35          6.00         2.43 o                         
 -13   0   4         37.55         48.08         6.20 o                         
 -12   0   4         15.57         16.16         2.45 o                         
 -11   0   4        290.89        291.60         6.52 o                         
 -10   0   4         42.05         35.05         3.81 o                         
  -9   0   4         28.34         28.03         3.19 o                         
  -8   0   4        257.61        270.82         5.47 o                         
  -7   0   4         84.22         77.43         3.63 o                         
  -6   0   4         46.30         36.00         3.03 o                         
  -5   0   4        362.54        439.97        12.64 o                         
  -4   0   4          0.94          1.89         1.50 o                         
  -3   0   4       1005.82       1045.11        18.45 o                         
  -2   0   4       9652.03      10038.12       143.68 o                         
  -1   0   4       2988.00       3240.20        47.75 o                         
   0   0   4      49187.14      50479.38       890.73 o                         
   1   0   4       9042.24       9301.66       133.02 o                         
   2   0   4        459.74        648.81        11.75 o                         
   3   0   4         70.11         78.72         2.52 o                         
   4   0   4        822.93       1043.39        15.36 o                         
   5   0   4       1103.63       1189.82        16.44 o                         
   6   0   4          2.49          2.96         1.53 o                         
   7   0   4        134.75        112.29         3.46 o                         
   8   0   4         75.09         76.99         3.14 o                         
   9   0   4         21.96         23.01         3.33 o                         
  10   0   4         24.05         23.87         3.05 o                         
  11   0   4        408.32        410.14         9.86 o                         
  12   0   4         54.91         59.13         3.60 o                         
  13   0   4          0.18          0.27         0.90 o                         
  14   0   4         23.49         22.11         2.06 o                         
 -14   1   4         13.57         15.64         2.74 o                         
 -13   1   4          9.78          6.05         2.77 o                         
 -12   1   4        123.36        133.36         5.66 o                         
 -11   1   4         89.33         79.40         4.20 o                         
 -10   1   4         59.16         63.77         4.38 o                         
  -9   1   4        262.52        258.52         6.39 o                         
  -8   1   4         21.62         20.95         2.56 o                         
  -7   1   4          4.75          3.48         1.93 o                         
  -6   1   4        269.62        270.60         6.50 o                         
  -5   1   4         31.02         67.00         4.29 o                         
  -4   1   4       1026.21       1203.33        23.27 o                         
  -3   1   4        208.31        181.35         4.92 o                         
  -2   1   4        478.34        475.88         9.21 o                         
  -1   1   4        468.75        473.20         7.77 o                         
   0   1   4         24.43         32.40         2.14 o                         
   1   1   4       2667.62       3056.93        48.51 o                         
   2   1   4        361.04        400.08         7.06 o                         
   3   1   4         70.00        101.14         3.46 o                         
   4   1   4        301.65        310.92         5.67 o                         
   5   1   4        991.26       1128.20        16.59 o                         
   6   1   4        327.94        381.30         7.30 o                         
   7   1   4         73.59         37.41         1.64 o                         
   8   1   4        117.25        118.18         2.80 o                         
   9   1   4        665.70        653.92        10.44 o                         
  10   1   4        521.14        526.01        10.84 o                         
  11   1   4         10.63         14.96         1.95 o                         
  12   1   4         58.45         50.07         3.63 o                         
  13   1   4         32.65         37.25         2.14 o                         
  14   1   4          0.15         -0.82         1.10 o                         
 -14   2   4         17.28         24.29         3.07 o                         
 -13   2   4          5.75          3.86         2.57 o                         
 -12   2   4          7.47          5.07         2.38 o                         
 -11   2   4        332.66        321.38        14.37 o                         
 -10   2   4         73.96         66.78         4.92 o                         
  -9   2   4         66.92         61.34         4.32 o                         
  -8   2   4         10.79          8.58         2.80 o                         
  -7   2   4          3.89          6.49         2.14 o                         
  -6   2   4        435.75        596.30        12.96 o                         
  -5   2   4        346.96        348.93         8.19 o                         
  -4   2   4         80.31        124.78         4.00 o                         
  -3   2   4         18.73         21.87         1.96 o                         
  -2   2   4        836.08        895.36        15.07 o                         
  -1   2   4        107.35        121.67         3.14 o                         
   0   2   4       1112.49       1123.52        16.08 o                         
   1   2   4        807.88        916.90        14.22 o                         
   2   2   4       3550.53       3742.30        49.48 o                         
   3   2   4        123.96        102.18         2.70 o                         
   4   2   4        913.09        993.83        17.10 o                         
   5   2   4        934.44        970.45        15.21 o                         
   6   2   4        141.90        141.81         3.58 o                         
   7   2   4       1480.68       1513.56        24.91 o                         
   8   2   4          0.26          0.95         1.19 o                         
   9   2   4         27.65         20.47         1.67 o                         
  10   2   4        728.42        693.47        11.30 o                         
  11   2   4        218.37        218.56         4.49 o                         
  12   2   4        154.84        162.41         4.98 o                         
  13   2   4         21.05         26.29         1.59 o                         
  14   2   4         14.76          8.43         1.38 o                         
 -13   3   4         18.43         27.70         6.00 o                         
 -12   3   4         13.58         12.38         3.75 o                         
 -11   3   4        177.12        179.63         8.77 o                         
 -10   3   4        256.03        277.57        14.48 o                         
  -9   3   4         11.09         12.93         3.30 o                         
  -8   3   4         13.23         12.38         2.13 o                         
  -7   3   4        203.27        207.18         7.08 o                         
  -6   3   4        130.62        139.06         5.30 o                         
  -5   3   4        393.12        437.78         9.35 o                         
  -4   3   4          6.10          8.15         1.80 o                         
  -3   3   4         16.05         16.98         2.65 o                         
  -2   3   4         69.32         92.23         2.74 o                         
  -1   3   4       1487.80       1468.68        22.40 o                         
   0   3   4         20.01          7.68         1.65 o                         
   1   3   4       6213.37       5910.64        76.98 o                         
   2   3   4        109.79         92.24         2.33 o                         
   3   3   4         98.65        126.84         2.98 o                         
   4   3   4        953.87       1093.46        17.60 o                         
   5   3   4        120.31        196.15         4.96 o                         
   6   3   4        458.06        476.08         9.37 o                         
   7   3   4         13.27          7.78         2.15 o                         
   8   3   4        237.26        217.87         5.42 o                         
   9   3   4        106.65         87.56         3.88 o                         
  10   3   4       1192.60       1175.23        17.84 o                         
  11   3   4         22.78         23.60         1.49 o                         
  12   3   4         11.31         14.26         2.31 o                         
  13   3   4         36.22         32.76         1.59 o                         
  14   3   4         20.81         24.47         1.61 o                         
 -13   4   4          2.69         -1.33         6.90 o                         
 -12   4   4        179.38        184.59        12.06 o                         
 -11   4   4         37.71         36.55         4.36 o                         
 -10   4   4        467.03        437.88        17.05 o                         
  -9   4   4         25.17         16.39         2.46 o                         
  -8   4   4          5.18          0.76         3.59 o                         
  -7   4   4          2.63         -0.09         1.36 o                         
  -6   4   4         27.81         30.01         2.91 o                         
  -5   4   4        123.22        134.00         4.08 o                         
  -4   4   4        112.18        104.78         3.92 o                         
  -3   4   4        129.70        125.75         3.56 o                         
  -2   4   4        423.00        417.80         7.41 o                         
  -1   4   4        124.82        114.83         3.56 o                         
   0   4   4        139.37        113.34         3.10 o                         
   1   4   4        158.03        157.08         3.96 o                         
   2   4   4        434.99        523.81        10.47 o                         
   3   4   4       1423.67       1433.82        19.95 o                         
   4   4   4        892.62        962.56        16.47 o                         
   5   4   4        658.46        748.47        13.54 o                         
   6   4   4          0.91          5.87         1.86 o                         
   7   4   4          4.64          1.25         1.71 o                         
   8   4   4        315.19        291.21         6.39 o                         
   9   4   4         38.31         43.47         1.64 o                         
  10   4   4         80.36         78.31         2.68 o                         
  11   4   4        249.66        249.75         5.10 o                         
  12   4   4        224.85        207.32         4.29 o                         
  13   4   4         38.52         41.09         1.63 o                         
  14   4   4          3.67          2.67         0.88 o                         
  15   4   4         23.00         28.29         2.86 o                         
 -13   5   4          3.72          2.83         5.83 o                         
 -12   5   4          5.62          3.38        10.34 o                         
 -11   5   4          1.81          1.91         2.47 o                         
 -10   5   4         13.80          5.56         5.81 o                         
  -9   5   4        672.20        656.14        17.48 o                         
  -8   5   4       1858.55       1813.27        31.15 o                         
  -7   5   4        443.34        454.89        13.50 o                         
  -6   5   4        149.15        185.27         6.09 o                         
  -5   5   4        789.60        801.68        13.57 o                         
  -4   5   4        216.54        199.57         5.74 o                         
  -3   5   4        726.81        780.70        14.81 o                         
  -2   5   4       2128.40       2349.85        38.40 o                         
  -1   5   4       1770.48       2183.81        41.34 o                         
   0   5   4          3.27          4.08         1.45 o                         
   1   5   4       7954.24       8639.60       134.28 o                         
   2   5   4        224.26        257.97         6.46 o                         
   3   5   4       1351.00       1469.63        29.64 o                         
   4   5   4       1284.90       1421.54        20.66 o                         
   5   5   4        226.85        273.61         7.15 o                         
   6   5   4        117.03        116.44         6.06 o                         
   7   5   4        412.69        415.65         7.22 o                         
   8   5   4         21.98         17.54         2.69 o                         
   9   5   4        834.74        743.05        11.30 o                         
  10   5   4         13.47         15.06         1.82 o                         
  11   5   4         11.28         11.77         1.11 o                         
  12   5   4         61.12         66.90         2.17 o                         
  13   5   4          6.59          6.40         1.55 o                         
  14   5   4         10.47         14.43         1.14 o                         
 -13   6   4          2.00          2.27         4.22 o                         
 -12   6   4          9.32          5.11         8.58 o                         
 -11   6   4         11.27         13.83         3.85 o                         
 -10   6   4         48.83         41.27         3.91 o                         
  -9   6   4         58.91         59.40         3.52 o                         
  -8   6   4        357.16        328.79        10.67 o                         
  -7   6   4        799.84        808.23        15.41 o                         
  -6   6   4        600.77        586.01        16.12 o                         
  -5   6   4        514.77        554.57        12.64 o                         
  -4   6   4        390.45        403.27         9.01 o                         
  -3   6   4          5.68          9.14         1.68 o                         
  -2   6   4         98.06        113.55         5.76 o                         
  -1   6   4         16.53         30.05         2.16 o                         
   0   6   4          2.02          2.99         1.76 o                         
   1   6   4         72.45         85.38         3.13 o                         
   2   6   4       2319.20       2598.00        46.88 o                         
   3   6   4       2500.55       2479.50        42.94 o                         
   4   6   4        800.37        877.22        15.54 o                         
   5   6   4         29.38         29.39         2.26 o                         
   6   6   4          0.72          1.94         3.04 o                         
   7   6   4        176.63        184.27         5.93 o                         
   8   6   4        422.59        437.45         7.82 o                         
   9   6   4        162.08        163.40         3.88 o                         
  10   6   4        126.71        104.63         2.89 o                         
  11   6   4        729.76        681.79        11.62 o                         
  12   6   4        194.02        201.19         4.54 o                         
  13   6   4         12.85         10.91         0.91 o                         
  14   6   4          4.17          5.82         0.98 o                         
 -12   7   4          0.98         -2.99         6.82 o                         
 -11   7   4         70.92         53.86        12.05 o                         
 -10   7   4         37.41         41.64         5.30 o                         
  -9   7   4         19.31         33.16        22.83 o                         
  -8   7   4        146.95        127.31         6.81 o                         
  -7   7   4         53.68         62.44         4.59 o                         
  -6   7   4         42.47         43.71         2.19 o                         
  -5   7   4        149.82        119.10         4.35 o                         
  -4   7   4        416.37        476.00         9.06 o                         
  -3   7   4        234.18        254.68         6.36 o                         
  -2   7   4        930.20        918.91        19.80 o                         
  -1   7   4        189.43        144.85         5.90 o                         
   0   7   4        865.67        984.95        16.32 o                         
   1   7   4       4659.24       4861.21        68.73 o                         
   2   7   4       1126.72       1109.88        18.98 o                         
   3   7   4         19.21         21.02         3.42 o                         
   4   7   4         13.98          2.45         5.25 o                         
   5   7   4        181.17        157.34         4.55 o                         
   6   7   4        622.16        644.94        10.78 o                         
   7   7   4        165.19        144.93         4.01 o                         
   8   7   4       1547.72       1422.20        20.98 o                         
   9   7   4         81.52         69.25         2.30 o                         
  10   7   4        234.17        215.72         4.97 o                         
  11   7   4        278.27        286.96         5.69 o                         
  12   7   4         70.49         63.31         3.90 o                         
  13   7   4         74.30         84.20         2.79 o                         
  14   7   4          1.29          1.49         0.66 o                         
 -11   8   4         26.01         22.45         9.15 o                         
 -10   8   4         14.32          1.37        11.14 o                         
  -9   8   4          0.63          0.82         4.65 o                         
  -8   8   4        192.01        186.27        16.56 o                         
  -7   8   4          5.37         20.93         7.26 o                         
  -6   8   4        147.10        124.67         5.79 o                         
  -5   8   4        338.61        368.29         7.31 o                         
  -4   8   4          3.43          7.32         2.46 o                         
  -3   8   4        369.66        359.86         8.69 o                         
  -2   8   4        131.95        151.41         3.79 o                         
  -1   8   4         51.38         39.50         2.52 o                         
   0   8   4         95.98        123.69         4.74 o                         
   1   8   4         36.25         32.50         2.10 o                         
   2   8   4       3499.50       3366.37        60.30 o                         
   3   8   4         62.90         50.17         2.13 o                         
   4   8   4         52.86         81.38         2.55 o                         
   5   8   4         13.91         20.32         2.95 o                         
   6   8   4         44.26         35.59         2.01 o                         
   7   8   4         18.36         13.34         2.52 o                         
   8   8   4         23.98         21.00         1.12 o                         
   9   8   4        137.56        156.95         4.50 o                         
  10   8   4        417.29        381.24         6.87 o                         
  11   8   4        137.14        111.84         4.84 o                         
  12   8   4         29.76         23.20         1.49 o                         
  13   8   4          0.18         -0.24         0.70 o                         
  14   8   4          2.90          1.97         0.64 o                         
 -11   9   4         85.94        103.91        11.87 o                         
 -10   9   4          0.88         -2.91         8.83 o                         
  -9   9   4        103.32        126.59        21.12 o                         
  -8   9   4        187.60        157.81        15.82 o                         
  -7   9   4        118.06        112.87         4.98 o                         
  -6   9   4         17.73          7.58         2.85 o                         
  -5   9   4         27.22         17.24         1.86 o                         
  -4   9   4         28.82         24.55         4.27 o                         
  -3   9   4        432.82        436.44         9.14 o                         
  -2   9   4         17.65         27.34         3.12 o                         
  -1   9   4          9.39         10.04         7.17 o                         
   0   9   4         63.23         55.36         1.95 o                         
   1   9   4       1007.17       1060.22        16.67 o                         
   2   9   4          0.36          2.60         2.41 o                         
   3   9   4         51.51         44.95         2.63 o                         
   4   9   4         98.48        108.71         2.73 o                         
   5   9   4          2.53          2.07         1.00 o                         
   6   9   4        359.57        348.05         6.98 o                         
   7   9   4         30.24         28.98         2.32 o                         
   8   9   4        515.92        501.72         8.98 o                         
   9   9   4         28.57         32.13         4.34 o                         
  10   9   4        376.29        374.16         7.87 o                         
  11   9   4         35.98         45.76         1.81 o                         
  12   9   4          7.63          7.62         0.90 o                         
  13   9   4          0.06         -0.91         0.90 o                         
 -10  10   4         24.54         36.12         2.92 o                         
  -9  10   4         16.84         12.67         8.78 o                         
  -8  10   4         98.33         90.71        13.68 o                         
  -7  10   4          1.74          5.49         2.53 o                         
  -6  10   4          5.71          2.40         5.54 o                         
  -5  10   4        445.66        391.51         8.47 o                         
  -4  10   4          3.76          2.02         3.20 o                         
  -3  10   4         48.62         58.14         4.26 o                         
  -2  10   4         42.34         44.08         4.32 o                         
  -1  10   4        236.32        211.68         5.94 o                         
   0  10   4       1115.66       1020.63        15.66 o                         
   1  10   4          6.37          3.47         1.10 o                         
   2  10   4         55.76         62.91         3.58 o                         
   3  10   4         39.99         34.46         2.15 o                         
   4  10   4        106.76         95.08         2.59 o                         
   5  10   4         78.94         72.08         2.78 o                         
   6  10   4         17.52         10.15         2.56 o                         
   7  10   4         50.89         31.59         3.98 o                         
   8  10   4        398.90        415.50         8.98 o                         
   9  10   4        326.65        333.20         7.13 o                         
  10  10   4          5.46          7.58         1.26 o                         
  11  10   4          0.97          1.77         0.91 o                         
  12  10   4         49.95         53.66         1.85 o                         
  13  10   4         12.43         13.71         1.36 o                         
  -9  11   4          5.84          4.66         1.36 o                         
  -8  11   4        117.71        130.12         5.22 o                         
  -7  11   4          1.95          1.82         1.35 o                         
  -6  11   4         98.85         86.92         4.51 o                         
  -5  11   4         70.84         65.02         3.10 o                         
  -4  11   4          0.48          1.16         1.36 o                         
  -3  11   4        142.60        132.28         4.35 o                         
  -2  11   4         11.52          5.05         2.06 o                         
  -1  11   4       1138.43       1127.01        18.12 o                         
   0  11   4        608.18        665.21        11.58 o                         
   1  11   4         55.14         67.53         2.64 o                         
   2  11   4          1.43          5.44         2.21 o                         
   3  11   4        262.39        260.69         5.58 o                         
   4  11   4         31.45         34.30         2.04 o                         
   5  11   4        114.49        103.42         2.94 o                         
   6  11   4         69.31         69.62         3.42 o                         
   7  11   4          0.85          1.40         0.81 o                         
   8  11   4        729.52        692.73        13.78 o                         
   9  11   4         19.18         19.47         1.57 o                         
  10  11   4         12.19         12.04         1.31 o                         
  11  11   4         19.56         20.47         1.35 o                         
  12  11   4         30.43         34.54         1.57 o                         
  -8  12   4         26.53         28.21         2.44 o                         
  -7  12   4         36.13         36.13         2.96 o                         
  -6  12   4          0.23          0.61         1.22 o                         
  -5  12   4         17.18         15.64         2.70 o                         
  -4  12   4         10.07          8.59         2.91 o                         
  -3  12   4          0.36         -0.42         3.15 o                         
  -2  12   4          6.96          8.10         1.28 o                         
  -1  12   4          1.27          3.82         1.78 o                         
   0  12   4          0.13          3.72         3.61 o                         
   1  12   4        106.62         87.83         7.62 o                         
   2  12   4        688.65        683.86        14.04 o                         
   3  12   4         26.32         21.73         2.96 o                         
   4  12   4          0.60          0.02         2.08 o                         
   5  12   4        142.63        169.13         6.72 o                         
   6  12   4         38.69         37.33         1.73 o                         
   7  12   4         47.21         49.46         2.13 o                         
   8  12   4         90.03         83.10         2.84 o                         
   9  12   4          0.47          0.67         0.69 o                         
  10  12   4         28.27         25.85         2.58 o                         
  11  12   4         11.28         12.25         1.01 o                         
  12  12   4         12.52         14.14         1.48 o                         
  -7  13   4         35.09         39.31         2.92 o                         
  -6  13   4          5.24          4.18         1.30 o                         
  -5  13   4          2.86          1.53         1.24 o                         
  -4  13   4         62.24         64.29         2.65 o                         
  -3  13   4          1.72          2.42         1.28 o                         
  -2  13   4          3.99          6.84         1.39 o                         
  -1  13   4         97.53        112.23         3.96 o                         
   0  13   4          9.82         14.27         1.63 o                         
   1  13   4        682.57        700.42        15.89 o                         
   2  13   4         36.51         40.20         3.34 o                         
   3  13   4          7.49         10.78         1.64 o                         
   4  13   4          4.22          2.83         1.12 o                         
   5  13   4          5.72          8.57         1.12 o                         
   6  13   4        229.73        246.94         6.00 o                         
   7  13   4        145.31        145.33         4.42 o                         
   8  13   4          0.16          0.27         1.31 o                         
   9  13   4          0.62          1.35         0.89 o                         
  10  13   4          0.10         -0.38         0.61 o                         
  11  13   4         31.75         38.46         2.05 o                         
  -5  14   4          0.23         -0.18         1.08 o                         
  -4  14   4          0.08          0.36         1.10 o                         
  -3  14   4          5.95          8.03         1.23 o                         
  -2  14   4         24.59         29.86         1.91 o                         
  -1  14   4          0.04          0.46         1.32 o                         
   0  14   4          0.52          2.07         1.42 o                         
   1  14   4          5.40          9.06         1.55 o                         
   2  14   4         84.25         82.89         3.18 o                         
   3  14   4         19.79         23.79         1.79 o                         
   4  14   4          4.82          2.07         1.47 o                         
   5  14   4         57.43         57.59         4.54 o                         
   6  14   4         11.43          8.74         0.89 o                         
   7  14   4          6.12          6.83         0.74 o                         
   8  14   4         68.11         67.03         2.40 o                         
   9  14   4          1.41          3.74         1.43 o                         
  10  14   4          5.41          2.55         1.21 o                         
  -3  15   4         60.32         65.45         3.07 o                         
  -2  15   4          7.57          9.26         1.23 o                         
  -1  15   4        176.72        186.91         5.48 o                         
   0  15   4          2.32          3.09         1.33 o                         
   1  15   4         36.97         34.48         1.72 o                         
   2  15   4         37.54         37.62         2.80 o                         
   3  15   4        280.45        310.76         7.40 o                         
   4  15   4          6.11          9.41         1.21 o                         
   5  15   4         33.44         25.78         3.04 o                         
   6  15   4          0.02          0.38         1.38 o                         
   7  15   4          0.80          1.91         1.37 o                         
   8  15   4          0.44         -0.08         1.26 o                         
   0  16   4          0.01         -0.40         0.79 o                         
   1  16   4          1.15          1.93         1.35 o                         
   2  16   4          0.01         -0.33         1.33 o                         
   3  16   4         19.13         23.82         2.32 o                         
   4  16   4          3.09          2.28         1.37 o                         
   5  16   4         11.53          8.32         1.56 o                         
  -5 -13   5         23.42         24.60         1.37 o                         
  -4 -13   5          0.13          1.46         0.60 o                         
  -3 -13   5          3.46          3.31         1.21 o                         
  -2 -13   5         26.82         24.89         2.07 o                         
  -1 -13   5          0.00         -0.29         0.59 o                         
   0 -13   5          0.14          2.85         0.66 o                         
   1 -13   5         98.57         93.47         7.08 o                         
  -8 -12   5         28.31         28.93         1.59 o                         
  -7 -12   5         19.25         27.48         1.56 o                         
  -6 -12   5         88.20         94.59         5.64 o                         
  -5 -12   5        151.82        184.03         6.01 o                         
  -4 -12   5         87.44         96.50         3.43 o                         
  -3 -12   5        124.94        139.83         4.89 o                         
  -2 -12   5          5.67          7.77         1.51 o                         
  -1 -12   5         19.89         29.64         2.55 o                         
   0 -12   5        153.10        143.44         5.10 o                         
   1 -12   5        560.83        569.04        17.80 o                         
   2 -12   5         28.41         35.69         2.45 o                         
   3 -12   5         49.53         50.55         2.61 o                         
   4 -12   5         17.47         17.02         1.90 o                         
  -9 -11   5         76.51         85.67         3.83 o                         
  -8 -11   5          3.99          3.65         1.02 o                         
  -7 -11   5         20.07         18.51         1.61 o                         
  -6 -11   5         13.83         14.21         1.12 o                         
  -5 -11   5         54.86         54.79         2.26 o                         
  -4 -11   5          1.56          2.02         0.93 o                         
  -3 -11   5          3.96          3.20         1.05 o                         
  -2 -11   5         19.77         17.84         2.27 o                         
  -1 -11   5         28.98         32.31         2.05 o                         
   0 -11   5         45.25         41.35         2.51 o                         
   1 -11   5         43.15         48.39         3.92 o                         
   2 -11   5          1.23          1.32         1.16 o                         
   3 -11   5         27.33         23.45         1.93 o                         
   4 -11   5          1.62          1.99         1.16 o                         
   5 -11   5          1.81          2.55         2.74 o                         
   6 -11   5         15.68         10.91         2.52 o                         
 -10 -10   5          5.08          5.58         0.76 o                         
  -9 -10   5        119.20        114.06         3.79 o                         
  -8 -10   5         33.54         46.23         2.12 o                         
  -7 -10   5          5.22          4.23         1.44 o                         
  -6 -10   5          6.33         11.01         1.57 o                         
  -5 -10   5         58.50         50.38         2.29 o                         
  -4 -10   5          6.34          8.09         2.01 o                         
  -3 -10   5         41.96         48.98         2.02 o                         
  -2 -10   5          0.05          0.30         1.18 o                         
  -1 -10   5         18.08         13.29         1.35 o                         
   0 -10   5          8.17          8.33         1.73 o                         
   1 -10   5        212.34        213.42         6.14 o                         
   2 -10   5         10.32          5.72         1.60 o                         
   3 -10   5         29.36         38.24         2.75 o                         
   4 -10   5         17.47         14.44         1.57 o                         
   5 -10   5         32.83         29.20         2.04 o                         
   6 -10   5          4.21          4.80         3.92 o                         
   7 -10   5         21.66         21.79         3.40 o                         
 -11  -9   5          0.35          0.86         0.75 o                         
 -10  -9   5         88.39         95.95         3.57 o                         
  -9  -9   5          4.79          5.52         2.11 o                         
  -8  -9   5        161.23        164.77         5.05 o                         
  -7  -9   5          5.10          4.70         1.89 o                         
  -6  -9   5          9.92         10.26         1.46 o                         
  -5  -9   5         37.80         41.82         2.60 o                         
  -4  -9   5         15.29         15.05         3.15 o                         
  -3  -9   5         16.78         18.90         2.18 o                         
  -2  -9   5        251.66        264.59         7.11 o                         
  -1  -9   5         17.04         20.96         2.88 o                         
   0  -9   5         26.56         29.16         4.48 o                         
   1  -9   5        378.37        357.67         9.96 o                         
   2  -9   5        531.93        513.69        12.06 o                         
   3  -9   5         39.52         42.88         2.93 o                         
   4  -9   5        116.90        101.45         7.53 o                         
   5  -9   5          0.51         -0.47         1.19 o                         
   6  -9   5         23.49         19.68         3.58 o                         
   7  -9   5         34.54         31.44         5.81 o                         
   8  -9   5         40.11         52.89         6.03 o                         
 -12  -8   5          4.86          3.52         0.84 o                         
 -11  -8   5          9.82          7.12         1.10 o                         
 -10  -8   5        119.67        104.12         3.92 o                         
  -9  -8   5        382.20        374.04         9.91 o                         
  -8  -8   5        151.69        142.44         4.15 o                         
  -7  -8   5         78.80         90.68         4.57 o                         
  -6  -8   5         37.81         37.41         2.43 o                         
  -5  -8   5          9.05         11.21         3.51 o                         
  -4  -8   5          2.95          3.94         1.73 o                         
  -3  -8   5         49.91         44.38         2.32 o                         
  -2  -8   5          5.14          9.38         2.73 o                         
  -1  -8   5         44.83         32.43         2.43 o                         
   0  -8   5         96.37         94.95         6.10 o                         
   1  -8   5        421.02        418.96        11.32 o                         
   2  -8   5         38.49         41.90         2.30 o                         
   3  -8   5         98.67         83.16         3.31 o                         
   4  -8   5          0.61         -0.89         1.38 o                         
   5  -8   5         14.76          9.04         2.22 o                         
   6  -8   5          2.11          1.21         1.11 o                         
   7  -8   5         53.08         63.91         4.90 o                         
   8  -8   5        149.66        107.36         8.90 o                         
   9  -8   5         48.96         45.77         5.79 o                         
 -13  -7   5          1.77          1.37         0.88 o                         
 -12  -7   5          1.04          1.09         0.89 o                         
 -11  -7   5         55.04         66.71         2.92 o                         
 -10  -7   5          8.28         11.78         3.10 o                         
  -9  -7   5         19.00         16.54         2.59 o                         
  -8  -7   5        218.85        225.89         5.78 o                         
  -7  -7   5          2.43          0.13         4.01 o                         
  -6  -7   5         85.89         80.71         2.99 o                         
  -5  -7   5        193.59        190.57         4.24 o                         
  -4  -7   5        131.38        126.30         3.99 o                         
  -3  -7   5        218.61        210.14         4.48 o                         
  -2  -7   5        662.27        703.56        11.42 o                         
  -1  -7   5         59.39         70.85         2.46 o                         
   0  -7   5         46.57         37.05         1.94 o                         
   1  -7   5          3.87          4.70         2.00 o                         
   2  -7   5        424.83        473.36         9.84 o                         
   3  -7   5         15.38         17.84         2.89 o                         
   4  -7   5         22.62         20.30         1.94 o                         
   5  -7   5         99.63         82.48         4.08 o                         
   6  -7   5        141.58        126.22         3.91 o                         
   7  -7   5        147.37        125.85         5.55 o                         
   8  -7   5        109.26        108.42         5.95 o                         
   9  -7   5          6.81          6.03         2.34 o                         
  10  -7   5         69.41         80.91         6.49 o                         
 -13  -6   5         59.07         64.44         2.96 o                         
 -12  -6   5         15.22         15.10         1.74 o                         
 -11  -6   5         71.73         67.65         3.02 o                         
 -10  -6   5          0.14          1.56         1.51 o                         
  -9  -6   5         88.38         84.01         4.39 o                         
  -8  -6   5        909.15        872.66        15.56 o                         
  -7  -6   5          0.36          0.57         1.78 o                         
  -6  -6   5          7.80          5.89         0.89 o                         
  -5  -6   5         50.24         51.71         2.24 o                         
  -4  -6   5         37.76         40.91         1.98 o                         
  -3  -6   5         19.91         18.34         1.23 o                         
  -2  -6   5        159.34        143.22         4.68 o                         
  -1  -6   5        473.19        452.33         8.66 o                         
   0  -6   5         75.34         70.66         3.16 o                         
   1  -6   5        128.08        113.93         3.17 o                         
   2  -6   5         43.11         33.20         2.46 o                         
   3  -6   5        729.91        726.42        11.20 o                         
   4  -6   5        108.26        111.26         4.26 o                         
   5  -6   5        239.35        245.99         5.95 o                         
   6  -6   5         78.39         75.00         3.93 o                         
   7  -6   5          9.96          4.25         1.93 o                         
   8  -6   5          5.55          7.87         2.41 o                         
   9  -6   5         29.51         22.62         2.96 o                         
  10  -6   5         27.34         34.60         3.58 o                         
  11  -6   5          5.81          3.26         3.15 o                         
 -13  -5   5          8.29          6.71         0.93 o                         
 -12  -5   5        106.58        112.87         5.18 o                         
 -11  -5   5         31.00         28.73         1.85 o                         
 -10  -5   5         72.47         79.80         2.90 o                         
  -9  -5   5        239.68        246.33         6.52 o                         
  -8  -5   5        976.82        956.21        17.68 o                         
  -7  -5   5        151.42        156.62         7.43 o                         
  -6  -5   5        231.28        232.08         4.97 o                         
  -5  -5   5         66.61         55.35         1.83 o                         
  -4  -5   5        177.74        152.13         3.88 o                         
  -3  -5   5         63.72         58.90         2.72 o                         
  -2  -5   5          0.64          4.48         1.37 o                         
  -1  -5   5         24.77         31.09         1.72 o                         
   0  -5   5         63.61         80.12         3.19 o                         
   1  -5   5        266.88        257.62         4.90 o                         
   2  -5   5         87.44         85.91         3.37 o                         
   3  -5   5          3.70          5.26         1.78 o                         
   4  -5   5        105.93        107.16         4.67 o                         
   5  -5   5        318.99        317.06         7.19 o                         
   6  -5   5         12.89         10.53         2.69 o                         
   7  -5   5        370.49        353.77         7.27 o                         
   8  -5   5          9.49          7.83         2.06 o                         
   9  -5   5        100.39        100.42         7.31 o                         
  10  -5   5        288.29        273.71        13.09 o                         
  11  -5   5          1.92          1.42         1.66 o                         
  12  -5   5         98.70        112.68         8.41 o                         
 -14  -4   5         73.81         82.11         6.15 o                         
 -13  -4   5          2.36          1.33         0.86 o                         
 -12  -4   5          1.84          2.46         1.15 o                         
 -11  -4   5          8.58          3.82         1.73 o                         
 -10  -4   5          1.52          0.64         3.00 o                         
  -9  -4   5         56.75         58.32         4.46 o                         
  -8  -4   5        814.34        830.28        14.52 o                         
  -7  -4   5        147.93        148.49         4.55 o                         
  -6  -4   5          7.39         10.47         1.87 o                         
  -5  -4   5        149.62        149.22         4.45 o                         
  -4  -4   5        121.51        117.69         3.97 o                         
  -3  -4   5       1211.96       1228.41        18.91 o                         
  -2  -4   5         59.64         59.20         2.79 o                         
  -1  -4   5        392.50        401.17         7.68 o                         
   0  -4   5        508.97        533.43         9.07 o                         
   1  -4   5       1503.03       1464.82        21.14 o                         
   2  -4   5        228.66        244.79         5.55 o                         
   3  -4   5        600.88        637.08        10.64 o                         
   4  -4   5        149.56        168.42         4.61 o                         
   5  -4   5        597.37        645.25        12.46 o                         
   6  -4   5         12.15         10.65         1.81 o                         
   7  -4   5        108.60        112.94         4.49 o                         
   8  -4   5        184.68        184.80         7.93 o                         
   9  -4   5        119.58        116.00         4.77 o                         
  10  -4   5          6.44          6.99         2.47 o                         
  11  -4   5        173.32        182.46         8.01 o                         
  12  -4   5         85.07        100.15         8.91 o                         
 -14  -3   5         11.35         15.38         2.63 o                         
 -13  -3   5          4.77          9.46         1.16 o                         
 -12  -3   5        112.88        128.47         4.84 o                         
 -11  -3   5          1.07          0.32         1.20 o                         
 -10  -3   5        249.11        263.64         7.40 o                         
  -9  -3   5         25.55         26.72         1.62 o                         
  -8  -3   5        665.88        684.69        12.15 o                         
  -7  -3   5         45.37         34.41         2.69 o                         
  -6  -3   5          8.06          7.27         2.73 o                         
  -5  -3   5        234.81        227.79         5.14 o                         
  -4  -3   5         18.23         22.02         2.33 o                         
  -3  -3   5         65.29         59.66         2.77 o                         
  -2  -3   5         27.17         26.31         1.48 o                         
  -1  -3   5          3.88          2.57         1.60 o                         
   0  -3   5        550.97        568.53         9.35 o                         
   1  -3   5         11.36         10.25         1.58 o                         
   2  -3   5        621.64        636.42        10.29 o                         
   3  -3   5        408.79        405.53         8.57 o                         
   4  -3   5          3.34          7.76         1.45 o                         
   5  -3   5          1.76          1.14         0.83 o                         
   6  -3   5         39.10         32.97         2.00 o                         
   7  -3   5        286.75        298.60         6.70 o                         
   8  -3   5        112.06         91.81         5.25 o                         
   9  -3   5         34.97         24.20         4.43 o                         
  10  -3   5         97.87         87.62         4.55 o                         
  11  -3   5        126.34        122.75         5.63 o                         
  12  -3   5          3.90          5.27         2.35 o                         
  13  -3   5         22.64         22.18         3.91 o                         
 -14  -2   5          4.16          2.22         2.23 o                         
 -13  -2   5         94.57        119.15         8.56 o                         
 -12  -2   5          0.79          0.57         1.06 o                         
 -11  -2   5        143.75        140.05         7.00 o                         
 -10  -2   5        379.42        355.47         8.95 o                         
  -9  -2   5        164.28        146.22         6.85 o                         
  -8  -2   5        233.84        210.84         4.71 o                         
  -7  -2   5        380.54        333.62         6.61 o                         
  -6  -2   5          3.01          4.04         2.64 o                         
  -5  -2   5        445.49        521.97        10.28 o                         
  -4  -2   5         16.69         19.74         2.29 o                         
  -3  -2   5       1057.18       1123.86        15.97 o                         
  -2  -2   5         45.94         78.37         3.51 o                         
  -1  -2   5       3920.99       4390.15        60.40 o                         
   0  -2   5       2927.35       3045.52        40.26 o                         
   1  -2   5        275.44        307.63         6.30 o                         
   2  -2   5        149.01        145.89         3.85 o                         
   3  -2   5       1114.13       1135.10        16.55 o                         
   4  -2   5        140.69        169.28         4.62 o                         
   5  -2   5         29.98         21.72         1.89 o                         
   6  -2   5          9.05          6.28         1.70 o                         
   7  -2   5         10.14         18.62         2.55 o                         
   8  -2   5         25.43         26.35         1.84 o                         
   9  -2   5         16.95         11.04         2.81 o                         
  10  -2   5        179.24        171.69         5.15 o                         
  11  -2   5        236.05        205.67         7.75 o                         
  12  -2   5         17.70         13.16         1.40 o                         
  13  -2   5         31.86         33.53         4.48 o                         
 -14  -1   5          2.39          2.69         2.23 o                         
 -13  -1   5          0.51          1.86         2.88 o                         
 -12  -1   5         20.92         16.88         1.74 o                         
 -11  -1   5          0.02          1.41         1.72 o                         
 -10  -1   5         23.55         24.82         2.90 o                         
  -9  -1   5        133.21        128.75         4.86 o                         
  -8  -1   5        554.42        538.46        11.22 o                         
  -7  -1   5        576.06        644.36        10.62 o                         
  -6  -1   5       1189.48       1258.42        20.16 o                         
  -5  -1   5       1366.40       1566.34        24.05 o                         
  -4  -1   5       1268.76       1491.24        22.84 o                         
  -3  -1   5          2.80          2.79         1.61 o                         
  -2  -1   5        111.34        137.30         3.53 o                         
  -1  -1   5        778.59        769.90        12.06 o                         
   0  -1   5         11.69         17.23         1.19 o                         
   1  -1   5       2961.69       3180.36        42.93 o                         
   2  -1   5       5364.42       5935.93        78.42 o                         
   3  -1   5       3000.27       3112.72        42.33 o                         
   4  -1   5        360.32        368.43         7.09 o                         
   5  -1   5         36.90         53.54         3.05 o                         
   6  -1   5        122.35        138.44         4.04 o                         
   7  -1   5          0.18          1.37         1.51 o                         
   8  -1   5         49.67         47.33         2.11 o                         
   9  -1   5        117.76        123.72         3.95 o                         
  10  -1   5        100.96         91.04         2.48 o                         
  11  -1   5         60.75         53.65         3.17 o                         
  12  -1   5         54.77         63.98         5.36 o                         
  13  -1   5          0.37          1.03         1.16 o                         
  14  -1   5          4.69         11.26         3.04 o                         
 -14   0   5        107.19         97.59         6.92 o                         
 -13   0   5         21.55         20.78         3.58 o                         
 -12   0   5          9.23          3.56        11.96 o                         
 -11   0   5         68.21         67.59         2.63 o                         
 -10   0   5         32.59         36.06         3.84 o                         
  -9   0   5        129.72        121.99         5.17 o                         
  -8   0   5         17.05         16.98         3.05 o                         
  -7   0   5        622.90        623.85        11.17 o                         
  -6   0   5        719.82        843.02        15.43 o                         
  -5   0   5        817.97        844.41        15.39 o                         
  -4   0   5        336.24        340.70         8.47 o                         
  -3   0   5        579.05        677.39        12.50 o                         
  -2   0   5       1257.95       1327.84        19.52 o                         
  -1   0   5      10847.68      11323.25       162.31 o                         
   0   0   5          3.01          4.78         1.12 o                         
   1   0   5        437.55        475.35         8.31 o                         
   2   0   5         71.05         52.63         1.77 o                         
   3   0   5       1563.14       1623.35        23.76 o                         
   4   0   5        399.98        448.11         7.89 o                         
   5   0   5        386.25        494.59         7.99 o                         
   6   0   5        365.35        466.21         7.90 o                         
   7   0   5         24.89         26.89         1.93 o                         
   8   0   5         12.67         19.07         1.56 o                         
   9   0   5          6.05          9.08         2.75 o                         
  10   0   5        190.22        198.12         4.34 o                         
  11   0   5         16.01         21.87         2.64 o                         
  12   0   5         16.42         17.38         1.54 o                         
  13   0   5          3.08          1.27         1.01 o                         
  14   0   5          7.05          4.00         1.57 o                         
 -14   1   5         24.01         24.50         3.68 o                         
 -13   1   5          0.05         -0.40         5.56 o                         
 -12   1   5         11.73         13.97         4.31 o                         
 -11   1   5        102.89         72.60         5.91 o                         
 -10   1   5         77.10         67.39         4.38 o                         
  -9   1   5        164.78        164.10         4.48 o                         
  -8   1   5         92.52         84.55         2.78 o                         
  -7   1   5        193.91        213.21         5.42 o                         
  -6   1   5        275.71        303.29         8.67 o                         
  -5   1   5        553.67        793.62        15.51 o                         
  -4   1   5       1214.57       1384.42        27.68 o                         
  -3   1   5         34.43         45.41         2.83 o                         
  -2   1   5         41.07         46.51         2.78 o                         
  -1   1   5       3442.88       3455.03        49.58 o                         
   0   1   5       1226.42       1351.27        20.39 o                         
   1   1   5       8839.64       9093.78       126.39 o                         
   2   1   5       2030.47       2240.07        28.88 o                         
   3   1   5        229.95        286.90         5.13 o                         
   4   1   5         33.23         27.87         1.50 o                         
   5   1   5       1905.27       2140.07        28.95 o                         
   6   1   5       1448.31       1518.57        20.95 o                         
   7   1   5        525.03        534.38         8.01 o                         
   8   1   5        752.40        793.96        12.40 o                         
   9   1   5        188.67        158.28         5.07 o                         
  10   1   5        380.55        359.57         7.52 o                         
  11   1   5         39.41         47.21         1.92 o                         
  12   1   5         12.40         13.48         1.10 o                         
  13   1   5         27.89         26.04         1.80 o                         
  14   1   5          1.47          0.80         1.16 o                         
 -14   2   5          2.11          3.75         1.87 o                         
 -13   2   5         15.29         23.27         3.06 o                         
 -12   2   5         20.78         13.43         3.01 o                         
 -11   2   5         37.44         46.65         9.19 o                         
 -10   2   5          1.13          3.78         4.18 o                         
  -9   2   5        192.22        202.54         8.77 o                         
  -8   2   5        101.92         96.30         4.46 o                         
  -7   2   5        184.44        147.45         6.09 o                         
  -6   2   5        959.64       1180.79        22.76 o                         
  -5   2   5        167.72        195.81         7.07 o                         
  -4   2   5         27.80         31.78         2.69 o                         
  -3   2   5         46.54         50.27         2.25 o                         
  -2   2   5        265.94        259.34         6.21 o                         
  -1   2   5         21.40         25.15         1.85 o                         
   0   2   5        474.13        457.44         8.33 o                         
   1   2   5         63.28         58.93         2.05 o                         
   2   2   5        792.34        878.52        13.28 o                         
   3   2   5       1524.25       1524.08        23.52 o                         
   4   2   5        347.48        349.52         9.18 o                         
   5   2   5          2.51          4.14         1.05 o                         
   6   2   5         75.79         52.11         1.97 o                         
   7   2   5        616.17        619.42        11.19 o                         
   8   2   5         40.57         58.63         1.76 o                         
   9   2   5        215.12        195.21         4.02 o                         
  10   2   5        265.83        230.02         5.18 o                         
  11   2   5          8.94          4.68         1.20 o                         
  12   2   5        276.73        275.21         6.25 o                         
  13   2   5          2.07          4.40         1.01 o                         
  14   2   5          1.32          1.58         0.80 o                         
 -13   3   5         12.16          9.24         2.42 o                         
 -12   3   5        283.83        277.21        11.85 o                         
 -11   3   5          8.86         17.89         6.87 o                         
 -10   3   5         92.38         88.53         5.98 o                         
  -9   3   5         40.42         30.83         3.67 o                         
  -8   3   5        184.11        176.12         5.32 o                         
  -7   3   5         29.35         37.54         3.40 o                         
  -6   3   5       1116.84       1224.58        20.72 o                         
  -5   3   5          2.11         -0.60         1.92 o                         
  -4   3   5        163.75        235.55         5.81 o                         
  -3   3   5        569.89        569.13        10.68 o                         
  -2   3   5        505.71        512.66         9.41 o                         
  -1   3   5        932.19        891.85        14.42 o                         
   0   3   5        745.71        724.54        12.03 o                         
   1   3   5        417.09        445.49         9.38 o                         
   2   3   5        130.31        111.53         2.78 o                         
   3   3   5        766.37        782.18        12.30 o                         
   4   3   5        179.82        181.43         5.03 o                         
   5   3   5        966.77       1110.29        18.52 o                         
   6   3   5        327.30        382.30         8.03 o                         
   7   3   5        123.67         93.07         3.35 o                         
   8   3   5        299.94        259.21         5.06 o                         
   9   3   5        108.32        114.61         4.79 o                         
  10   3   5         25.57         18.65         2.17 o                         
  11   3   5         68.87         74.30         2.23 o                         
  12   3   5         35.69         40.33         1.73 o                         
  13   3   5         17.30         20.44         1.20 o                         
  14   3   5         25.02         19.41         1.27 o                         
 -13   4   5          0.19         -6.33         6.68 o                         
 -12   4   5          0.07         -0.84         2.23 o                         
 -11   4   5         30.77         39.46         6.80 o                         
 -10   4   5        623.47        565.78        33.05 o                         
  -9   4   5        138.29        135.37        10.33 o                         
  -8   4   5         23.81         31.00         4.75 o                         
  -7   4   5        256.89        231.86         7.31 o                         
  -6   4   5         12.10         11.61         1.33 o                         
  -5   4   5        626.73        721.28        13.88 o                         
  -4   4   5        606.31        539.81        14.36 o                         
  -3   4   5        895.98        941.57        15.74 o                         
  -2   4   5        127.41        124.84         3.30 o                         
  -1   4   5        585.13        518.65         9.78 o                         
   0   4   5         10.09         10.85         1.73 o                         
   1   4   5        999.95       1056.23        15.68 o                         
   2   4   5         41.23         37.30         2.36 o                         
   3   4   5        775.76        697.67        10.29 o                         
   4   4   5        537.12        591.28        11.59 o                         
   5   4   5          4.03          6.52         1.55 o                         
   6   4   5        603.20        580.11        10.88 o                         
   7   4   5         15.92         15.37         1.38 o                         
   8   4   5        404.54        381.14         7.52 o                         
   9   4   5          5.08          4.92         1.65 o                         
  10   4   5       1431.27       1368.60        22.24 o                         
  11   4   5         11.76         17.63         1.17 o                         
  12   4   5        138.80        128.03         3.66 o                         
  13   4   5         51.48         56.91         1.93 o                         
  14   4   5          1.25          3.06         0.81 o                         
 -13   5   5         79.02         71.47        11.61 o                         
 -12   5   5         11.36         11.49        11.28 o                         
 -11   5   5        100.88         87.03         8.90 o                         
 -10   5   5         94.34         76.88        11.78 o                         
  -9   5   5        268.60        229.38        17.38 o                         
  -8   5   5        300.08        278.03        14.74 o                         
  -7   5   5        286.02        272.41         6.27 o                         
  -6   5   5        102.05        117.02         4.35 o                         
  -5   5   5        206.88        266.17         6.47 o                         
  -4   5   5        129.57        101.76         3.96 o                         
  -3   5   5       1194.13       1319.03        23.10 o                         
  -2   5   5         53.85         77.14         3.13 o                         
  -1   5   5         21.39         14.21         2.50 o                         
   0   5   5       3195.74       3608.15        49.85 o                         
   1   5   5          2.68          1.75         1.60 o                         
   2   5   5       2568.59       2702.81        44.11 o                         
   3   5   5        206.43        231.12         5.46 o                         
   4   5   5          1.77          5.75         1.21 o                         
   5   5   5         28.79         25.58         2.04 o                         
   6   5   5        214.81        235.22         6.42 o                         
   7   5   5        183.55        187.75         4.22 o                         
   8   5   5          7.80          4.55         2.15 o                         
   9   5   5        242.89        236.59         4.80 o                         
  10   5   5        711.51        698.67        11.01 o                         
  11   5   5        142.01        119.76         2.84 o                         
  12   5   5          2.43          3.54         0.90 o                         
  13   5   5         57.57         55.80         1.90 o                         
  14   5   5         10.39         10.25         0.95 o                         
 -12   6   5         39.92         34.93        10.12 o                         
 -11   6   5         45.40         49.42         6.86 o                         
 -10   6   5         61.58         61.03         3.57 o                         
  -9   6   5         28.09         29.80         3.13 o                         
  -8   6   5         27.72         24.15         3.85 o                         
  -7   6   5         38.95         38.52         4.17 o                         
  -6   6   5          1.72          1.79         2.53 o                         
  -5   6   5         69.99         64.73         3.71 o                         
  -4   6   5        321.11        325.21         8.75 o                         
  -3   6   5         78.63         73.90         3.94 o                         
  -2   6   5        232.34        248.79         8.69 o                         
  -1   6   5        468.92        513.45        11.14 o                         
   0   6   5        176.32        205.04         4.45 o                         
   1   6   5       1179.04       1295.83        22.47 o                         
   2   6   5         70.45         82.40         3.55 o                         
   3   6   5       3212.83       3174.86        54.27 o                         
   4   6   5         66.62         64.86         3.94 o                         
   5   6   5          4.23          7.83         1.66 o                         
   6   6   5          3.52          1.48         1.79 o                         
   7   6   5        445.60        444.91         7.64 o                         
   8   6   5          9.58          4.53         2.34 o                         
   9   6   5        615.62        613.93        13.07 o                         
  10   6   5          1.53          1.29         1.55 o                         
  11   6   5        464.55        443.84         7.85 o                         
  12   6   5        384.97        412.88         8.27 o                         
  13   6   5          1.11          2.62         0.81 o                         
  14   6   5         27.39         24.13         1.36 o                         
 -12   7   5         12.31          8.05         7.54 o                         
 -11   7   5         18.17         17.00        11.45 o                         
 -10   7   5          2.49         17.99        14.97 o                         
  -9   7   5         47.96         33.53        17.23 o                         
  -8   7   5        122.39        113.23         7.25 o                         
  -7   7   5          8.34          2.55         4.08 o                         
  -6   7   5         57.89         64.09         7.79 o                         
  -5   7   5        448.44        434.89         9.31 o                         
  -4   7   5       1015.57       1117.21        20.16 o                         
  -3   7   5        220.34        245.22         6.68 o                         
  -2   7   5        113.27        101.99         5.59 o                         
  -1   7   5          0.53         -1.43         3.23 o                         
   0   7   5       4566.37       4550.13        69.66 o                         
   1   7   5          2.45          2.20         2.30 o                         
   2   7   5       1942.77       1851.09        33.23 o                         
   3   7   5         94.91         71.54         3.68 o                         
   4   7   5       1267.22       1182.69        23.83 o                         
   5   7   5        665.59        633.19        13.20 o                         
   6   7   5        107.39        124.59         3.22 o                         
   7   7   5         53.74         31.53         1.61 o                         
   8   7   5         87.39         87.37         2.99 o                         
   9   7   5          1.40         -0.46         1.46 o                         
  10   7   5          1.08          3.23         1.09 o                         
  11   7   5          1.04          3.68         0.92 o                         
  12   7   5         31.31         31.14         1.51 o                         
  13   7   5         78.32         82.94         2.38 o                         
  14   7   5         16.12         15.72         0.94 o                         
 -11   8   5         37.34         19.45         9.29 o                         
 -10   8   5         26.04         33.35        12.79 o                         
  -9   8   5         50.75         40.00         5.51 o                         
  -8   8   5         20.92          7.67         3.99 o                         
  -7   8   5         31.52         30.81         3.43 o                         
  -6   8   5         20.70         21.21         4.78 o                         
  -5   8   5        109.21        110.09         3.36 o                         
  -4   8   5          1.27          0.41         1.55 o                         
  -3   8   5         29.67         35.12         2.64 o                         
  -2   8   5        870.87        886.32        15.59 o                         
  -1   8   5        254.77        219.15         5.67 o                         
   0   8   5          0.13          0.85         1.23 o                         
   1   8   5       1633.42       1635.86        27.75 o                         
   2   8   5         93.25         99.79         4.31 o                         
   3   8   5        865.18        929.58        16.20 o                         
   4   8   5        377.53        341.34         6.83 o                         
   5   8   5          4.07          1.82         0.95 o                         
   6   8   5        367.96        339.65         6.08 o                         
   7   8   5        166.06        160.07         3.70 o                         
   8   8   5        305.30        305.29         7.24 o                         
   9   8   5         26.25         27.19         1.48 o                         
  10   8   5         12.74         10.41         1.08 o                         
  11   8   5         40.96         49.51         2.39 o                         
  12   8   5          8.15         13.28         1.09 o                         
  13   8   5         94.97         96.71         2.51 o                         
  14   8   5         39.76         46.85         1.78 o                         
 -11   9   5          0.88         -0.77         5.96 o                         
 -10   9   5         23.97         22.53         9.78 o                         
  -9   9   5         82.56         62.32        14.09 o                         
  -8   9   5         35.63         38.43         4.05 o                         
  -7   9   5       1152.43       1085.40        34.19 o                         
  -6   9   5          4.37          5.76         4.14 o                         
  -5   9   5         47.02         44.14         3.61 o                         
  -4   9   5          0.22          0.65         5.17 o                         
  -3   9   5         11.80         15.79         2.12 o                         
  -2   9   5         46.43         31.10         2.30 o                         
  -1   9   5        749.39        678.84        11.54 o                         
   0   9   5       1196.85       1231.01        18.83 o                         
   1   9   5        150.48        142.16         4.64 o                         
   2   9   5        455.16        468.05         9.09 o                         
   3   9   5          4.53          8.22         1.20 o                         
   4   9   5          0.87          2.03         1.80 o                         
   5   9   5         23.35         21.09         1.20 o                         
   6   9   5         76.40         66.49         3.05 o                         
   7   9   5         21.96         22.79         4.21 o                         
   8   9   5         15.63         16.14         1.16 o                         
   9   9   5         48.97         46.28         2.36 o                         
  10   9   5         43.57         51.92         2.56 o                         
  11   9   5          2.21          1.13         0.92 o                         
  12   9   5         55.93         55.87         1.96 o                         
  13   9   5         30.03         37.76         1.43 o                         
 -10  10   5         13.65         12.57         2.38 o                         
  -9  10   5         51.10         44.46        10.41 o                         
  -8  10   5         35.44         42.95         4.45 o                         
  -7  10   5        136.46        137.25         7.22 o                         
  -6  10   5        445.87        388.06         9.04 o                         
  -5  10   5         39.63         33.82         5.36 o                         
  -4  10   5        350.57        354.28         7.76 o                         
  -3  10   5         18.84         20.51         3.64 o                         
  -2  10   5         29.07         26.49         3.73 o                         
  -1  10   5         33.30         24.55         4.76 o                         
   0  10   5         34.22         30.59         2.29 o                         
   1  10   5          1.68          3.24         1.25 o                         
   2  10   5        101.25         88.04         2.82 o                         
   3  10   5        133.71        118.35         3.70 o                         
   4  10   5        131.75        123.34         4.27 o                         
   5  10   5         33.09         44.71         2.09 o                         
   6  10   5          1.59          4.30         1.38 o                         
   7  10   5        148.11        122.33         3.89 o                         
   8  10   5        404.98        415.36         8.36 o                         
   9  10   5         10.06          8.85         1.16 o                         
  10  10   5         54.89         55.00         1.99 o                         
  11  10   5         26.71         21.74         1.17 o                         
  12  10   5          1.92          1.93         0.97 o                         
  13  10   5         16.92         20.24         1.76 o                         
  -9  11   5         81.49         81.73         4.63 o                         
  -8  11   5          1.06          3.56         1.47 o                         
  -7  11   5         14.25         10.14         1.35 o                         
  -6  11   5         13.80         10.94         2.25 o                         
  -5  11   5         72.82         75.93         3.88 o                         
  -4  11   5        132.64        104.54         5.15 o                         
  -3  11   5        389.68        400.94         8.20 o                         
  -2  11   5        180.34        207.31         4.51 o                         
  -1  11   5          3.51          1.81         3.32 o                         
   0  11   5        335.06        314.06         6.24 o                         
   1  11   5        485.40        487.86         9.99 o                         
   2  11   5        101.06         89.91         2.96 o                         
   3  11   5        683.59        679.12        11.61 o                         
   4  11   5        417.97        416.64         7.98 o                         
   5  11   5         22.73         25.63         1.61 o                         
   6  11   5          3.71          1.93         1.44 o                         
   7  11   5        108.45        117.67         3.79 o                         
   8  11   5          4.40         -1.20         1.09 o                         
   9  11   5        211.38        238.26         6.31 o                         
  10  11   5          2.45          1.96         0.97 o                         
  11  11   5          0.10         -0.25         1.13 o                         
  12  11   5         23.84         32.46         1.57 o                         
  -8  12   5          0.01         -1.18         2.11 o                         
  -7  12   5          0.00         -1.93         1.68 o                         
  -6  12   5        140.34        124.96         4.41 o                         
  -5  12   5          8.29         11.68         1.66 o                         
  -4  12   5        189.56        195.45         5.27 o                         
  -3  12   5         39.18         34.97         3.74 o                         
  -2  12   5        127.58        123.46         4.48 o                         
  -1  12   5        274.53        290.03         6.05 o                         
   0  12   5        156.68        164.27         6.18 o                         
   1  12   5        391.35        380.56        11.98 o                         
   2  12   5        126.93        116.42         3.62 o                         
   3  12   5         30.63         41.97         3.03 o                         
   4  12   5         26.07         28.09         1.78 o                         
   5  12   5        198.71        215.48         5.06 o                         
   6  12   5         15.91         20.21         1.82 o                         
   7  12   5          9.56          9.20         1.86 o                         
   8  12   5         10.14          7.16         0.89 o                         
   9  12   5          7.31         10.41         1.27 o                         
  10  12   5          1.37          1.32         0.69 o                         
  11  12   5          0.04         -0.08         0.71 o                         
  12  12   5          0.07          1.02         1.08 o                         
  -7  13   5          5.03          1.33         1.35 o                         
  -6  13   5          1.77          0.49         1.01 o                         
  -5  13   5         30.60         26.69         1.52 o                         
  -4  13   5          7.97          7.98         1.26 o                         
  -3  13   5         58.81         60.08         2.56 o                         
  -2  13   5         53.77         56.93         2.65 o                         
  -1  13   5         86.09         86.11         3.77 o                         
   0  13   5        138.19        164.16         4.96 o                         
   1  13   5         16.91         19.37         2.12 o                         
   2  13   5          0.75          1.77         1.50 o                         
   3  13   5          5.64          7.46         1.77 o                         
   4  13   5        137.04        156.15         4.60 o                         
   5  13   5         41.09         45.50         2.93 o                         
   6  13   5         24.74         34.40         2.60 o                         
   7  13   5        152.20        172.57         5.16 o                         
   8  13   5        100.51         96.20         3.75 o                         
   9  13   5          5.53          6.80         0.85 o                         
  10  13   5          0.32         -1.44         1.74 o                         
  11  13   5          0.02          0.15         1.26 o                         
  -5  14   5          5.64          5.18         1.03 o                         
  -4  14   5          0.01         -0.56         0.99 o                         
  -3  14   5         46.97         49.46         2.74 o                         
  -2  14   5         75.33         73.46         3.03 o                         
  -1  14   5          0.71          0.06         1.34 o                         
   0  14   5         28.45         32.43         2.12 o                         
   1  14   5          5.85          3.58         1.44 o                         
   2  14   5         36.99         34.10         2.42 o                         
   3  14   5        105.84        115.50         5.04 o                         
   4  14   5          1.03          1.70         1.32 o                         
   5  14   5          4.50          3.76         1.62 o                         
   6  14   5         33.70         27.57         1.96 o                         
   7  14   5        101.48        111.36         3.88 o                         
   8  14   5         30.96         45.64         2.63 o                         
   9  14   5        124.33        117.09         4.06 o                         
  10  14   5         36.00         36.86         2.58 o                         
  -3  15   5         41.19         51.42         2.78 o                         
  -2  15   5         18.40         17.61         1.83 o                         
  -1  15   5          2.76          2.64         1.41 o                         
   0  15   5          3.40          1.83         1.29 o                         
   1  15   5          0.74         -0.33         1.32 o                         
   2  15   5         19.26         27.25         1.48 o                         
   3  15   5          0.07          1.19         0.83 o                         
   4  15   5          3.79          5.66         1.52 o                         
   5  15   5          5.15          6.86         1.49 o                         
   6  15   5         46.58         52.39         2.60 o                         
   7  15   5          7.80          9.64         1.48 o                         
   8  15   5         35.26         38.94         3.11 o                         
  -1  16   5          0.23         -0.74         1.09 o                         
   0  16   5         20.19         17.13         2.16 o                         
   1  16   5         30.99         23.69         1.48 o                         
   2  16   5          7.70         10.94         1.61 o                         
   3  16   5          0.07          0.73         1.92 o                         
   4  16   5         13.18          9.90         1.54 o                         
   5  16   5         12.79          9.80         1.53 o                         
  -7 -12   6         39.62         43.01         2.48 o                         
  -6 -12   6        171.93        196.49         6.59 o                         
  -5 -12   6         25.44         25.49         1.51 o                         
  -4 -12   6          4.85          3.49         0.72 o                         
  -3 -12   6         20.80         18.58         2.73 o                         
  -2 -12   6         20.59         23.31         3.18 o                         
  -1 -12   6         51.94         57.65         2.50 o                         
   0 -12   6        339.88        386.24        12.16 o                         
   1 -12   6          1.26          0.53         0.67 o                         
   2 -12   6         35.51         35.51         4.12 o                         
   3 -12   6         14.14         14.35         1.60 o                         
  -8 -11   6         36.91         41.30         3.03 o                         
  -7 -11   6         41.69         44.25         2.48 o                         
  -6 -11   6          0.97          0.19         1.38 o                         
  -5 -11   6        227.56        235.16        11.49 o                         
  -4 -11   6          0.48          0.03         2.17 o                         
  -3 -11   6         14.91         14.32         1.74 o                         
  -2 -11   6          5.43          4.70         0.96 o                         
  -1 -11   6        291.45        309.91        10.03 o                         
   0 -11   6          5.71          6.50         2.17 o                         
   1 -11   6         15.66         18.21         1.98 o                         
   2 -11   6         20.39         17.32         1.97 o                         
   3 -11   6          5.34          4.90         0.92 o                         
   4 -11   6          0.16         -0.61         2.42 o                         
   5 -11   6          0.02          0.74         1.99 o                         
 -10 -10   6          2.89          2.65         0.67 o                         
  -9 -10   6         76.83         82.15         3.03 o                         
  -8 -10   6          0.09          0.83         0.94 o                         
  -7 -10   6          0.61          0.75         1.11 o                         
  -6 -10   6          1.20          5.85         9.60 o                         
  -5 -10   6         80.45         89.00         4.04 o                         
  -4 -10   6         88.12        111.32         4.95 o                         
  -3 -10   6         18.39         18.17         2.01 o                         
  -2 -10   6          2.08          0.98         1.99 o                         
  -1 -10   6          2.59          2.23         1.76 o                         
   0 -10   6         93.61         90.87         3.81 o                         
   1 -10   6         81.86         91.56         4.37 o                         
   2 -10   6        306.39        345.06        11.75 o                         
   3 -10   6        137.03        131.15         5.98 o                         
   4 -10   6          0.18          0.85         1.96 o                         
   5 -10   6          7.01          7.15         2.56 o                         
   6 -10   6         19.40         20.14         3.21 o                         
 -11  -9   6         12.17          9.68         0.95 o                         
 -10  -9   6         22.61         26.36         2.25 o                         
  -9  -9   6         22.11         23.47         1.48 o                         
  -8  -9   6         20.75         23.41         1.56 o                         
  -7  -9   6         42.11         39.19         3.81 o                         
  -6  -9   6        200.32        230.22         7.27 o                         
  -5  -9   6          0.37          2.04         9.35 o                         
  -4  -9   6          0.12         -0.89         2.05 o                         
  -3  -9   6        227.76        228.62         6.16 o                         
  -2  -9   6          1.61          2.14         1.71 o                         
  -1  -9   6         47.59         45.89         2.63 o                         
   0  -9   6         51.28         50.31         3.22 o                         
   1  -9   6          9.91         14.46         1.52 o                         
   2  -9   6        282.83        290.72         8.28 o                         
   3  -9   6        141.35        144.97         9.93 o                         
   4  -9   6        208.03        208.84         7.77 o                         
   5  -9   6         26.95         24.30         1.83 o                         
   6  -9   6         52.67         27.67         5.39 o                         
   7  -9   6         16.40         12.96         3.50 o                         
   8  -9   6         47.46         53.29         4.65 o                         
 -12  -8   6         10.50          8.88         0.99 o                         
 -11  -8   6         80.36         84.55         3.37 o                         
 -10  -8   6          6.16          7.11         1.03 o                         
  -9  -8   6         18.60         15.83         1.24 o                         
  -8  -8   6        215.96        192.98         5.84 o                         
  -7  -8   6         94.13         88.58         5.93 o                         
  -6  -8   6          0.18          1.11         2.70 o                         
  -5  -8   6        123.09        112.17         3.77 o                         
  -4  -8   6         14.45         16.39         1.54 o                         
  -3  -8   6          6.61          9.01         2.36 o                         
  -2  -8   6         71.29         59.81         2.92 o                         
  -1  -8   6         11.96         15.22         1.72 o                         
   0  -8   6        147.41        153.87         4.44 o                         
   1  -8   6          1.74          1.71         2.76 o                         
   2  -8   6         13.72         11.66         1.87 o                         
   3  -8   6        307.87        283.03         7.56 o                         
   4  -8   6        133.39        129.54         4.69 o                         
   5  -8   6         30.86         34.46         2.19 o                         
   6  -8   6          2.09         -0.15         2.10 o                         
   7  -8   6         99.55         90.16         7.01 o                         
   8  -8   6          8.59          6.12         2.35 o                         
   9  -8   6          6.94         13.53         2.20 o                         
 -12  -7   6         16.97         15.15         1.58 o                         
 -11  -7   6          5.60          6.47         1.05 o                         
 -10  -7   6          5.96          4.69         0.93 o                         
  -9  -7   6         68.11         73.55         3.45 o                         
  -8  -7   6       1115.38       1183.36        25.71 o                         
  -7  -7   6         10.65         11.53         3.07 o                         
  -6  -7   6         36.27         29.82         5.18 o                         
  -5  -7   6          0.01         -0.11         2.32 o                         
  -4  -7   6         55.48         48.29         4.79 o                         
  -3  -7   6       1021.63       1047.17        16.09 o                         
  -2  -7   6         87.88         91.72         2.68 o                         
  -1  -7   6        241.02        220.47         5.93 o                         
   0  -7   6        128.99        136.43         3.91 o                         
   1  -7   6         20.38         27.04         1.70 o                         
   2  -7   6        297.15        277.72         6.03 o                         
   3  -7   6         36.47         40.45         2.52 o                         
   4  -7   6        112.85        113.65         3.68 o                         
   5  -7   6         11.61         12.33         2.67 o                         
   6  -7   6         11.54        -10.80        28.62 o                         
   7  -7   6          0.04         -0.97         2.07 o                         
   8  -7   6        116.19        118.57         5.38 o                         
   9  -7   6         16.73         20.28         2.72 o                         
 -13  -6   6          1.78          3.85         1.50 o                         
 -12  -6   6          1.48          0.85         0.84 o                         
 -11  -6   6         34.95         37.24         2.93 o                         
 -10  -6   6         17.09         10.48         6.14 o                         
  -9  -6   6         23.56         21.95         1.54 o                         
  -8  -6   6          8.98          7.71         1.46 o                         
  -7  -6   6        236.45        223.72         6.04 o                         
  -6  -6   6         15.21         14.22         1.66 o                         
  -5  -6   6         10.81          9.20         2.45 o                         
  -4  -6   6        253.85        273.71         5.89 o                         
  -3  -6   6        365.11        387.20         6.94 o                         
  -2  -6   6        648.19        604.62         9.03 o                         
  -1  -6   6          7.95          5.44         2.69 o                         
   0  -6   6        511.43        500.45         7.97 o                         
   1  -6   6        238.81        228.95         4.73 o                         
   2  -6   6         70.31         61.58         2.68 o                         
   3  -6   6         28.16         22.16         2.71 o                         
   4  -6   6        156.44        148.64         5.50 o                         
   5  -6   6         29.65         25.45         4.05 o                         
   6  -6   6         90.17         83.51         4.72 o                         
   7  -6   6         66.49         45.63         2.65 o                         
   8  -6   6         44.65         53.44         4.40 o                         
   9  -6   6          5.57          4.74         2.41 o                         
  10  -6   6         24.12         28.13         2.98 o                         
 -13  -5   6         64.98         75.77         4.57 o                         
 -12  -5   6          8.33          8.22         1.23 o                         
 -11  -5   6         49.13         50.99         2.73 o                         
 -10  -5   6         59.51         60.06         3.88 o                         
  -9  -5   6         19.90         25.52         2.44 o                         
  -8  -5   6        165.57        163.72         4.34 o                         
  -7  -5   6       1208.91       1132.78        19.43 o                         
  -6  -5   6        129.32        122.35         3.40 o                         
  -5  -5   6         48.31         36.30         2.89 o                         
  -4  -5   6         39.24         45.17         2.78 o                         
  -3  -5   6         27.68         22.76         2.81 o                         
  -2  -5   6        405.06        413.43         7.92 o                         
  -1  -5   6        498.98        549.57         9.57 o                         
   0  -5   6         67.46         73.71         2.92 o                         
   1  -5   6        703.89        631.66         9.68 o                         
   2  -5   6        374.80        376.48         6.46 o                         
   3  -5   6        711.73        721.59        11.43 o                         
   4  -5   6        283.28        267.38         7.04 o                         
   5  -5   6          3.57         10.14         6.06 o                         
   6  -5   6         15.80         12.98         3.03 o                         
   7  -5   6         18.99         21.47         2.18 o                         
   8  -5   6        115.15         79.86         4.94 o                         
   9  -5   6        117.73        133.95         6.16 o                         
  10  -5   6         14.02         11.83         2.29 o                         
  11  -5   6         37.41         45.51         7.42 o                         
 -13  -4   6         60.74         77.95         4.49 o                         
 -12  -4   6         22.70         17.10         1.38 o                         
 -11  -4   6         72.10         71.38         7.26 o                         
 -10  -4   6        269.93        280.74        10.12 o                         
  -9  -4   6        281.47        276.76         8.15 o                         
  -8  -4   6          3.95          3.74         3.24 o                         
  -7  -4   6        511.21        495.35         9.18 o                         
  -6  -4   6         89.22         93.79         2.59 o                         
  -5  -4   6        571.97        533.01        10.08 o                         
  -4  -4   6        413.08        420.89         7.70 o                         
  -3  -4   6         73.07         57.64         2.48 o                         
  -2  -4   6        221.84        252.67         5.67 o                         
  -1  -4   6         86.26         78.84         3.53 o                         
   0  -4   6        115.15         84.19         2.82 o                         
   1  -4   6         29.65         35.59         1.58 o                         
   2  -4   6        984.04        924.79        12.91 o                         
   3  -4   6         21.08         14.27         1.54 o                         
   4  -4   6         89.07        101.12         3.06 o                         
   5  -4   6         47.19         43.45         1.74 o                         
   6  -4   6         11.44         14.05         1.56 o                         
   7  -4   6         10.12          6.09         2.05 o                         
   8  -4   6          0.01         -1.13         1.66 o                         
   9  -4   6        197.43        183.82         6.23 o                         
  10  -4   6         32.47         25.06         2.88 o                         
  11  -4   6         71.28         75.63         7.67 o                         
  12  -4   6         14.34          8.18         3.63 o                         
 -14  -3   6          3.40          2.89         1.88 o                         
 -13  -3   6         45.87         46.55         3.71 o                         
 -12  -3   6          3.85         10.09         1.20 o                         
 -11  -3   6         75.89         74.78         8.43 o                         
 -10  -3   6         89.53        102.46         3.42 o                         
  -9  -3   6        172.75        164.71         6.24 o                         
  -8  -3   6          9.41         12.09         1.48 o                         
  -7  -3   6         84.94         92.55         3.45 o                         
  -6  -3   6         23.83         22.23         2.32 o                         
  -5  -3   6        227.25        250.69         6.25 o                         
  -4  -3   6        992.88        938.34        15.15 o                         
  -3  -3   6          8.87         28.32         2.04 o                         
  -2  -3   6          5.68          7.58         1.66 o                         
  -1  -3   6        385.70        455.98         7.65 o                         
   0  -3   6        159.98        185.07         4.14 o                         
   1  -3   6        236.20        245.82         5.71 o                         
   2  -3   6        510.37        540.49         8.87 o                         
   3  -3   6          0.12          0.20         0.82 o                         
   4  -3   6          0.25          2.18         0.88 o                         
   5  -3   6        191.76        190.25         4.18 o                         
   6  -3   6         14.33         17.88         1.64 o                         
   7  -3   6          2.34          4.32         2.40 o                         
   8  -3   6         78.84         64.09         3.41 o                         
   9  -3   6         30.52         34.12         2.65 o                         
  10  -3   6          3.33          2.71         3.57 o                         
  11  -3   6          3.03          1.77         2.54 o                         
  12  -3   6         76.16         66.12         6.26 o                         
 -14  -2   6          1.43          1.39         1.82 o                         
 -13  -2   6          0.26          2.33         2.49 o                         
 -12  -2   6         52.12         47.58         3.12 o                         
 -11  -2   6         31.26         27.37         1.87 o                         
 -10  -2   6        209.47        195.22         5.30 o                         
  -9  -2   6        334.28        341.18         7.08 o                         
  -8  -2   6          1.73          3.16         2.75 o                         
  -7  -2   6        166.68        174.96         4.17 o                         
  -6  -2   6         32.62         23.58         2.03 o                         
  -5  -2   6          7.21          6.88         1.76 o                         
  -4  -2   6        339.83        285.72         6.15 o                         
  -3  -2   6        874.51        963.46        14.21 o                         
  -2  -2   6        415.77        393.11         7.04 o                         
  -1  -2   6        309.44        372.23         7.06 o                         
   0  -2   6        283.92        326.95         6.45 o                         
   1  -2   6        726.24        796.92        12.32 o                         
   2  -2   6         63.94         74.55         3.33 o                         
   3  -2   6         17.09         21.53         1.67 o                         
   4  -2   6         10.72         10.43         1.57 o                         
   5  -2   6        168.21        183.62         4.06 o                         
   6  -2   6         56.61         66.54         2.38 o                         
   7  -2   6         28.92         29.54         2.83 o                         
   8  -2   6        246.48        228.71         6.83 o                         
   9  -2   6        307.18        288.04         6.91 o                         
  10  -2   6          5.94          6.28         1.40 o                         
  11  -2   6          5.70          6.79         3.06 o                         
  12  -2   6          0.16         -1.25         2.19 o                         
  13  -2   6          7.16          8.24         3.54 o                         
 -14  -1   6         10.36          5.62         2.06 o                         
 -13  -1   6        117.86        138.74         9.40 o                         
 -12  -1   6         32.14         31.35         2.70 o                         
 -11  -1   6         15.33         18.94         2.50 o                         
 -10  -1   6          1.77          3.84         2.69 o                         
  -9  -1   6         69.30         70.76         4.27 o                         
  -8  -1   6        100.64        106.56         4.69 o                         
  -7  -1   6        547.11        512.38         8.84 o                         
  -6  -1   6          2.39         15.12         5.06 o                         
  -5  -1   6          1.60          1.62         1.83 o                         
  -4  -1   6        273.08        271.32         5.86 o                         
  -3  -1   6        122.13        103.71         3.26 o                         
  -2  -1   6        384.81        400.79         7.36 o                         
  -1  -1   6          5.72          6.46         1.83 o                         
   0  -1   6          5.15          9.16         1.51 o                         
   1  -1   6        378.53        384.85         7.08 o                         
   2  -1   6         79.70         93.55         2.96 o                         
   3  -1   6        320.61        356.95         7.33 o                         
   4  -1   6        104.54        112.26         3.99 o                         
   5  -1   6        257.40        231.08         5.04 o                         
   6  -1   6        590.50        589.69         9.59 o                         
   7  -1   6         16.53         13.84         2.32 o                         
   8  -1   6        244.53        250.81         5.89 o                         
   9  -1   6          2.60          2.88         1.55 o                         
  10  -1   6          9.84          8.42         1.34 o                         
  11  -1   6         82.45         86.52         3.72 o                         
  12  -1   6          8.02          3.23         0.96 o                         
  13  -1   6         36.97         29.07         4.51 o                         
 -14   0   6         27.67         41.20         4.08 o                         
 -13   0   6          3.02          1.81         2.44 o                         
 -12   0   6         33.31         39.44        11.58 o                         
 -11   0   6         13.75          8.54         3.30 o                         
 -10   0   6         26.92         24.09         2.99 o                         
  -9   0   6        148.73        150.01         6.06 o                         
  -8   0   6          0.66          2.14         3.27 o                         
  -7   0   6          0.86          2.31         2.11 o                         
  -6   0   6         38.16         30.93         3.02 o                         
  -5   0   6         24.12         35.09         1.61 o                         
  -4   0   6       1118.19       1180.78        18.98 o                         
  -3   0   6        150.87        138.46         3.76 o                         
  -2   0   6         15.12         11.81         2.17 o                         
  -1   0   6         81.30        111.42         3.30 o                         
   0   0   6       2262.13       2671.30        40.66 o                         
   1   0   6       2416.46       2698.83        39.39 o                         
   2   0   6       5028.29       5111.00        65.83 o                         
   3   0   6          7.95          3.36         1.11 o                         
   4   0   6         22.82         17.85         1.71 o                         
   5   0   6        120.26        140.52         3.41 o                         
   6   0   6        982.28        963.78        13.77 o                         
   7   0   6        129.88        128.89         2.58 o                         
   8   0   6        101.69        106.40         3.56 o                         
   9   0   6         54.14         43.26         2.68 o                         
  10   0   6          6.95          6.96         0.94 o                         
  11   0   6         94.22         86.54         4.68 o                         
  12   0   6         23.25         26.58         3.39 o                         
  13   0   6         45.94         51.72         2.64 o                         
  14   0   6        104.06        108.93         8.19 o                         
 -14   1   6          8.99         11.99         2.02 o                         
 -13   1   6          6.95          7.75         2.97 o                         
 -12   1   6         26.15         26.03         7.20 o                         
 -11   1   6          6.00          5.85         6.31 o                         
 -10   1   6         53.30         34.17         5.46 o                         
  -9   1   6         55.90         42.49         3.61 o                         
  -8   1   6         40.00         42.85         3.77 o                         
  -7   1   6         55.02         65.85         2.72 o                         
  -6   1   6        161.52        188.21         6.02 o                         
  -5   1   6          3.63          4.73         2.61 o                         
  -4   1   6          6.23         14.75         4.71 o                         
  -3   1   6         99.49         81.19         4.10 o                         
  -2   1   6        178.65        169.09         4.76 o                         
  -1   1   6        331.80        290.05         6.01 o                         
   0   1   6        702.19        785.34        13.38 o                         
   1   1   6        265.12        268.44         6.36 o                         
   2   1   6        749.33        766.13        11.48 o                         
   3   1   6        622.45        725.86        10.10 o                         
   4   1   6        441.10        457.07         7.00 o                         
   5   1   6        434.74        467.50         8.41 o                         
   6   1   6          3.36          6.91         1.05 o                         
   7   1   6          1.54          1.77         1.05 o                         
   8   1   6         41.66         48.66         2.54 o                         
   9   1   6        211.08        184.47         4.47 o                         
  10   1   6         54.54         51.71         3.02 o                         
  11   1   6         45.95         51.31         3.14 o                         
  12   1   6          8.93          8.63         1.00 o                         
  13   1   6         77.45         81.33         4.87 o                         
  14   1   6          2.05          1.84         0.75 o                         
 -13   2   6         90.27         92.68         8.51 o                         
 -12   2   6          0.74          4.15         2.51 o                         
 -11   2   6         11.16         16.70         3.41 o                         
 -10   2   6        163.11        186.25         9.65 o                         
  -9   2   6        299.01        298.72        10.41 o                         
  -8   2   6        150.07        137.01         4.96 o                         
  -7   2   6          2.45          3.11         3.24 o                         
  -6   2   6          7.94          8.77         2.38 o                         
  -5   2   6         47.66         54.27         3.03 o                         
  -4   2   6        335.04        317.94         7.05 o                         
  -3   2   6        984.91       1101.52        20.56 o                         
  -2   2   6        360.32        388.22         8.10 o                         
  -1   2   6         35.38         37.38         2.19 o                         
   0   2   6       3802.27       3724.26        55.30 o                         
   1   2   6        177.77        218.28         4.89 o                         
   2   2   6        594.25        574.92         9.36 o                         
   3   2   6         40.39         50.11         1.72 o                         
   4   2   6        375.47        412.10         8.16 o                         
   5   2   6        206.52        209.90         4.75 o                         
   6   2   6        269.09        255.37         6.67 o                         
   7   2   6       1409.78       1451.70        20.60 o                         
   8   2   6          1.45          2.00         1.07 o                         
   9   2   6        159.83        128.69         4.25 o                         
  10   2   6         12.36         12.09         2.21 o                         
  11   2   6         28.68         24.96         1.76 o                         
  12   2   6        518.05        541.37        11.21 o                         
  13   2   6          4.13          4.52         1.41 o                         
  14   2   6          0.29          0.83         0.86 o                         
 -13   3   6          0.17         -0.86         3.51 o                         
 -12   3   6          1.49          5.29         2.60 o                         
 -11   3   6         18.90         17.16         3.40 o                         
 -10   3   6         69.48         69.27         7.07 o                         
  -9   3   6         21.91         21.85         5.37 o                         
  -8   3   6        511.51        580.24        18.18 o                         
  -7   3   6          6.45         16.12         6.25 o                         
  -6   3   6          0.19          1.28         1.87 o                         
  -5   3   6        675.60        731.41        13.04 o                         
  -4   3   6        308.38        306.06         7.23 o                         
  -3   3   6        578.53        619.69        11.69 o                         
  -2   3   6          1.66         16.48         6.60 o                         
  -1   3   6       1321.11       1308.07        20.14 o                         
   0   3   6        287.03        286.48         6.83 o                         
   1   3   6       2002.83       2022.14        30.06 o                         
   2   3   6       1046.25       1036.44        15.24 o                         
   3   3   6        938.37       1056.59        16.95 o                         
   4   3   6        598.75        634.73        11.39 o                         
   5   3   6        222.48        250.77         7.29 o                         
   6   3   6         14.19         19.97         2.20 o                         
   7   3   6         75.82         74.88         3.57 o                         
   8   3   6        166.29        147.65         4.63 o                         
   9   3   6        358.10        339.99         6.26 o                         
  10   3   6          0.61         -0.16         1.89 o                         
  11   3   6          1.58          2.30         0.88 o                         
  12   3   6         77.36         70.62         2.84 o                         
  13   3   6         88.99        106.14         3.34 o                         
  14   3   6         13.96         16.41         2.17 o                         
 -13   4   6          0.68         -3.51         6.61 o                         
 -12   4   6          8.35         -1.40         3.24 o                         
 -11   4   6         86.50         74.00         8.70 o                         
 -10   4   6          1.00          0.09         2.12 o                         
  -9   4   6        337.17        293.41        11.64 o                         
  -8   4   6         11.62          9.99         4.55 o                         
  -7   4   6         58.31         60.33         2.83 o                         
  -6   4   6        265.78        273.24         8.14 o                         
  -5   4   6        315.36        323.84         7.04 o                         
  -4   4   6         87.25         73.46         3.16 o                         
  -3   4   6        336.87        398.56         7.60 o                         
  -2   4   6        353.07        421.40         7.91 o                         
  -1   4   6       1586.53       1597.26        27.27 o                         
   0   4   6        500.50        536.20         9.65 o                         
   1   4   6         91.54         93.76         3.13 o                         
   2   4   6          0.21          0.50         1.30 o                         
   3   4   6         18.18         23.96         1.77 o                         
   4   4   6        975.74        899.89        15.47 o                         
   5   4   6        644.14        620.73        11.45 o                         
   6   4   6          0.14         -0.23         1.27 o                         
   7   4   6        387.77        399.64         6.78 o                         
   8   4   6         50.10         47.61         1.47 o                         
   9   4   6         66.64         48.27         3.23 o                         
  10   4   6          0.70          2.43         2.02 o                         
  11   4   6        148.94        160.40         3.61 o                         
  12   4   6         13.05         12.59         1.09 o                         
  13   4   6          6.05          7.88         1.48 o                         
  14   4   6          0.11          0.23         1.27 o                         
 -13   5   6          0.15          0.30         5.99 o                         
 -12   5   6         21.87         19.72        12.05 o                         
 -11   5   6         35.02         33.51         3.24 o                         
 -10   5   6         80.03         58.60        15.64 o                         
  -9   5   6          7.80         15.09         3.67 o                         
  -8   5   6         22.04         21.57         5.62 o                         
  -7   5   6         89.85         62.11         4.43 o                         
  -6   5   6       2392.53       2452.65        38.10 o                         
  -5   5   6         19.86         11.68         2.66 o                         
  -4   5   6       1682.07       1764.36        29.47 o                         
  -3   5   6         14.59         23.65         4.05 o                         
  -2   5   6        183.83        246.46         6.02 o                         
  -1   5   6        368.24        393.01         8.73 o                         
   0   5   6       1503.71       1510.78        23.16 o                         
   1   5   6        405.73        336.74         6.23 o                         
   2   5   6        486.04        534.79        10.63 o                         
   3   5   6        134.45        154.06         3.64 o                         
   4   5   6        136.74        138.95         5.37 o                         
   5   5   6       1589.93       1654.04        27.52 o                         
   6   5   6        412.98        416.42         7.21 o                         
   7   5   6        192.53        173.72         3.75 o                         
   8   5   6         22.71         14.02         1.70 o                         
   9   5   6         89.04         85.41         3.56 o                         
  10   5   6        261.80        240.24         4.82 o                         
  11   5   6         43.71         41.80         1.91 o                         
  12   5   6        117.59        128.24         3.23 o                         
  13   5   6        195.13        204.60         5.66 o                         
  14   5   6         37.77         48.38         2.44 o                         
 -12   6   6         12.29         18.79         9.91 o                         
 -11   6   6         11.85          5.55        13.98 o                         
 -10   6   6         10.66          7.91         2.41 o                         
  -9   6   6        152.30        130.32        14.54 o                         
  -8   6   6         49.61         51.88         7.13 o                         
  -7   6   6        443.24        374.95         8.73 o                         
  -6   6   6          5.51          7.68         3.87 o                         
  -5   6   6        214.10        203.26         5.15 o                         
  -4   6   6         61.59         45.69         2.16 o                         
  -3   6   6         11.40         16.82         3.97 o                         
  -2   6   6       2322.97       2451.34        43.55 o                         
  -1   6   6        780.68        821.65        16.62 o                         
   0   6   6          1.24          3.47         2.64 o                         
   1   6   6        167.15        141.38         4.67 o                         
   2   6   6        123.02        120.15         4.19 o                         
   3   6   6          0.47         -0.08         2.05 o                         
   4   6   6         42.67         24.63         2.14 o                         
   5   6   6        582.69        537.60        10.42 o                         
   6   6   6         68.62         62.33         2.40 o                         
   7   6   6         87.20        101.72         4.28 o                         
   8   6   6         83.50         75.69         2.26 o                         
   9   6   6        114.67         90.58         3.57 o                         
  10   6   6         34.23         33.61         1.91 o                         
  11   6   6          1.02          1.87         0.86 o                         
  12   6   6        219.55        238.05         4.85 o                         
  13   6   6         68.65         74.82         2.21 o                         
  14   6   6          4.39          4.34         0.78 o                         
 -12   7   6         24.14         24.19         7.88 o                         
 -11   7   6          0.20         -5.47        11.17 o                         
 -10   7   6          0.19         -0.36         1.72 o                         
  -9   7   6         15.87         13.59         6.32 o                         
  -8   7   6         80.45         73.32         6.21 o                         
  -7   7   6        314.43        308.78        12.63 o                         
  -6   7   6         26.21         17.92         3.50 o                         
  -5   7   6        171.64        160.38         5.31 o                         
  -4   7   6        286.29        287.57         6.26 o                         
  -3   7   6        769.97        767.73        14.74 o                         
  -2   7   6       1600.26       1556.08        28.52 o                         
  -1   7   6          5.66         13.62         3.83 o                         
   0   7   6        716.42        702.52        12.70 o                         
   1   7   6       1017.50       1038.99        19.02 o                         
   2   7   6        305.40        314.00         7.85 o                         
   3   7   6        495.01        452.82        10.81 o                         
   4   7   6        436.56        417.85        10.44 o                         
   5   7   6        391.81        419.55         7.60 o                         
   6   7   6       1031.18        929.65        15.75 o                         
   7   7   6         70.45         78.27         2.36 o                         
   8   7   6         48.50         44.60         1.73 o                         
   9   7   6         10.09         10.29         1.67 o                         
  10   7   6         99.16        101.37         2.60 o                         
  11   7   6          4.86          7.49         1.58 o                         
  12   7   6          1.81          4.47         0.86 o                         
  13   7   6          8.66          7.17         0.84 o                         
  14   7   6         30.57         40.64         2.01 o                         
 -11   8   6          6.34          5.82         8.85 o                         
 -10   8   6         40.09         37.99        13.54 o                         
  -9   8   6          8.95          4.18         3.46 o                         
  -8   8   6        192.83        163.69         5.81 o                         
  -7   8   6         52.79         45.30         3.41 o                         
  -6   8   6          0.81         22.15         6.31 o                         
  -5   8   6         31.92         21.88         3.21 o                         
  -4   8   6          0.55          1.26         1.10 o                         
  -3   8   6        524.83        474.72         9.11 o                         
  -2   8   6         13.44          7.73         1.86 o                         
  -1   8   6          4.73          7.74         1.93 o                         
   0   8   6         99.38        116.12         4.54 o                         
   1   8   6         45.64         43.48         2.99 o                         
   2   8   6         82.40         65.94         4.25 o                         
   3   8   6         95.86         99.62         4.83 o                         
   4   8   6        134.40        155.01         4.18 o                         
   5   8   6        292.59        257.64         5.15 o                         
   6   8   6         89.08         71.60         1.91 o                         
   7   8   6          4.37          6.86         1.39 o                         
   8   8   6         16.39         19.91         1.82 o                         
   9   8   6        124.70        110.15         3.60 o                         
  10   8   6         14.39          9.73         1.08 o                         
  11   8   6        210.27        204.48         5.12 o                         
  12   8   6         55.10         59.18         2.08 o                         
  13   8   6         32.05         27.70         1.32 o                         
  14   8   6        114.84        119.80         4.43 o                         
 -11   9   6          1.48          0.57         6.60 o                         
 -10   9   6          9.02         17.27         9.97 o                         
  -9   9   6          4.11         11.06        13.11 o                         
  -8   9   6        183.41        179.01        13.29 o                         
  -7   9   6          8.80          6.84         1.73 o                         
  -6   9   6         14.98         15.43         3.42 o                         
  -5   9   6         26.16         30.12         3.37 o                         
  -4   9   6         11.41          8.10         2.85 o                         
  -3   9   6          2.88          1.31         3.68 o                         
  -2   9   6        221.32        195.90         4.78 o                         
  -1   9   6          6.65          7.23         3.57 o                         
   0   9   6        270.34        262.96         5.98 o                         
   1   9   6       1522.83       1414.97        22.02 o                         
   2   9   6         63.36         58.44         2.72 o                         
   3   9   6        331.51        321.54         5.54 o                         
   4   9   6        126.34        125.10         3.57 o                         
   5   9   6          0.08          0.24         2.33 o                         
   6   9   6        190.86        179.65         4.66 o                         
   7   9   6         75.33         66.80         2.27 o                         
   8   9   6         57.23         49.83         2.56 o                         
   9   9   6         13.79         13.39         1.00 o                         
  10   9   6        201.56        199.06         4.40 o                         
  11   9   6         31.55         29.79         1.45 o                         
  12   9   6         97.10         91.29         2.61 o                         
  13   9   6          2.75          6.75         0.76 o                         
 -10  10   6         37.29         40.34         8.71 o                         
  -9  10   6         75.06         74.43        11.95 o                         
  -8  10   6         19.38         19.17         2.12 o                         
  -7  10   6         11.10         12.09         2.22 o                         
  -6  10   6         34.06         31.51         1.90 o                         
  -5  10   6          6.33         12.36         4.93 o                         
  -4  10   6        183.19        165.79         4.45 o                         
  -3  10   6         85.52         59.54         2.71 o                         
  -2  10   6         52.87         49.08         2.39 o                         
  -1  10   6         31.01         18.30         3.58 o                         
   0  10   6         70.53         60.28         3.83 o                         
   1  10   6         84.35         82.88         4.83 o                         
   2  10   6        305.71        241.23         4.78 o                         
   3  10   6         17.01         16.26         1.94 o                         
   4  10   6          4.46          4.97         2.46 o                         
   5  10   6         14.77         17.03         3.73 o                         
   6  10   6        238.77        214.54         5.29 o                         
   7  10   6        240.32        209.28         4.67 o                         
   8  10   6          6.88         11.71         1.24 o                         
   9  10   6         80.62         84.41         3.20 o                         
  10  10   6         22.10         22.38         1.49 o                         
  11  10   6          3.25          2.12         0.78 o                         
  12  10   6        123.54        128.16         3.21 o                         
  13  10   6         26.37         29.50         1.21 o                         
  -9  11   6          3.16          4.39         1.59 o                         
  -8  11   6         12.38          2.02         8.33 o                         
  -7  11   6        118.59        100.24         5.28 o                         
  -6  11   6        107.42         96.64         4.85 o                         
  -5  11   6         14.09         11.55         1.14 o                         
  -4  11   6          0.02          0.92         1.89 o                         
  -3  11   6         88.89         92.88         5.13 o                         
  -2  11   6         66.56         56.42         3.18 o                         
  -1  11   6          3.06          3.01         1.79 o                         
   0  11   6        997.80        981.72        17.76 o                         
   1  11   6       1184.78       1225.34        21.82 o                         
   2  11   6        209.63        221.01         5.67 o                         
   3  11   6        259.89        260.20         6.63 o                         
   4  11   6        136.47        120.81         3.12 o                         
   5  11   6          8.72         13.86         1.32 o                         
   6  11   6        228.57        204.67         5.46 o                         
   7  11   6          1.79          2.35         0.93 o                         
   8  11   6         49.22         43.99         1.99 o                         
   9  11   6          9.48          3.75         0.79 o                         
  10  11   6         16.15         19.94         1.14 o                         
  11  11   6         22.54         22.42         1.17 o                         
  12  11   6          1.58          3.48         0.83 o                         
  -8  12   6         80.47         90.50         4.91 o                         
  -7  12   6          2.17          2.10         1.21 o                         
  -6  12   6          0.57         -0.64         1.17 o                         
  -5  12   6          0.17          0.03         1.23 o                         
  -4  12   6         10.36          8.14         1.23 o                         
  -3  12   6         15.51         16.88         2.63 o                         
  -2  12   6         17.18         14.42         3.78 o                         
  -1  12   6          9.03          8.93         1.13 o                         
   0  12   6         18.97         15.43         6.51 o                         
   1  12   6         20.06         28.03         4.41 o                         
   2  12   6        323.87        338.40         7.44 o                         
   3  12   6         30.64         33.99         3.01 o                         
   4  12   6          3.04          4.26         1.02 o                         
   5  12   6         10.12         11.92         1.16 o                         
   6  12   6          0.96         -0.95         1.44 o                         
   7  12   6         55.94         54.27         3.40 o                         
   8  12   6        238.54        241.86         6.55 o                         
   9  12   6         15.85         14.88         1.93 o                         
  10  12   6          1.76          2.64         0.78 o                         
  11  12   6          6.51          7.10         1.19 o                         
  12  12   6          0.30          0.63         1.14 o                         
  -7  13   6          2.14          0.89         1.33 o                         
  -6  13   6         13.59         15.78         1.55 o                         
  -5  13   6         27.98         25.55         1.56 o                         
  -4  13   6         11.14         11.07         1.86 o                         
  -3  13   6         19.27         20.26         1.47 o                         
  -2  13   6          2.31          3.90         1.16 o                         
  -1  13   6          2.80          2.30         1.13 o                         
   0  13   6          9.58          4.32         1.26 o                         
   1  13   6        207.26        205.87         5.09 o                         
   2  13   6         21.75         22.83         1.57 o                         
   3  13   6        572.17        595.45        13.62 o                         
   4  13   6          4.35          4.73         1.25 o                         
   5  13   6         85.32         83.52         2.80 o                         
   6  13   6          9.81         12.13         1.74 o                         
   7  13   6         59.26         53.21         3.04 o                         
   8  13   6         37.27         36.34         2.42 o                         
   9  13   6         24.40         20.24         1.90 o                         
  10  13   6         67.52         68.03         3.20 o                         
  11  13   6         26.89         34.64         2.11 o                         
  -5  14   6          1.50          4.60         1.57 o                         
  -4  14   6         20.25         22.75         2.23 o                         
  -3  14   6        110.38        123.76         4.89 o                         
  -2  14   6        116.01        114.07         4.25 o                         
  -1  14   6          2.72          4.44         1.37 o                         
   0  14   6          2.98          2.79         1.34 o                         
   1  14   6         28.39         23.47         1.72 o                         
   2  14   6         42.97         45.57         2.50 o                         
   3  14   6          0.06         -0.72         1.22 o                         
   4  14   6         73.68         80.21         2.99 o                         
   5  14   6         14.89         10.82         1.70 o                         
   6  14   6         34.58         39.52         2.46 o                         
   7  14   6         12.56          5.36         1.49 o                         
   8  14   6         80.58         68.18         5.03 o                         
   9  14   6          0.57          4.70         1.38 o                         
  10  14   6         28.43         22.44         1.69 o                         
  -3  15   6          1.57          1.16         0.94 o                         
  -2  15   6         54.71         72.48         2.73 o                         
  -1  15   6          3.04          8.23         1.28 o                         
   0  15   6          6.29          4.61         1.28 o                         
   1  15   6          0.08          0.38         1.28 o                         
   2  15   6         38.52         35.08         1.98 o                         
   3  15   6          9.41         12.60         1.45 o                         
   4  15   6         15.90         16.57         1.80 o                         
   5  15   6          0.34         -0.39         1.32 o                         
   6  15   6          0.46          0.05         1.31 o                         
   7  15   6         46.03         48.56         2.38 o                         
   8  15   6          5.83          3.93         1.32 o                         
  -1  16   6          0.25         -0.34         0.89 o                         
   0  16   6         31.82         28.55         3.17 o                         
   1  16   6         29.70         30.94         1.80 o                         
   2  16   6          2.92          2.48         1.05 o                         
   3  16   6          6.21          5.92         1.44 o                         
   4  16   6         27.93         34.43         2.24 o                         
   5  16   6         58.04         68.90         3.15 o                         
   6  16   6         36.81         49.18         2.44 o                         
  -5 -12   7         31.46         26.37         3.99 o                         
  -4 -12   7          2.97          3.05         0.56 o                         
  -3 -12   7         37.12         38.99         4.38 o                         
  -2 -12   7          4.74          2.27         1.39 o                         
  -1 -12   7         42.75         52.47         4.28 o                         
   0 -12   7         48.89         40.53         3.78 o                         
   1 -12   7         84.36         94.82         6.19 o                         
  -7 -11   7          1.98          2.60         1.08 o                         
  -6 -11   7        120.29        111.61         6.44 o                         
  -5 -11   7          2.01          1.72         0.71 o                         
  -4 -11   7        240.22        247.11        10.32 o                         
  -3 -11   7         30.37         28.95         1.87 o                         
  -2 -11   7         47.91         49.82         2.66 o                         
  -1 -11   7         24.79         26.85         1.70 o                         
   0 -11   7          1.57          1.24         0.80 o                         
   1 -11   7         25.11         26.52         1.54 o                         
   2 -11   7         73.56         69.50        11.68 o                         
   3 -11   7         34.54         29.24         2.71 o                         
   4 -11   7         14.81         18.31         1.65 o                         
  -9 -10   7          5.26          3.86         0.81 o                         
  -8 -10   7          2.24          1.14         0.65 o                         
  -7 -10   7          6.00          6.71         0.86 o                         
  -6 -10   7         69.86         82.21         3.44 o                         
  -5 -10   7          1.27          1.56         0.79 o                         
  -4 -10   7          0.16          0.04         0.82 o                         
  -3 -10   7          0.18          1.95         0.90 o                         
  -2 -10   7         14.06         15.18         1.29 o                         
  -1 -10   7          9.60          7.49         1.23 o                         
   0 -10   7         23.46         16.10         1.30 o                         
   1 -10   7        148.77        149.10         9.46 o                         
   2 -10   7          0.12          0.62         1.21 o                         
   3 -10   7        162.89        168.29        10.83 o                         
   4 -10   7        144.16        153.14         9.99 o                         
   5 -10   7          6.56          5.55         2.33 o                         
 -10  -9   7         19.88         18.78         2.15 o                         
  -9  -9   7        105.92        102.10         3.68 o                         
  -8  -9   7         68.07         79.83         3.32 o                         
  -7  -9   7         40.21         46.50         2.37 o                         
  -6  -9   7          6.38          5.71         1.31 o                         
  -5  -9   7         65.67         59.88         6.66 o                         
  -4  -9   7          0.05         -0.24         7.44 o                         
  -3  -9   7          0.15          1.55         0.95 o                         
  -2  -9   7          2.57          2.70         0.92 o                         
  -1  -9   7         88.83         92.86         3.26 o                         
   0  -9   7        144.60        138.89         7.27 o                         
   1  -9   7         38.97         45.94         3.13 o                         
   2  -9   7        236.88        214.99         7.91 o                         
   3  -9   7         56.08         49.61         3.70 o                         
   4  -9   7        169.40        178.67        14.32 o                         
   5  -9   7          5.44          2.06         2.63 o                         
   6  -9   7         26.05         23.85         5.04 o                         
   7  -9   7         15.01         10.82         2.31 o                         
 -11  -8   7          0.52         -0.63         1.02 o                         
 -10  -8   7          1.52          1.41         1.16 o                         
  -9  -8   7         19.87         11.09         1.67 o                         
  -8  -8   7         88.10         84.60         3.60 o                         
  -7  -8   7         81.24         83.38         5.42 o                         
  -6  -8   7          9.63         11.41         2.41 o                         
  -5  -8   7         24.55         14.66         1.70 o                         
  -4  -8   7          1.61          2.47         4.29 o                         
  -3  -8   7        136.62        102.50         3.86 o                         
  -2  -8   7         14.59         16.75         1.26 o                         
  -1  -8   7         31.51         31.20         2.30 o                         
   0  -8   7         88.32         84.52         3.33 o                         
   1  -8   7         61.55         59.80         3.36 o                         
   2  -8   7         74.27         74.32         3.30 o                         
   3  -8   7          0.53         -1.01         1.07 o                         
   4  -8   7         34.78         39.35         4.67 o                         
   5  -8   7         10.87          3.29         4.58 o                         
   6  -8   7          2.32          0.54         2.07 o                         
   7  -8   7         30.56         33.65         3.75 o                         
   8  -8   7          0.26          0.43         1.96 o                         
 -12  -7   7          4.10          2.25         2.06 o                         
 -11  -7   7         13.66         10.04         1.61 o                         
 -10  -7   7          0.22          0.36         0.87 o                         
  -9  -7   7         67.30         78.85         4.48 o                         
  -8  -7   7        164.56        178.20         5.54 o                         
  -7  -7   7        800.73        764.46        19.02 o                         
  -6  -7   7          0.42          0.85         0.87 o                         
  -5  -7   7         21.40         14.19         4.60 o                         
  -4  -7   7          3.94          4.27         3.32 o                         
  -3  -7   7          6.40          5.56         2.28 o                         
  -2  -7   7         28.16         34.15         2.29 o                         
  -1  -7   7        271.07        260.18         7.14 o                         
   0  -7   7        184.76        170.35         4.59 o                         
   1  -7   7        161.86        138.56         4.03 o                         
   2  -7   7          7.32          9.10         3.06 o                         
   3  -7   7         30.61         30.92         3.40 o                         
   4  -7   7          5.40          5.26         2.46 o                         
   5  -7   7         37.75         44.19         2.92 o                         
   6  -7   7          2.77          0.44         2.18 o                         
   7  -7   7          4.25          1.81         1.93 o                         
   8  -7   7          5.43          4.46         2.15 o                         
   9  -7   7          0.11          0.99         1.66 o                         
 -12  -6   7          2.95          3.06         1.92 o                         
 -11  -6   7          3.91          5.02         0.94 o                         
 -10  -6   7          0.83         -0.71         0.92 o                         
  -9  -6   7         17.92         14.18         1.21 o                         
  -8  -6   7         83.24         67.00         3.12 o                         
  -7  -6   7        235.12        234.01         9.04 o                         
  -6  -6   7        393.23        362.74        10.79 o                         
  -5  -6   7         74.96         84.15         4.90 o                         
  -4  -6   7          3.13          3.23         2.64 o                         
  -3  -6   7         59.89         48.99         3.02 o                         
  -2  -6   7        147.41        153.02         4.95 o                         
  -1  -6   7         20.52         24.58         2.77 o                         
   0  -6   7         46.31         34.33         2.92 o                         
   1  -6   7        135.22        126.52         3.52 o                         
   2  -6   7        118.00        113.10         7.18 o                         
   3  -6   7        393.18        360.11         9.21 o                         
   4  -6   7        605.47        557.67        12.30 o                         
   5  -6   7          7.71          4.39         1.97 o                         
   6  -6   7          2.32          3.38         1.75 o                         
   7  -6   7        144.72        153.21         7.39 o                         
   8  -6   7         39.70         38.81         4.77 o                         
   9  -6   7         42.47         42.06         3.12 o                         
  10  -6   7         26.91         29.10         4.33 o                         
 -13  -5   7        125.30        161.15         6.87 o                         
 -12  -5   7          5.84         11.39         2.45 o                         
 -11  -5   7         20.23         17.04         1.36 o                         
 -10  -5   7         52.80         55.96         2.86 o                         
  -9  -5   7         18.90         20.56         3.59 o                         
  -8  -5   7         52.08         49.59         2.34 o                         
  -7  -5   7        507.80        479.65        10.44 o                         
  -6  -5   7         84.74         92.80         3.04 o                         
  -5  -5   7        108.30         95.94         4.39 o                         
  -4  -5   7         43.14         45.25         2.39 o                         
  -3  -5   7         46.95         53.83         3.15 o                         
  -2  -5   7         79.18         63.60         3.17 o                         
  -1  -5   7         26.28         32.04         4.02 o                         
   0  -5   7          8.18          5.37         1.34 o                         
   1  -5   7          0.62          1.32         1.53 o                         
   2  -5   7         45.94         38.61         2.44 o                         
   3  -5   7         14.53         12.17         1.79 o                         
   4  -5   7         87.89         99.66         4.49 o                         
   5  -5   7        103.07         98.17         4.93 o                         
   6  -5   7         88.37         61.53         6.59 o                         
   7  -5   7        104.98         85.66         4.11 o                         
   8  -5   7         72.85         81.51         5.05 o                         
   9  -5   7        270.92        300.54        17.14 o                         
  10  -5   7          0.03          2.26         2.04 o                         
  11  -5   7         22.12         25.73         4.23 o                         
 -13  -4   7         30.64         39.21         3.14 o                         
 -12  -4   7         44.42         50.05         4.96 o                         
 -11  -4   7         11.50          7.57         1.16 o                         
 -10  -4   7         64.15         59.24         4.79 o                         
  -9  -4   7        484.04        497.85        11.15 o                         
  -8  -4   7        144.83        144.41         4.10 o                         
  -7  -4   7          0.54          1.44         1.99 o                         
  -6  -4   7         56.47         52.01         3.19 o                         
  -5  -4   7         16.20          8.52         3.93 o                         
  -4  -4   7         19.07         21.50         1.31 o                         
  -3  -4   7         20.67         26.48         2.91 o                         
  -2  -4   7        107.28        114.58         4.00 o                         
  -1  -4   7          0.29          2.91         2.18 o                         
   0  -4   7        246.91        220.49         5.02 o                         
   1  -4   7        223.82        231.58         5.14 o                         
   2  -4   7        318.11        300.23         5.92 o                         
   3  -4   7          5.80          6.94         1.43 o                         
   4  -4   7          0.07          0.93         2.18 o                         
   5  -4   7         13.77          9.28         1.88 o                         
   6  -4   7          2.74          0.57         2.70 o                         
   7  -4   7        170.45        158.67         4.84 o                         
   8  -4   7          8.34          5.05         2.26 o                         
   9  -4   7          0.28          1.98         2.37 o                         
  10  -4   7         14.74         17.39         2.21 o                         
  11  -4   7         81.93         58.72         8.16 o                         
 -13  -3   7          6.54          4.86         1.74 o                         
 -12  -3   7         10.10          6.19         2.58 o                         
 -11  -3   7         50.08         40.18         2.33 o                         
 -10  -3   7        156.18        165.51         4.95 o                         
  -9  -3   7         78.71         75.88         2.74 o                         
  -8  -3   7        108.10        108.21         3.79 o                         
  -7  -3   7        478.33        480.92         9.71 o                         
  -6  -3   7        256.65        213.72         4.66 o                         
  -5  -3   7         25.76         21.25         3.05 o                         
  -4  -3   7          1.46         10.24         3.80 o                         
  -3  -3   7        127.39        139.79         4.93 o                         
  -2  -3   7        451.57        545.61         8.89 o                         
  -1  -3   7          3.91          2.74         2.16 o                         
   0  -3   7        208.38        244.17         5.25 o                         
   1  -3   7         13.41          8.34         1.34 o                         
   2  -3   7         20.45         20.61         2.12 o                         
   3  -3   7        182.80        179.13         3.86 o                         
   4  -3   7         79.21         94.51         2.63 o                         
   5  -3   7         64.58         46.54         2.39 o                         
   6  -3   7         42.49         37.18         2.89 o                         
   7  -3   7        543.97        520.28         9.44 o                         
   8  -3   7         16.14         17.22         2.07 o                         
   9  -3   7        197.08        179.02         5.82 o                         
  10  -3   7         66.91         80.65        12.26 o                         
  11  -3   7         72.01         65.41         6.79 o                         
  12  -3   7          6.44          8.02         3.84 o                         
 -13  -2   7        157.23        154.97         9.75 o                         
 -12  -2   7         33.38         26.53         3.49 o                         
 -11  -2   7         52.02         58.43         5.96 o                         
 -10  -2   7          0.02          0.57         3.01 o                         
  -9  -2   7        100.78         97.55         4.65 o                         
  -8  -2   7        158.97        153.88         6.56 o                         
  -7  -2   7         36.33         32.70         3.18 o                         
  -6  -2   7         13.61         15.94         3.07 o                         
  -5  -2   7        265.41        252.23         5.48 o                         
  -4  -2   7          3.59          3.22         1.77 o                         
  -3  -2   7          0.49          7.66         1.34 o                         
  -2  -2   7         84.12         70.13         2.56 o                         
  -1  -2   7          4.46         13.52         1.76 o                         
   0  -2   7          3.51          3.18         1.58 o                         
   1  -2   7        489.71        521.17         8.82 o                         
   2  -2   7        290.73        272.84         6.02 o                         
   3  -2   7        116.77        115.35         3.23 o                         
   4  -2   7          4.40          3.18         1.46 o                         
   5  -2   7         54.80         48.46         2.53 o                         
   6  -2   7          5.71          4.76         1.84 o                         
   7  -2   7         12.66          8.05         2.07 o                         
   8  -2   7         41.36         42.50         2.57 o                         
   9  -2   7        117.33        109.76         4.05 o                         
  10  -2   7          0.35          1.81         2.34 o                         
  11  -2   7         93.71         98.63         7.39 o                         
 -13  -1   7         44.98         51.52         5.14 o                         
 -12  -1   7         18.11         30.08         2.53 o                         
 -11  -1   7        299.56        291.46        15.34 o                         
 -10  -1   7        243.14        248.81         7.56 o                         
  -9  -1   7          5.36          1.30         3.70 o                         
  -8  -1   7         13.62         10.22         2.58 o                         
  -7  -1   7         77.88         82.04         4.38 o                         
  -6  -1   7        364.75        402.59         6.95 o                         
  -5  -1   7        606.80        664.51        10.19 o                         
  -4  -1   7          5.10          7.55         2.51 o                         
  -3  -1   7       1009.06       1145.15        19.24 o                         
  -2  -1   7       2034.66       2177.70        32.57 o                         
  -1  -1   7        490.71        596.87        10.20 o                         
   0  -1   7       6583.19       6795.68        90.29 o                         
   1  -1   7       1456.06       1479.92        21.09 o                         
   2  -1   7        108.46        104.99         3.59 o                         
   3  -1   7        155.58        141.47         4.05 o                         
   4  -1   7        249.31        259.65         5.58 o                         
   5  -1   7        405.07        428.92         6.09 o                         
   6  -1   7          1.12          0.40         1.56 o                         
   7  -1   7          0.37          1.71         1.68 o                         
   8  -1   7         78.81         80.62         4.02 o                         
   9  -1   7         49.97         50.28         2.95 o                         
  10  -1   7         61.45         68.31         2.79 o                         
  11  -1   7          9.88          7.36         1.01 o                         
  12  -1   7         59.64         64.93         6.14 o                         
  13  -1   7          6.22          3.81         3.43 o                         
 -13   0   7         36.07         57.39         5.28 o                         
 -12   0   7         93.41         81.07         9.94 o                         
 -11   0   7        117.89        102.36         6.23 o                         
 -10   0   7        258.77        220.38         6.67 o                         
  -9   0   7          0.05          0.18         2.05 o                         
  -8   0   7        235.50        242.79         8.66 o                         
  -7   0   7         94.48         94.31         4.35 o                         
  -6   0   7         12.26         12.49         2.08 o                         
  -5   0   7         67.82         44.04         2.17 o                         
  -4   0   7        517.95        484.55         8.85 o                         
  -3   0   7        503.16        563.61        11.77 o                         
  -2   0   7        500.40        544.94        10.15 o                         
  -1   0   7        111.49         97.70         3.98 o                         
   0   0   7        120.43        141.06         3.91 o                         
   1   0   7        507.88        561.56         9.74 o                         
   2   0   7          6.02         -0.15         1.62 o                         
   3   0   7        551.97        575.78         9.49 o                         
   4   0   7          8.54         16.54         1.58 o                         
   5   0   7        236.15        256.46         4.81 o                         
   6   0   7         39.08         34.15         1.97 o                         
   7   0   7          2.02          0.82         1.39 o                         
   8   0   7         14.58         10.71         1.01 o                         
   9   0   7        401.13        385.55         7.11 o                         
  10   0   7          0.72          1.01         1.10 o                         
  11   0   7         16.69         18.53         2.70 o                         
  12   0   7         15.42         15.36         1.16 o                         
  13   0   7         35.54         38.30         2.07 o                         
 -13   1   7         22.76         21.26         3.80 o                         
 -12   1   7         10.13         13.06         3.20 o                         
 -11   1   7        230.82        240.35        11.06 o                         
 -10   1   7          6.06          6.48         3.63 o                         
  -9   1   7         19.45         15.83         7.68 o                         
  -8   1   7        336.26        358.87        15.15 o                         
  -7   1   7        190.32        182.24         4.64 o                         
  -6   1   7        786.04        727.42        12.98 o                         
  -5   1   7        431.73        467.34        10.14 o                         
  -4   1   7        177.16        175.33         5.14 o                         
  -3   1   7       1456.88       1371.77        23.46 o                         
  -2   1   7       1023.24       1124.20        19.66 o                         
  -1   1   7         66.92         63.89         2.65 o                         
   0   1   7        246.39        231.96         4.93 o                         
   1   1   7         27.47         22.72         2.01 o                         
   2   1   7       1343.08       1266.43        18.71 o                         
   3   1   7       1729.60       1636.79        22.99 o                         
   4   1   7        445.32        466.14         9.19 o                         
   5   1   7        210.37        217.29         4.82 o                         
   6   1   7         44.02         32.07         1.81 o                         
   7   1   7          0.44         -0.17         1.60 o                         
   8   1   7        161.59        173.05         4.47 o                         
   9   1   7          7.54         11.42         2.57 o                         
  10   1   7          6.49          5.95         0.95 o                         
  11   1   7        154.30        169.95         4.35 o                         
  12   1   7         17.98         25.65         1.52 o                         
  13   1   7          6.01          6.70         1.28 o                         
 -13   2   7         54.08         53.95        12.70 o                         
 -12   2   7         33.74         37.34         4.88 o                         
 -11   2   7         84.79        125.92        13.29 o                         
 -10   2   7         87.92         93.08        12.25 o                         
  -9   2   7        217.32        242.42        17.83 o                         
  -8   2   7         38.87         59.45         2.91 o                         
  -7   2   7        133.33        115.85         4.26 o                         
  -6   2   7         41.62         34.96         2.72 o                         
  -5   2   7         74.04         62.32         3.27 o                         
  -4   2   7          7.05          6.28         2.49 o                         
  -3   2   7         76.02         71.05         3.20 o                         
  -2   2   7        290.84        291.84        10.62 o                         
  -1   2   7        324.17        364.53         7.73 o                         
   0   2   7          5.83          9.22         1.72 o                         
   1   2   7        693.59        830.36        13.50 o                         
   2   2   7        723.11        847.12        13.92 o                         
   3   2   7        497.96        545.40         9.24 o                         
   4   2   7        107.57        147.79         3.18 o                         
   5   2   7        617.61        704.90        11.95 o                         
   6   2   7        712.22        742.96        12.08 o                         
   7   2   7         23.65         13.10         1.93 o                         
   8   2   7         93.65         88.00         2.72 o                         
   9   2   7         71.64         79.54         3.17 o                         
  10   2   7         51.41         50.31         1.94 o                         
  11   2   7         10.08         12.83         1.19 o                         
  12   2   7          1.89          1.86         0.86 o                         
  13   2   7          0.19          0.42         0.73 o                         
  14   2   7          0.01          0.33         0.70 o                         
 -13   3   7          0.59         -4.09         6.66 o                         
 -12   3   7        315.74        343.84        19.35 o                         
 -11   3   7          0.27          4.53         2.39 o                         
 -10   3   7         47.33         47.67        12.65 o                         
  -9   3   7         52.19         45.92         4.99 o                         
  -8   3   7         38.95         45.87         6.10 o                         
  -7   3   7         28.21         33.88         3.63 o                         
  -6   3   7         81.86         74.00         3.50 o
[truncated: 347,979 more chars]
