# Supplementary material for: Insights into [(2-phen­oxy­phen­yl)lithium(THF)(TMEDA)] and diphenyl ether: structural influence of metalation on the aromatic system
Source: Acta Crystallogr E Crystallogr Commun. 2026 May 7;82(Pt 6):567–71. doi: 10.1107/S2056989026002756 (PMC13238997; doi:10.1107/S2056989026002756)
Supplement: Supplementary file 3 [file e-82-00567-2sup3.hkl]

data_2
#mo_b3569_0m                                                                
_shelx_title ' mo_b3569_0m_a.res in P2(1)2(1)2(1)'                              
_shelx_refln_list_code          4                                               
_shelx_F_calc_maximum      108.04                                               
_exptl_crystal_F_000       360.00                                               
_reflns_d_resolution_high  0.6494                                               
                                                                                
loop_                                                                           
 _space_group_symop_operation_xyz                                               
 'x, y, z'                                                                      
 '-x+1/2, -y, z+1/2'                                                            
 '-x, y+1/2, -z+1/2'                                                            
 'x+1/2, -y+1/2, -z'                                                            
                                                                                
_cell_length_a     5.6154                                                       
_cell_length_b     7.7194                                                       
_cell_length_c    20.8845                                                       
_cell_angle_alpha  90.000                                                       
_cell_angle_beta   90.000                                                       
_cell_angle_gamma  90.000                                                       
                                                                                
_shelx_F_squared_multiplier     1.000                                           
                                                                                
loop_                                                                           
 _refln_index_h                                                                 
 _refln_index_k                                                                 
 _refln_index_l                                                                 
 _refln_F_squared_calc                                                          
 _refln_F_squared_meas                                                          
 _refln_F_squared_sigma                                                         
 _refln_observed_status                                                         
   2   0   0         34.80         36.26         1.94 o                         
   4   0   0        231.96        241.25         5.64 o                         
   6   0   0        623.98        626.19        13.54 o                         
   8   0   0          0.93          1.96         1.02 o                         
   1   1   0         38.95         42.50         0.81 o                         
   2   1   0          4.19          4.84         0.70 o                         
   3   1   0          0.43          0.03         1.02 o                         
   4   1   0        142.62        136.87         2.47 o                         
   5   1   0        596.81        609.43        10.04 o                         
   6   1   0          0.58          1.28         0.34 o                         
   7   1   0          0.71          0.91         1.15 o                         
   8   1   0         22.46         27.43         1.50 o                         
   0   2   0         82.21         90.68         4.18 o                         
   1   2   0         86.30         90.70         1.09 o                         
   2   2   0          3.34          1.78         0.76 o                         
   3   2   0       1518.54       1662.70        16.83 o                         
   4   2   0        281.45        284.80         5.03 o                         
   5   2   0         11.12         11.58         2.21 o                         
   6   2   0          8.22          8.53         0.81 o                         
   7   2   0          6.40          1.90         1.96 o                         
   8   2   0         15.24         16.07         1.31 o                         
   1   3   0         66.68         69.83         1.11 o                         
   2   3   0        813.67        903.57         9.48 o                         
   3   3   0          3.54          3.86         1.32 o                         
   4   3   0          0.46         10.31         4.39 o                         
   5   3   0          0.63          0.66         0.87 o                         
   6   3   0         16.59         13.86         0.90 o                         
   7   3   0         32.98         35.30         1.62 o                         
   8   3   0         53.52         57.68         5.31 o                         
   0   4   0        137.64        159.53         3.19 o                         
   1   4   0        202.13        253.39         3.51 o                         
   2   4   0          3.77          4.44         1.20 o                         
   3   4   0          8.94          3.43         2.15 o                         
   4   4   0         71.60         54.61         1.93 o                         
   5   4   0          1.75          1.64         0.29 o                         
   6   4   0         32.34         29.94         1.39 o                         
   7   4   0          0.70          1.25         1.19 o                         
   8   4   0          5.75          6.88         1.47 o                         
   1   5   0        313.78        346.64         4.59 o                         
   2   5   0        427.35        433.85         4.93 o                         
   3   5   0          5.66          4.05         1.56 o                         
   4   5   0        330.89        281.07         4.96 o                         
   5   5   0         35.64         29.18         1.24 o                         
   6   5   0         14.53         13.75         1.67 o                         
   7   5   0          6.24          5.32         1.14 o                         
   0   6   0        232.57        206.79         5.81 o                         
   1   6   0        226.42        222.70         5.70 o                         
   2   6   0         32.82         29.66         1.62 o                         
   3   6   0          3.11          2.33         1.20 o                         
   4   6   0        141.64        133.82         2.26 o                         
   5   6   0          4.58          4.37         0.70 o                         
   6   6   0         17.25         15.77         1.48 o                         
   7   6   0         45.69         44.24         2.63 o                         
   1   7   0        192.69        187.54         3.23 o                         
   2   7   0          4.86          2.65         1.20 o                         
   3   7   0          8.82          6.93         0.73 o                         
   4   7   0        130.62        129.77         2.55 o                         
   5   7   0        167.61        165.61         4.43 o                         
   6   7   0         11.21          9.14         2.07 o                         
   0   8   0        122.00        116.39         2.85 o                         
   1   8   0        111.31        108.86         3.47 o                         
   2   8   0         22.12         20.34         0.89 o                         
   3   8   0         85.98         83.69         2.37 o                         
   4   8   0         56.33         58.86         1.35 o                         
   5   8   0          6.89          5.53         1.01 o                         
   6   8   0         83.22         86.73         5.08 o                         
   1   9   0         46.36         49.03         2.16 o                         
   2   9   0          9.83         11.66         1.20 o                         
   3   9   0          7.96          9.48         0.72 o                         
   4   9   0         53.06         55.04         2.39 o                         
   5   9   0        144.43        143.43         4.92 o                         
   0  10   0         63.49         58.12         3.14 o                         
   1  10   0         67.91         67.97         1.63 o                         
   2  10   0          0.37          0.37         0.80 o                         
   3  10   0         43.47         39.92         2.50 o                         
   4  10   0          3.10          3.49         0.97 o                         
   1  11   0          5.69          6.93         0.83 o                         
   2  11   0         20.31         21.37         1.37 o                         
   3  11   0         11.07         11.32         1.97 o                         
   1   0   1        215.77        223.84         1.99 o                         
   2   0   1        314.24        309.61         3.41 o                         
   3   0   1         90.30        104.20         1.82 o                         
   4   0   1         98.11         86.43         3.12 o                         
   5   0   1        110.72        105.61         2.68 o                         
   6   0   1        507.22        497.92         8.31 o                         
   7   0   1         16.97         18.19         1.31 o                         
   8   0   1         10.16         10.50         1.01 o                         
  -8   1   1         40.37         41.61         2.37 o                         
  -7   1   1          2.72          2.33         0.66 o                         
  -6   1   1         41.14         37.79         1.19 o                         
  -5   1   1        620.13        611.87         9.98 o                         
  -4   1   1        158.68        148.69         3.65 o                         
  -3   1   1         24.59         24.18         0.78 o                         
  -2   1   1        222.49        215.91         2.60 o                         
  -1   1   1       3392.06       3463.75        32.53 o                         
   0   1   1        189.14        195.75         1.95 o                         
   1   1   1       3393.60       3492.16        33.32 o                         
   2   1   1        222.66        220.26         2.37 o                         
   3   1   1         24.51         23.49         0.93 o                         
   4   1   1        159.05        149.09         3.51 o                         
   5   1   1        620.06        611.78         7.72 o                         
   6   1   1         41.08         40.00         1.43 o                         
   7   1   1          2.74          3.03         0.92 o                         
   8   1   1         40.26         43.37         2.62 o                         
  -8   2   1          5.57          4.88         1.02 o                         
  -7   2   1          7.02          8.17         0.89 o                         
  -6   2   1         21.33         22.54         1.38 o                         
  -5   2   1         29.82         28.46         1.52 o                         
  -4   2   1         34.93         38.43         1.67 o                         
  -3   2   1        297.17        333.26         4.18 o                         
  -2   2   1        415.15        444.63         4.11 o                         
  -1   2   1        997.08       1012.35        10.09 o                         
   0   2   1        747.92        862.36         9.33 o                         
   1   2   1        998.11       1023.15         9.20 o                         
   2   2   1        415.36        448.33         5.00 o                         
   3   2   1        297.24        337.61         3.95 o                         
   4   2   1         34.82         41.66         1.87 o                         
   5   2   1         29.83         30.27         2.07 o                         
   6   2   1         21.39         21.12         1.09 o                         
   7   2   1          7.03          8.36         0.70 o                         
   8   2   1          5.57          6.50         0.87 o                         
  -8   3   1          1.26          1.63         0.90 o                         
  -7   3   1          2.83          1.34         0.82 o                         
  -6   3   1         43.10         37.20         1.52 o                         
  -5   3   1         16.79         14.10         0.49 o                         
  -4   3   1        172.15        179.05         3.79 o                         
  -3   3   1         86.20         82.34         2.10 o                         
  -2   3   1        901.87       1042.97        10.65 o                         
  -1   3   1        266.70        288.90         3.47 o                         
   0   3   1        234.46        264.07         3.05 o                         
   1   3   1        267.14        290.61         3.43 o                         
   2   3   1        901.44       1051.26        10.95 o                         
   3   3   1         86.18         83.65         1.59 o                         
   4   3   1        172.11        182.97         2.75 o                         
   5   3   1         16.87         15.49         2.22 o                         
   6   3   1         43.14         43.62         1.66 o                         
   7   3   1          2.80          2.76         0.61 o                         
   8   3   1          1.26          0.76         1.23 o                         
  -8   4   1          0.63          2.94         1.06 o                         
  -7   4   1         63.02         69.52         3.24 o                         
  -6   4   1         31.66         33.86         1.29 o                         
  -5   4   1          9.86          8.75         0.70 o                         
  -4   4   1         53.26         46.43         1.94 o                         
  -3   4   1         54.48         52.47         1.38 o                         
  -2   4   1         10.04         10.88         1.41 o                         
  -1   4   1         49.14         59.86         1.43 o                         
   0   4   1        119.88        131.85         1.80 o                         
   1   4   1         49.15         61.18         1.20 o                         
   2   4   1         10.02         10.66         1.41 o                         
   3   4   1         54.58         53.83         2.11 o                         
   4   4   1         53.10         46.05         2.32 o                         
   5   4   1          9.92         11.19         0.83 o                         
   6   4   1         31.60         34.73         1.66 o                         
   7   4   1         63.06         70.86         2.31 o                         
   8   4   1          0.62          2.54         1.75 o                         
  -7   5   1         14.47          7.72         1.87 o                         
  -6   5   1          2.23          2.04         0.85 o                         
  -5   5   1         25.74         23.20         1.80 o                         
  -4   5   1         71.37         53.73         2.39 o                         
  -3   5   1         60.99         70.16         1.79 o                         
  -2   5   1         37.64         41.17         1.59 o                         
  -1   5   1         47.33         42.64         1.40 o                         
   0   5   1         60.65         51.32         1.70 o                         
   1   5   1         47.51         44.85         1.32 o                         
   2   5   1         37.54         39.94         1.79 o                         
   3   5   1         61.17         69.04         3.12 o                         
   4   5   1         71.39         54.31         2.46 o                         
   5   5   1         25.70         22.67         1.29 o                         
   6   5   1          2.22          1.66         0.47 o                         
   7   5   1         14.53         13.73         1.56 o                         
  -7   6   1          2.67          5.80         2.15 o                         
  -6   6   1         12.30         11.05         1.49 o                         
  -5   6   1         34.63         30.65         1.20 o                         
  -4   6   1         62.09         54.24         1.24 o                         
  -3   6   1        110.47         92.88         3.03 o                         
  -2   6   1        161.48        163.81         3.26 o                         
  -1   6   1        323.16        315.63         4.07 o                         
   0   6   1         29.08         25.54         2.86 o                         
   1   6   1        323.03        317.93         5.52 o                         
   2   6   1        161.38        160.29         4.47 o                         
   3   6   1        110.33         94.16         1.82 o                         
   4   6   1         62.08         54.29         1.26 o                         
   5   6   1         34.55         33.11         1.30 o                         
   6   6   1         12.23         12.90         1.34 o                         
   7   6   1          2.67          1.24         1.38 o                         
  -6   7   1         16.33         19.92         1.88 o                         
  -5   7   1         69.91         72.01         2.54 o                         
  -4   7   1         32.91         28.84         0.91 o                         
  -3   7   1         14.48         12.96         1.01 o                         
  -2   7   1         55.21         55.41         2.30 o                         
  -1   7   1        267.24        262.27         3.79 o                         
   0   7   1         30.54         28.61         1.84 o                         
   1   7   1        267.04        266.06         4.48 o                         
   2   7   1         55.16         51.10         2.41 o                         
   3   7   1         14.49         11.88         0.83 o                         
   4   7   1         33.08         27.74         0.90 o                         
   5   7   1         69.87         73.33         3.10 o                         
   6   7   1         16.34         16.56         2.44 o                         
  -6   8   1         42.80         48.95         4.79 o                         
  -5   8   1         29.67         30.18         2.14 o                         
  -4   8   1         29.55         33.39         2.12 o                         
  -3   8   1          8.69          9.86         0.68 o                         
  -2   8   1         77.86         69.51         1.84 o                         
  -1   8   1        127.64        118.10         2.42 o                         
   0   8   1        852.51        820.39        10.01 o                         
   1   8   1        127.77        115.71         2.29 o                         
   2   8   1         77.81         72.28         1.59 o                         
   3   8   1          8.69          9.70         0.75 o                         
   4   8   1         29.58         29.15         1.40 o                         
   5   8   1         29.68         35.79         2.05 o                         
   6   8   1         42.69         45.05         2.82 o                         
  -5   9   1        106.98        111.19         3.94 o                         
  -4   9   1          6.79          7.74         1.50 o                         
  -3   9   1          1.72          1.98         0.79 o                         
  -2   9   1         60.89         57.58         1.77 o                         
  -1   9   1        101.71        101.01         2.42 o                         
   0   9   1        143.37        144.80         2.31 o                         
   1   9   1        101.85        100.45         2.07 o                         
   2   9   1         61.03         60.59         1.93 o                         
   3   9   1          1.70          2.10         0.59 o                         
   4   9   1          6.80          5.71         1.06 o                         
   5   9   1        107.11        111.38         4.03 o                         
  -4  10   1          5.88          3.32         1.75 o                         
  -3  10   1         25.44         26.35         1.63 o                         
  -2  10   1          7.61          7.90         1.21 o                         
  -1  10   1         23.26         21.94         1.02 o                         
   0  10   1          1.89          3.28         0.42 o                         
   1  10   1         23.22         23.16         1.12 o                         
   2  10   1          7.62          7.59         0.60 o                         
   3  10   1         25.37         28.66         1.59 o                         
   4  10   1          5.88          4.99         1.20 o                         
  -3  11   1         69.13         69.47         5.11 o                         
  -2  11   1         31.66         33.13         1.37 o                         
  -1  11   1          5.29          3.67         0.71 o                         
   0  11   1         15.89         17.99         1.34 o                         
   1  11   1          5.31          5.62         0.88 o                         
   2  11   1         31.68         32.54         1.53 o                         
   3  11   1         69.02         70.85         2.77 o                         
   0   0   2         69.27         65.42         2.68 o                         
   1   0   2       4460.21       4541.94        46.44 o                         
   2   0   2          3.27          2.73         0.41 o                         
   3   0   2          0.77          2.65         0.81 o                         
   4   0   2         27.35         21.61         1.22 o                         
   5   0   2        124.38        121.40         3.11 o                         
   6   0   2          0.62          0.92         0.49 o                         
   7   0   2          3.01          1.70         0.97 o                         
   8   0   2          6.41          6.46         2.03 o                         
  -8   1   2          2.90          3.05         1.30 o                         
  -7   1   2          4.54          4.91         0.58 o                         
  -6   1   2          0.27         -0.13         0.36 o                         
  -5   1   2        109.78        105.24         2.50 o                         
  -4   1   2          0.53          1.49         1.69 o                         
  -3   1   2        120.08        120.72         1.97 o                         
  -2   1   2        926.01        964.53         8.58 o                         
  -1   1   2       2574.30       2691.56        22.78 o                         
   0   1   2        276.62        286.23         2.68 o                         
   1   1   2       2574.63       2660.13        22.14 o                         
   2   1   2        925.56        973.91         7.92 o                         
   3   1   2        120.20        121.97         2.50 o                         
   4   1   2          0.53          1.56         0.85 o                         
   5   1   2        109.92        111.26         2.27 o                         
   6   1   2          0.27         -0.54         1.03 o                         
   7   1   2          4.52          5.70         0.96 o                         
   8   1   2          2.89          2.97         0.81 o                         
  -8   2   2          4.31          3.55         0.73 o                         
  -7   2   2         34.73         34.43         2.17 o                         
  -6   2   2         13.92         12.22         0.73 o                         
  -5   2   2         61.82         54.31         1.68 o                         
  -4   2   2         42.31         33.00         0.98 o                         
  -3   2   2        521.05        523.95         5.89 o                         
  -2   2   2        270.34        292.25         3.18 o                         
  -1   2   2        608.45        596.72         6.26 o                         
   0   2   2        406.29        436.31         4.82 o                         
   1   2   2        609.20        608.86         6.14 o                         
   2   2   2        270.90        299.04         3.65 o                         
   3   2   2        520.76        533.84         5.32 o                         
   4   2   2         42.34         36.59         1.59 o                         
   5   2   2         61.68         54.40         3.92 o                         
   6   2   2         13.96         13.55         1.06 o                         
   7   2   2         34.76         36.81         1.32 o                         
   8   2   2          4.32          6.26         1.60 o                         
  -8   3   2         12.53         17.01         1.87 o                         
  -7   3   2         28.10         29.66         1.44 o                         
  -6   3   2         44.87         45.05         2.71 o                         
  -5   3   2          4.15          3.72         1.84 o                         
  -4   3   2          6.52          5.54         1.39 o                         
  -3   3   2         27.98         26.74         1.47 o                         
  -2   3   2         99.27        114.29         2.70 o                         
  -1   3   2        286.32        311.57         3.07 o                         
   0   3   2        222.90        230.87         3.28 o                         
   1   3   2        286.18        320.88         3.48 o                         
   2   3   2         99.30        114.63         1.80 o                         
   3   3   2         28.02         29.86         0.84 o                         
   4   3   2          6.59          7.06         1.26 o                         
   5   3   2          4.13          5.57         1.08 o                         
   6   3   2         44.87         44.57         2.75 o                         
   7   3   2         28.15         30.73         1.48 o                         
   8   3   2         12.54         15.22         1.28 o                         
  -8   4   2          5.33          6.26         2.23 o                         
  -7   4   2         50.26         51.93         2.26 o                         
  -6   4   2          1.82          1.56         0.61 o                         
  -5   4   2          6.56          4.32         0.65 o                         
  -4   4   2         14.52         20.30         1.45 o                         
  -3   4   2         68.54         54.07         2.21 o                         
  -2   4   2         93.62         91.05         1.97 o                         
  -1   4   2        532.78        584.45         5.55 o                         
   0   4   2          8.02          7.26         0.66 o                         
   1   4   2        533.00        601.80         6.44 o                         
   2   4   2         93.32         86.45         1.96 o                         
   3   4   2         68.40         55.60         1.82 o                         
   4   4   2         14.55         20.20         2.31 o                         
   5   4   2          6.54          5.11         0.60 o                         
   6   4   2          1.83          0.49         0.66 o                         
   7   4   2         50.28         59.03         2.19 o                         
   8   4   2          5.32          4.47         1.15 o                         
  -7   5   2          2.08          2.60         0.92 o                         
  -6   5   2          6.99          5.07         0.91 o                         
  -5   5   2         13.33         10.43         1.83 o                         
  -4   5   2         16.72         22.59         1.26 o                         
  -3   5   2         47.48         44.20         1.84 o                         
  -2   5   2        124.86        127.82         2.58 o                         
  -1   5   2         23.09         27.92         0.86 o                         
   0   5   2          2.44          3.21         0.54 o                         
   1   5   2         23.17         27.13         1.32 o                         
   2   5   2        124.68        128.01         2.05 o                         
   3   5   2         47.41         43.30         1.52 o                         
   4   5   2         16.77         24.30         1.42 o                         
   5   5   2         13.27         11.20         0.77 o                         
   6   5   2          6.97          7.73         0.77 o                         
   7   5   2          2.09          1.93         1.38 o                         
  -7   6   2         11.93         12.51         1.65 o                         
  -6   6   2         12.65         12.31         1.57 o                         
  -5   6   2         22.57         22.60         1.57 o                         
  -4   6   2         88.44         87.65         2.68 o                         
  -3   6   2         32.19         33.95         3.88 o                         
  -2   6   2        160.96        156.20         3.26 o                         
  -1   6   2          4.69          4.81         1.02 o                         
   0   6   2          1.69          1.46         1.73 o                         
   1   6   2          4.64          5.35         1.09 o                         
   2   6   2        161.03        157.60         3.80 o                         
   3   6   2         32.13         34.34         2.66 o                         
   4   6   2         88.30         91.92         2.30 o                         
   5   6   2         22.64         19.38         1.29 o                         
   6   6   2         12.65         13.39         1.07 o                         
   7   6   2         11.91         12.96         1.73 o                         
  -6   7   2         35.15         43.11         3.07 o                         
  -5   7   2         51.84         50.21         2.04 o                         
  -4   7   2         31.85         30.15         1.35 o                         
  -3   7   2         42.35         40.92         1.51 o                         
  -2   7   2         37.78         38.27         1.91 o                         
  -1   7   2         45.78         46.31         1.24 o                         
   0   7   2          7.99          7.30         1.10 o                         
   1   7   2         45.74         47.66         2.31 o                         
   2   7   2         37.72         38.20         2.41 o                         
   3   7   2         42.35         39.13         1.07 o                         
   4   7   2         31.87         31.55         1.50 o                         
   5   7   2         51.85         51.38         1.65 o                         
   6   7   2         35.09         37.53         2.39 o                         
  -6   8   2        147.60        155.79         7.08 o                         
  -5   8   2         34.87         33.92         1.99 o                         
  -4   8   2          4.10          3.10         0.48 o                         
  -3   8   2          6.57          6.35         0.77 o                         
  -2   8   2          1.14          0.61         0.32 o                         
  -1   8   2          3.52          3.12         0.51 o                         
   0   8   2         69.49         68.45         1.46 o                         
   1   8   2          3.53          3.71         0.34 o                         
   2   8   2          1.13          0.59         0.35 o                         
   3   8   2          6.59          6.28         0.78 o                         
   4   8   2          4.08          3.95         0.94 o                         
   5   8   2         34.94         38.46         3.21 o                         
   6   8   2        147.59        153.46         6.41 o                         
  -5   9   2          1.75          2.25         0.94 o                         
  -4   9   2         52.65         56.52         3.04 o                         
  -3   9   2         10.59         12.28         0.99 o                         
  -2   9   2          6.17          6.09         0.61 o                         
  -1   9   2         10.52          9.91         0.82 o                         
   0   9   2         74.94         75.52         2.03 o                         
   1   9   2         10.48         10.22         0.62 o                         
   2   9   2          6.16          5.32         0.65 o                         
   3   9   2         10.61         10.18         0.81 o                         
   4   9   2         52.64         55.74         2.59 o                         
   5   9   2          1.75          0.81         1.12 o                         
  -4  10   2          4.62          6.82         1.49 o                         
  -3  10   2         23.82         21.60         1.43 o                         
  -2  10   2         32.04         29.69         1.45 o                         
  -1  10   2          2.07          2.01         0.69 o                         
   0  10   2         34.72         37.78         1.25 o                         
   1  10   2          2.08          1.95         0.60 o                         
   2  10   2         32.14         33.63         1.57 o                         
   3  10   2         23.85         25.97         1.54 o                         
   4  10   2          4.62          4.88         1.29 o                         
  -3  11   2         12.79         10.57         1.60 o                         
  -2  11   2          1.98          1.68         0.47 o                         
  -1  11   2          3.97          4.60         1.08 o                         
   0  11   2          4.30          4.69         0.56 o                         
   1  11   2          3.97          2.65         1.12 o                         
   2  11   2          1.99          0.74         1.14 o                         
   3  11   2         12.82         13.69         1.38 o                         
   1   0   3        908.08        932.92         6.89 o                         
   2   0   3       1107.06       1174.27        10.39 o                         
   3   0   3         27.37         22.68         0.75 o                         
   4   0   3          0.63          0.23         0.94 o                         
   5   0   3        226.58        220.90         4.56 o                         
   6   0   3        131.52        124.59         3.20 o                         
   7   0   3         23.13         23.33         1.30 o                         
   8   0   3         42.41         47.02         2.56 o                         
  -8   1   3          9.48         11.45         2.40 o                         
  -7   1   3         44.37         47.78         1.87 o                         
  -6   1   3        184.76        188.45         3.65 o                         
  -5   1   3        309.94        285.79         4.91 o                         
  -4   1   3        259.63        243.70         3.63 o                         
  -3   1   3        203.11        231.35         3.38 o                         
  -2   1   3        282.69        297.08         3.14 o                         
  -1   1   3        405.56        417.45         5.97 o                         
   0   1   3       1488.37       1482.98        12.50 o                         
   1   1   3        405.23        413.42         3.71 o                         
   2   1   3        283.01        298.63         3.09 o                         
   3   1   3        202.71        240.27         2.75 o                         
   4   1   3        259.64        248.27         3.40 o                         
   5   1   3        309.91        295.84         4.45 o                         
   6   1   3        184.90        192.08         4.69 o                         
   7   1   3         44.29         44.59         2.60 o                         
   8   1   3          9.48         11.26         1.43 o                         
  -8   2   3          5.85          3.46         1.35 o                         
  -7   2   3         15.66         16.31         1.55 o                         
  -6   2   3         21.21         20.50         1.14 o                         
  -5   2   3        123.20        119.25         2.88 o                         
  -4   2   3         38.81         31.35         2.10 o                         
  -3   2   3        451.86        493.79         7.99 o                         
  -2   2   3         82.13         89.27         2.21 o                         
  -1   2   3       1107.12       1161.50        11.53 o                         
   0   2   3         38.62         37.31         0.90 o                         
   1   2   3       1107.90       1173.73        10.49 o                         
   2   2   3         82.06         92.11         2.15 o                         
   3   2   3        451.94        500.46         5.11 o                         
   4   2   3         38.71         34.54         1.65 o                         
   5   2   3        123.30        121.41         3.81 o                         
   6   2   3         21.22         22.05         1.87 o                         
   7   2   3         15.68         18.12         1.32 o                         
   8   2   3          5.90          7.82         0.89 o                         
  -8   3   3         15.97         17.98         2.04 o                         
  -7   3   3          5.15          5.17         1.08 o                         
  -6   3   3         19.99         21.86         0.99 o                         
  -5   3   3         11.58         11.38         1.85 o                         
  -4   3   3         14.78         10.96         1.51 o                         
  -3   3   3          9.57         19.94         3.73 o                         
  -2   3   3        135.03        141.89         2.04 o                         
  -1   3   3        221.70        228.54         3.48 o                         
   0   3   3        327.08        329.41         3.60 o                         
   1   3   3        221.72        231.82         2.77 o                         
   2   3   3        135.20        143.90         2.52 o                         
   3   3   3          9.58         24.56         3.66 o                         
   4   3   3         14.78         12.38         1.57 o                         
   5   3   3         11.57         11.55         0.92 o                         
   6   3   3         20.13         21.56         1.33 o                         
   7   3   3          5.15          5.08         0.87 o                         
   8   3   3         15.96         16.77         1.65 o                         
  -8   4   3          6.55          6.22         1.34 o                         
  -7   4   3          5.53          4.48         1.63 o                         
  -6   4   3         18.98         19.32         1.05 o                         
  -5   4   3         27.68         23.66         1.43 o                         
  -4   4   3         33.75         35.00         1.43 o                         
  -3   4   3         48.58         45.58         1.66 o                         
  -2   4   3          0.73          0.62         0.74 o                         
  -1   4   3        519.73        588.61         5.92 o                         
   0   4   3          2.04          0.16         0.72 o                         
   1   4   3        519.73        613.70         6.71 o                         
   2   4   3          0.73          0.81         1.44 o                         
   3   4   3         48.64         47.33         1.70 o                         
   4   4   3         33.87         35.30         1.49 o                         
   5   4   3         27.62         25.41         1.33 o                         
   6   4   3         18.98         21.75         1.10 o                         
   7   4   3          5.53          3.60         0.80 o                         
   8   4   3          6.52          5.85         1.26 o                         
  -7   5   3          8.61          9.59         1.42 o                         
  -6   5   3         38.53         40.87         3.15 o                         
  -5   5   3         41.14         44.38         2.10 o                         
  -4   5   3        170.26        141.21         4.51 o                         
  -3   5   3        164.65        141.28         2.58 o                         
  -2   5   3        339.44        353.48         4.74 o                         
  -1   5   3         74.67         76.48         2.11 o                         
   0   5   3         20.11         17.77         1.46 o                         
   1   5   3         74.72         75.52         1.89 o                         
   2   5   3        339.78        357.02         4.69 o                         
   3   5   3        164.76        147.36         3.70 o                         
   4   5   3        170.19        148.91         4.34 o                         
   5   5   3         41.15         45.12         1.47 o                         
   6   5   3         38.59         39.52         2.12 o                         
   7   5   3          8.57          9.84         1.64 o                         
  -7   6   3         46.30         47.37         2.74 o                         
  -6   6   3         24.60         32.28         2.05 o                         
  -5   6   3         42.75         43.21         2.08 o                         
  -4   6   3         88.83         85.25         2.06 o                         
  -3   6   3         63.26         62.79         2.75 o                         
  -2   6   3         92.06         86.78         3.21 o                         
  -1   6   3        230.17        227.27         4.01 o                         
   0   6   3         40.09         45.32         1.90 o                         
   1   6   3        229.75        241.73         5.26 o                         
   2   6   3         92.05         89.58         3.47 o                         
   3   6   3         63.47         63.23         2.11 o                         
   4   6   3         88.85         86.90         1.83 o                         
   5   6   3         42.60         42.55         1.36 o                         
   6   6   3         24.60         29.43         2.29 o                         
   7   6   3         46.18         53.56         5.44 o                         
  -6   7   3          1.67          0.58         1.80 o                         
  -5   7   3         46.88         43.01         2.19 o                         
  -4   7   3         11.43         11.20         0.80 o                         
  -3   7   3         17.77         17.56         0.96 o                         
  -2   7   3         98.09         96.13         4.28 o                         
  -1   7   3        622.98        584.57         6.94 o                         
   0   7   3          3.62          2.69         0.84 o                         
   1   7   3        622.89        589.47         6.43 o                         
   2   7   3         98.17         99.80         2.96 o                         
   3   7   3         17.85         18.83         0.73 o                         
   4   7   3         11.45          9.72         1.57 o                         
   5   7   3         46.98         46.55         1.71 o                         
   6   7   3          1.68          2.05         0.86 o                         
  -6   8   3         21.77         13.65         5.82 o                         
  -5   8   3         88.98         89.06         3.60 o                         
  -4   8   3         13.22         15.25         0.86 o                         
  -3   8   3          3.60          2.98         0.74 o                         
  -2   8   3          6.06          6.21         0.57 o                         
  -1   8   3         66.80         64.94         1.51 o                         
   0   8   3         28.94         27.71         0.90 o                         
   1   8   3         66.66         62.60         1.39 o                         
   2   8   3          6.06          6.44         0.73 o                         
   3   8   3          3.56          3.82         0.46 o                         
   4   8   3         13.15         12.48         0.98 o                         
   5   8   3         88.88         91.52         4.07 o                         
   6   8   3         21.76         18.13         2.06 o                         
  -5   9   3          7.23         12.33         2.25 o                         
  -4   9   3          7.62          5.73         1.21 o                         
  -3   9   3         14.57         15.47         0.99 o                         
  -2   9   3         40.77         39.44         2.17 o                         
  -1   9   3         24.98         24.14         1.08 o                         
   0   9   3        103.93        105.11         2.16 o                         
   1   9   3         25.03         24.08         0.95 o                         
   2   9   3         40.74         38.12         1.08 o                         
   3   9   3         14.58         16.61         1.00 o                         
   4   9   3          7.62          7.00         1.26 o                         
   5   9   3          7.22          8.31         1.26 o                         
  -4  10   3         10.22         10.18         2.07 o                         
  -3  10   3         20.24         21.68         1.29 o                         
  -2  10   3          5.24          4.87         0.95 o                         
  -1  10   3         45.87         46.55         2.07 o                         
   0  10   3        268.80        266.10         4.17 o                         
   1  10   3         45.90         47.46         1.36 o                         
   2  10   3          5.25          5.59         0.79 o                         
   3  10   3         20.23         20.12         1.36 o                         
   4  10   3         10.22         11.50         1.82 o                         
  -3  11   3          8.58         10.36         1.46 o                         
  -2  11   3          8.18          8.49         0.91 o                         
  -1  11   3          0.43          0.03         0.83 o                         
   0  11   3         17.36         16.98         0.87 o                         
   1  11   3          0.43          0.63         0.44 o                         
   2  11   3          8.20          8.60         1.19 o                         
   3  11   3          8.56          9.67         2.08 o                         
   0   0   4       1125.13       1092.92        10.96 o                         
   1   0   4        127.41        138.11         1.43 o                         
   2   0   4         15.15         18.21         0.56 o                         
   3   0   4         69.44         67.71         2.19 o                         
   4   0   4          9.25         10.02         1.29 o                         
   5   0   4        508.12        500.30         8.72 o                         
   6   0   4         75.27         75.70         3.18 o                         
   7   0   4          0.06         -0.38         1.16 o                         
   8   0   4          0.55         -0.14         0.54 o                         
  -8   1   4          5.76          6.83         1.65 o                         
  -7   1   4         54.39         57.30         2.37 o                         
  -6   1   4        137.05        134.54         2.76 o                         
  -5   1   4         35.17         34.46         1.53 o                         
  -4   1   4         30.63         29.13         1.13 o                         
  -3   1   4        705.83        744.59         7.11 o                         
  -2   1   4       1118.10       1161.34         9.43 o                         
  -1   1   4       5102.71       5136.67        45.82 o                         
   0   1   4      11672.10      11690.96       116.22 o                         
   1   1   4       5101.13       5038.15        36.53 o                         
   2   1   4       1118.05       1183.98        10.06 o                         
   3   1   4        705.63        769.19         7.20 o                         
   4   1   4         30.72         30.29         2.18 o                         
   5   1   4         35.09         35.12         2.52 o                         
   6   1   4        137.26        137.11         3.17 o                         
   7   1   4         54.26         56.07         2.01 o                         
   8   1   4          5.77          5.39         0.80 o                         
  -8   2   4         18.29         16.94         3.66 o                         
  -7   2   4         38.43         39.91         1.60 o                         
  -6   2   4         85.03         74.46         2.49 o                         
  -5   2   4          1.71          1.70         1.24 o                         
  -4   2   4        272.56        255.28         5.73 o                         
  -3   2   4         86.83         77.83         1.64 o                         
  -2   2   4         31.12         43.83         1.75 o                         
  -1   2   4        568.92        575.19         6.34 o                         
   0   2   4       3687.55       3752.85        36.67 o                         
   1   2   4        569.06        585.48         5.83 o                         
   2   2   4         31.10         45.16         1.08 o                         
   3   2   4         86.99         82.37         2.70 o                         
   4   2   4        272.44        272.10         3.46 o                         
   5   2   4          1.72          2.89         1.80 o                         
   6   2   4         85.24         91.38         2.49 o                         
   7   2   4         38.50         41.23         2.05 o                         
   8   2   4         18.26         19.21         2.30 o                         
  -8   3   4         23.23         17.28         8.83 o                         
  -7   3   4         12.41         12.79         1.15 o                         
  -6   3   4         13.13         16.20         1.07 o                         
  -5   3   4         90.64         73.93         2.85 o                         
  -4   3   4        393.46        397.93         5.74 o                         
  -3   3   4         30.00         39.38         1.59 o                         
  -2   3   4         34.72         40.46         2.32 o                         
  -1   3   4        444.78        476.68         5.55 o                         
   0   3   4        157.32        162.02         2.78 o                         
   1   3   4        445.22        488.98         4.71 o                         
   2   3   4         34.74         41.91         1.23 o                         
   3   3   4         30.11         41.69         1.76 o                         
   4   3   4        393.00        401.18         5.09 o                         
   5   3   4         90.58         78.24         2.56 o                         
   6   3   4         13.14         15.96         1.10 o                         
   7   3   4         12.40         15.11         1.19 o                         
   8   3   4         23.28         25.73         1.44 o                         
  -8   4   4          1.32          2.08         1.12 o                         
  -7   4   4          6.20          6.21         1.81 o                         
  -6   4   4          7.82         10.17         1.54 o                         
  -5   4   4         79.98         68.82         2.91 o                         
  -4   4   4         17.92         18.51         1.99 o                         
  -3   4   4        105.52        107.62         3.20 o                         
  -2   4   4        168.56        171.95         4.38 o                         
  -1   4   4        425.87        425.79         4.79 o                         
   0   4   4         56.11         75.40         1.92 o                         
   1   4   4        425.95        443.76         5.84 o                         
   2   4   4        168.26        176.11         4.19 o                         
   3   4   4        105.63        110.15         2.15 o                         
   4   4   4         17.88         21.88         1.79 o                         
   5   4   4         80.12         72.33         1.69 o                         
   6   4   4          7.89         10.11         0.85 o                         
   7   4   4          6.18          7.03         0.90 o                         
   8   4   4          1.33          0.93         0.84 o                         
  -7   5   4         13.57         12.84         1.48 o                         
  -6   5   4         19.87         19.95         1.69 o                         
  -5   5   4          1.61          0.02         0.67 o                         
  -4   5   4        202.96        188.37         4.24 o                         
  -3   5   4         12.20         16.58         2.18 o                         
  -2   5   4         61.79         50.92         2.01 o                         
  -1   5   4        155.41        148.86         2.55 o                         
   0   5   4        297.24        338.57         4.54 o                         
   1   5   4        155.22        149.04         2.19 o                         
   2   5   4         61.67         53.33         2.33 o                         
   3   5   4         12.19         16.46         0.98 o                         
   4   5   4        202.96        192.28         4.10 o                         
   5   5   4          1.64          0.70         0.59 o                         
   6   5   4         19.80         18.68         1.12 o                         
   7   5   4         13.53         13.50         1.18 o                         
  -7   6   4          6.40          9.18         1.55 o                         
  -6   6   4         12.02          6.80         3.44 o                         
  -5   6   4         42.36         45.17         2.55 o                         
  -4   6   4        274.72        265.11         6.37 o                         
  -3   6   4        200.55        182.29         5.10 o                         
  -2   6   4        146.78        142.86         3.26 o                         
  -1   6   4         28.99         23.48         1.34 o                         
   0   6   4         10.50         11.04         0.63 o                         
   1   6   4         29.08         23.09         1.41 o                         
   2   6   4        146.74        143.87         2.79 o                         
   3   6   4        200.23        185.90         4.82 o                         
   4   6   4        275.10        259.33         6.40 o                         
   5   6   4         42.29         44.87         1.59 o                         
   6   6   4         12.01         14.68         1.03 o                         
   7   6   4          6.37          7.63         2.89 o                         
  -6   7   4        126.04        123.32         7.34 o                         
  -5   7   4         30.22         28.28         1.96 o                         
  -4   7   4         11.94         11.35         0.74 o                         
  -3   7   4          0.19         -0.24         0.40 o                         
  -2   7   4         27.04         29.75         0.98 o                         
  -1   7   4        105.48        101.87         2.74 o                         
   0   7   4        375.58        373.18         4.59 o                         
   1   7   4        105.48        101.73         2.90 o                         
   2   7   4         26.98         27.18         2.15 o                         
   3   7   4          0.19          0.44         0.41 o                         
   4   7   4         11.93          9.94         0.87 o                         
   5   7   4         30.14         28.05         1.38 o                         
   6   7   4        125.92        129.77         4.17 o                         
  -6   8   4          4.40          4.35         2.05 o                         
  -5   8   4         17.99         20.90         2.84 o                         
  -4   8   4         35.50         35.57         1.61 o                         
  -3   8   4          3.86          3.30         0.51 o                         
  -2   8   4         43.78         46.10         2.76 o                         
  -1   8   4          8.66          8.16         0.62 o                         
   0   8   4         15.19         16.74         0.89 o                         
   1   8   4          8.71          7.68         0.52 o                         
   2   8   4         43.81         46.67         1.15 o                         
   3   8   4          3.83          3.40         0.77 o                         
   4   8   4         35.47         37.71         1.56 o                         
   5   8   4         18.06         19.21         1.07 o                         
   6   8   4          4.42          4.12         1.43 o                         
  -5   9   4         61.11         62.27         3.08 o                         
  -4   9   4         21.60         18.36         1.97 o                         
  -3   9   4        153.02        153.30         3.54 o                         
  -2   9   4          4.31          4.45         0.79 o                         
  -1   9   4         43.21         44.67         1.65 o                         
   0   9   4          1.53          3.30         0.42 o                         
   1   9   4         43.10         40.69         1.08 o                         
   2   9   4          4.33          5.09         0.54 o                         
   3   9   4        152.87        150.32         3.81 o                         
   4   9   4         21.71         20.66         1.82 o                         
   5   9   4         61.12         64.57         2.39 o                         
  -4  10   4         19.34         19.76         2.58 o                         
  -3  10   4         13.77         14.50         1.56 o                         
  -2  10   4         14.97         15.12         1.48 o                         
  -1  10   4         46.75         41.74         1.64 o                         
   0  10   4          9.32         10.97         0.79 o                         
   1  10   4         46.83         43.92         1.46 o                         
   2  10   4         15.03         16.66         0.95 o                         
   3  10   4         13.77         14.38         1.17 o                         
   4  10   4         19.33         18.89         1.55 o                         
  -3  11   4          6.06          5.36         1.42 o                         
  -2  11   4         18.83         17.76         2.61 o                         
  -1  11   4         20.10         18.64         1.45 o                         
   0  11   4          2.62          2.87         0.55 o                         
   1  11   4         20.16         16.59         1.48 o                         
   2  11   4         18.86         17.98         1.38 o                         
   3  11   4          6.03          7.61         1.54 o                         
   1   0   5       2566.05       2565.92        19.16 o                         
   2   0   5        388.56        401.84         3.75 o                         
   3   0   5          0.61          0.89         0.46 o                         
   4   0   5          0.17         -0.40         1.00 o                         
   5   0   5        116.88        112.50         3.09 o                         
   6   0   5        160.74        156.87         3.39 o                         
   7   0   5         27.41         25.06         2.30 o                         
   8   0   5         41.41         46.23         4.96 o                         
  -8   1   5         10.63         10.19         1.13 o                         
  -7   1   5         32.55         30.28         2.38 o                         
  -6   1   5         35.61         36.36         1.16 o                         
  -5   1   5         48.53         48.82         3.57 o                         
  -4   1   5        182.29        173.48         3.68 o                         
  -3   1   5        186.93        222.85         4.05 o                         
  -2   1   5         11.75         10.84         0.48 o                         
  -1   1   5        632.31        637.69         5.49 o                         
   0   1   5        352.53        359.49         3.54 o                         
   1   1   5        632.24        633.05         5.16 o                         
   2   1   5         11.80         10.74         0.68 o                         
   3   1   5        187.15        227.42         2.75 o                         
   4   1   5        182.54        174.20         3.05 o                         
   5   1   5         48.64         52.96         2.39 o                         
   6   1   5         35.59         37.41         1.46 o                         
   7   1   5         32.52         36.27         2.08 o                         
   8   1   5         10.61         13.34         1.42 o                         
  -8   2   5          3.02          1.62         1.11 o                         
  -7   2   5         19.52         19.17         1.55 o                         
  -6   2   5         78.31         70.93         3.38 o                         
  -5   2   5        127.70        114.49         3.41 o                         
  -4   2   5        519.32        500.68         6.81 o                         
  -3   2   5        237.68        227.29         3.80 o                         
  -2   2   5        626.88        680.84         6.83 o                         
  -1   2   5        347.88        355.90         4.16 o                         
   0   2   5       1177.68       1202.66        10.25 o                         
   1   2   5        348.06        358.96         3.67 o                         
   2   2   5        626.70        665.32         6.79 o                         
   3   2   5        237.99        235.16         3.77 o                         
   4   2   5        519.60        518.57         5.85 o                         
   5   2   5        127.49        125.01         4.75 o                         
   6   2   5         78.32         77.70         2.26 o                         
   7   2   5         19.56         22.68         2.24 o                         
   8   2   5          3.02          0.18         2.57 o                         
  -8   3   5         22.63         23.43         2.41 o                         
  -7   3   5         70.50         62.70         2.50 o                         
  -6   3   5         26.33         23.55         1.09 o                         
  -5   3   5         33.11         29.07         1.74 o                         
  -4   3   5         28.56         25.34         3.44 o                         
  -3   3   5          5.12          5.19         0.56 o                         
  -2   3   5        459.69        510.06         6.67 o                         
  -1   3   5        608.28        659.51         6.66 o                         
   0   3   5        529.46        570.98         5.56 o                         
   1   3   5        608.85        685.84         6.40 o                         
   2   3   5        459.87        500.74         6.73 o                         
   3   3   5          5.06          5.63         0.75 o                         
   4   3   5         28.57         26.09         1.12 o                         
   5   3   5         33.14         32.13         1.10 o                         
   6   3   5         26.27         24.94         1.27 o                         
   7   3   5         70.66         68.50         2.66 o                         
   8   3   5         22.62         24.60         3.06 o                         
  -8   4   5          1.04          1.36         1.51 o                         
  -7   4   5         19.10         20.38         2.12 o                         
  -6   4   5         12.12          9.79         1.16 o                         
  -5   4   5         96.54         87.03         7.22 o                         
  -4   4   5        130.67        108.33         3.74 o                         
  -3   4   5         48.27         40.06         2.14 o                         
  -2   4   5        156.84        192.13         3.85 o                         
  -1   4   5        150.15        154.87         3.23 o                         
   0   4   5          0.90          0.82         0.98 o                         
   1   4   5        150.46        164.55         3.36 o                         
   2   4   5        156.65        199.63         3.12 o                         
   3   4   5         48.42         42.19         3.08 o                         
   4   4   5        130.66        118.49         3.08 o                         
   5   4   5         96.50         91.25         1.86 o                         
   6   4   5         12.11         11.70         1.13 o                         
   7   4   5         19.07         19.37         1.32 o                         
   8   4   5          1.04          2.59         1.55 o                         
  -7   5   5         15.40         18.79         2.00 o                         
  -6   5   5         12.14         12.56         1.87 o                         
  -5   5   5          1.90          1.72         0.67 o                         
  -4   5   5         54.86         51.14         2.82 o                         
  -3   5   5         20.45         17.00         3.48 o                         
  -2   5   5        124.59        123.70         3.29 o                         
  -1   5   5         29.39         34.03         1.02 o                         
   0   5   5          5.59          6.25         1.21 o                         
   1   5   5         29.33         35.10         1.83 o                         
   2   5   5        124.67        128.64         2.96 o                         
   3   5   5         20.36         15.92         1.23 o                         
   4   5   5         55.04         53.40         1.34 o                         
   5   5   5          1.92          2.10         0.45 o                         
   6   5   5         12.16         13.19         1.05 o                         
   7   5   5         15.34         18.21         1.62 o                         
  -7   6   5         22.92         30.15         2.79 o                         
  -6   6   5         27.59         22.61         1.97 o                         
  -5   6   5         22.14         19.42         1.59 o                         
  -4   6   5         52.26         53.54         2.11 o                         
  -3   6   5         29.73         27.17         1.33 o                         
  -2   6   5        117.12        110.25         3.03 o                         
  -1   6   5        352.83        355.51         5.81 o                         
   0   6   5         22.73         26.85         1.50 o                         
   1   6   5        352.75        365.20         6.25 o                         
   2   6   5        116.94        105.74         2.86 o                         
   3   6   5         29.80         26.77         1.15 o                         
   4   6   5         52.29         54.72         1.58 o                         
   5   6   5         22.16         23.04         1.31 o                         
   6   6   5         27.47         30.95         1.49 o                         
   7   6   5         22.93         25.54         2.23 o                         
  -6   7   5         33.64         34.59         3.67 o                         
  -5   7   5         16.86         15.76         1.67 o                         
  -4   7   5         25.57         26.89         1.09 o                         
  -3   7   5         66.09         62.73         2.31 o                         
  -2   7   5         75.38         69.95         1.76 o                         
  -1   7   5        110.93        116.05         3.28 o                         
   0   7   5        804.35        760.26         7.95 o                         
   1   7   5        111.06        114.00         2.32 o                         
   2   7   5         75.39         70.99         1.64 o                         
   3   7   5         66.00         62.74         1.43 o                         
   4   7   5         25.41         27.35         1.34 o                         
   5   7   5         16.82         15.31         1.00 o                         
   6   7   5         33.66         35.76         2.59 o                         
  -6   8   5          3.55          1.80         2.10 o                         
  -5   8   5         80.82         79.68         3.31 o                         
  -4   8   5         39.03         44.78         2.00 o                         
  -3   8   5         16.47         14.89         1.04 o                         
  -2   8   5         85.51         76.44         3.60 o                         
  -1   8   5         32.14         29.96         1.08 o                         
   0   8   5         31.65         33.63         0.95 o                         
   1   8   5         32.02         29.62         0.85 o                         
   2   8   5         85.70         80.15         1.94 o                         
   3   8   5         16.55         15.77         1.03 o                         
   4   8   5         38.99         43.77         1.93 o                         
   5   8   5         80.90         79.91         2.64 o                         
   6   8   5          3.52          0.98         1.83 o                         
  -5   9   5          0.54          0.43         0.90 o                         
  -4   9   5          9.69         11.87         1.55 o                         
  -3   9   5         49.11         50.18         1.78 o                         
  -2   9   5          6.42          6.93         0.93 o                         
  -1   9   5         85.39         82.28         2.54 o                         
   0   9   5         49.24         48.40         1.96 o                         
   1   9   5         85.37         79.62         1.89 o                         
   2   9   5          6.40          6.64         0.85 o                         
   3   9   5         49.17         49.80         2.00 o                         
   4   9   5          9.66         11.93         1.39 o                         
   5   9   5          0.55         -0.04         0.88 o                         
  -4  10   5         31.85         31.38         3.20 o                         
  -3  10   5          5.76          7.03         0.83 o                         
  -2  10   5        105.69        102.54         2.83 o                         
  -1  10   5         53.69         50.81         2.21 o                         
   0  10   5          0.13          1.01         1.13 o                         
   1  10   5         53.58         51.39         1.75 o                         
   2  10   5        105.72        103.59         3.15 o                         
   3  10   5          5.73          2.77         1.62 o                         
   4  10   5         31.92         32.59         2.32 o                         
  -2  11   5         40.32         40.05         3.73 o                         
  -1  11   5         19.11         17.08         2.03 o                         
   0  11   5          0.44          0.55         1.27 o                         
   1  11   5         19.14         17.39         1.34 o                         
   2  11   5         40.25         42.00         3.17 o                         
   0   0   6       2497.25       2482.19        22.64 o                         
   1   0   6       1076.40       1084.73         8.60 o                         
   2   0   6        477.20        519.09         4.92 o                         
   3   0   6         10.89         67.96         3.43 o                         
   4   0   6        144.21        151.54         4.19 o                         
   5   0   6          0.01         -0.05         1.90 o                         
   6   0   6          0.00          0.65         0.67 o                         
   7   0   6          1.00          1.44         0.74 o                         
   8   0   6          2.58          3.33         0.79 o                         
  -8   1   6          0.54          5.17         3.04 o                         
  -7   1   6          9.54         11.65         1.92 o                         
  -6   1   6         31.21         30.55         1.16 o                         
  -5   1   6         43.98         36.18         1.37 o                         
  -4   1   6         47.85         37.61         1.61 o                         
  -3   1   6        147.61        144.64         2.16 o                         
  -2   1   6        381.33        405.88         3.74 o                         
  -1   1   6       1501.70       1517.88        12.10 o                         
   0   1   6         23.20         23.07         0.52 o                         
   1   1   6       1501.07       1501.16        11.54 o                         
   2   1   6        380.63        408.77         4.08 o                         
   3   1   6        147.65        152.04         3.00 o                         
   4   1   6         47.88         39.56         1.26 o                         
   5   1   6         44.08         38.84         2.93 o                         
   6   1   6         31.37         28.37         1.69 o                         
   7   1   6          9.55         13.16         1.00 o                         
   8   1   6          0.54         15.13         5.64 o                         
  -8   2   6          3.89          2.98         1.03 o                         
  -7   2   6         13.87         12.55         0.99 o                         
  -6   2   6         98.91         91.34         2.58 o                         
  -5   2   6         32.68         29.78         2.32 o                         
  -4   2   6         19.66         16.01         1.75 o                         
  -3   2   6        115.78        111.56         2.59 o                         
  -2   2   6        541.67        597.12         8.18 o                         
  -1   2   6        879.21        902.23         8.34 o                         
   0   2   6          0.57          0.26         0.41 o                         
   1   2   6        879.48        915.34         7.63 o                         
   2   2   6        541.71        606.94         6.42 o                         
   3   2   6        115.58        113.59         2.32 o                         
   4   2   6         19.75         18.72         1.40 o                         
   5   2   6         32.78         30.12         2.65 o                         
   6   2   6         98.90         95.81         2.62 o                         
   7   2   6         13.85         14.95         1.22 o                         
   8   2   6          3.89          3.11         0.81 o                         
  -8   3   6          6.82          6.48         1.43 o                         
  -7   3   6          0.66         -0.76         1.29 o                         
  -6   3   6         10.88         12.08         1.40 o                         
  -5   3   6         79.22         74.71         1.85 o                         
  -4   3   6         33.30         30.37         1.59 o                         
  -3   3   6        198.62        215.64         4.46 o                         
  -2   3   6        331.76        333.79         4.34 o                         
  -1   3   6        476.75        495.15         5.06 o                         
   0   3   6         56.51         63.13         2.18 o                         
   1   3   6        477.33        523.35         4.87 o                         
   2   3   6        331.66        335.10         4.22 o                         
   3   3   6        198.86        222.06         5.26 o                         
   4   3   6         33.26         31.63         1.46 o                         
   5   3   6         78.99         76.67         1.78 o                         
   6   3   6         10.90         15.77         1.06 o                         
   7   3   6          0.66          0.84         0.51 o                         
   8   3   6          6.81          7.51         1.13 o                         
  -7   4   6         39.63         42.77         2.80 o                         
  -6   4   6         30.04         30.08         2.26 o                         
  -5   4   6          5.88          4.19         0.92 o                         
  -4   4   6          9.46          9.38         1.79 o                         
  -3   4   6        194.17        194.43         5.04 o                         
  -2   4   6        100.61        103.23         2.63 o                         
  -1   4   6        119.80        140.39         4.14 o                         
   0   4   6         24.50         23.13         1.22 o                         
   1   4   6        119.86        143.74         2.46 o                         
   2   4   6        100.67        106.87         2.73 o                         
   3   4   6        193.79        192.85         3.31 o                         
   4   4   6          9.45          9.97         0.81 o                         
   5   4   6          5.85          5.86         0.57 o                         
   6   4   6         30.07         34.83         1.46 o                         
   7   4   6         39.76         43.02         1.98 o                         
  -7   5   6         18.21         19.21         2.97 o                         
  -6   5   6          4.28          4.66         1.62 o                         
  -5   5   6         28.64         27.52         3.24 o                         
  -4   5   6        158.88        153.04         4.39 o                         
  -3   5   6         86.34         79.16         3.01 o                         
  -2   5   6        581.28        564.38         6.95 o                         
  -1   5   6        230.51        238.17         3.94 o                         
   0   5   6          0.76          2.23         1.06 o                         
   1   5   6        230.25        252.81         4.44 o                         
   2   5   6        580.66        578.48         6.35 o                         
   3   5   6         86.25         77.99         1.93 o                         
   4   5   6        158.88        151.55         2.88 o                         
   5   5   6         28.67         28.94         1.15 o                         
   6   5   6          4.28          5.58         0.83 o                         
   7   5   6         18.22         20.64         1.42 o                         
  -7   6   6         34.67         48.32         3.36 o                         
  -6   6   6          1.23          2.42         1.26 o                         
  -5   6   6         55.98         59.04         2.66 o                         
  -4   6   6         44.84         44.64         1.49 o                         
  -3   6   6         22.65         31.12         2.93 o                         
  -2   6   6          1.33          6.77         5.90 o                         
  -1   6   6          1.39          0.93         1.03 o                         
   0   6   6          3.27          4.49         1.00 o                         
   1   6   6          1.38          0.99         1.17 o                         
   2   6   6          1.34          1.62         2.07 o                         
   3   6   6         22.71         32.96         1.38 o                         
   4   6   6         44.71         43.58         1.70 o                         
   5   6   6         55.99         56.66         1.68 o                         
   6   6   6          1.23          2.49         0.62 o                         
   7   6   6         34.62         36.87         2.43 o                         
  -6   7   6        100.48        108.34         4.06 o                         
  -5   7   6         26.33         25.92         2.32 o                         
  -4   7   6          4.99          5.73         0.76 o                         
  -3   7   6          6.09          5.55         0.72 o                         
  -2   7   6         23.38         21.58         1.58 o                         
  -1   7   6         57.48         50.95         1.79 o                         
   0   7   6        201.41        211.53         3.22 o                         
   1   7   6         57.50         54.93         1.41 o                         
   2   7   6         23.55         25.21         0.96 o                         
   3   7   6          6.06          6.56         0.57 o                         
   4   7   6          4.98          4.42         1.16 o                         
   5   7   6         26.31         28.72         1.22 o                         
   6   7   6        100.35         99.39         3.25 o                         
  -6   8   6          9.56          8.10         2.83 o                         
  -5   8   6         59.27         63.42         3.88 o                         
  -4   8   6         36.31         41.88         1.55 o                         
  -3   8   6          6.95          6.14         1.14 o                         
  -2   8   6         22.59         19.92         1.77 o                         
  -1   8   6         41.34         39.66         1.44 o                         
   0   8   6          0.94          1.35         0.35 o                         
   1   8   6         41.34         41.51         1.36 o                         
   2   8   6         22.58         20.63         0.88 o                         
   3   8   6          6.94          5.64         0.56 o                         
   4   8   6         36.19         37.00         1.55 o                         
   5   8   6         59.36         59.15         1.97 o                         
   6   8   6          9.58          9.72         2.38 o                         
  -5   9   6         19.08         18.77         2.14 o                         
  -4   9   6         14.50         17.09         1.55 o                         
  -3   9   6          6.42          8.09         0.82 o                         
  -2   9   6         17.25         17.54         1.11 o                         
  -1   9   6         23.38         21.65         1.22 o                         
   0   9   6         11.32         11.01         0.84 o                         
   1   9   6         23.31         25.74         1.01 o                         
   2   9   6         17.29         17.23         0.84 o                         
   3   9   6          6.44          7.61         1.15 o                         
   4   9   6         14.52         15.21         1.21 o                         
   5   9   6         19.14         21.65         1.81 o                         
  -4  10   6          2.78          2.25         1.05 o                         
  -3  10   6          9.34         10.50         0.99 o                         
  -2  10   6          4.09          3.06         0.92 o                         
  -1  10   6          5.30          3.34         1.30 o                         
   0  10   6         31.66         30.30         1.37 o                         
   1  10   6          5.32          3.96         0.56 o                         
   2  10   6          4.08          4.20         0.61 o                         
   3  10   6          9.40         11.44         1.24 o                         
   4  10   6          2.78          2.92         0.92 o                         
  -2  11   6         65.28         69.03         4.17 o                         
  -1  11   6         18.22         22.67         1.71 o                         
   0  11   6          1.22          1.07         0.71 o                         
   1  11   6         18.22         19.30         1.37 o                         
   2  11   6         65.39         65.45         2.68 o                         
   1   0   7        383.02        367.86         3.42 o                         
   2   0   7          1.90          0.83         0.70 o                         
   3   0   7        523.31        566.03         5.56 o                         
   4   0   7        108.08        111.67         3.71 o                         
   5   0   7          6.90          9.26         2.56 o                         
   6   0   7         28.25         25.55         0.98 o                         
   7   0   7        239.09        257.23         8.77 o                         
   8   0   7          0.25         -0.05         1.70 o                         
  -8   1   7          5.64          5.70         1.58 o                         
  -7   1   7         37.35         38.84         2.02 o                         
  -6   1   7         38.03         40.75         1.67 o                         
  -5   1   7         33.93         28.32         1.53 o                         
  -4   1   7         77.65         72.75         1.81 o                         
  -3   1   7          0.51          1.00         0.78 o                         
  -2   1   7        414.63        467.36         4.54 o                         
  -1   1   7        463.97        500.86         4.40 o                         
   0   1   7        141.18        151.47         1.82 o                         
   1   1   7        463.55        499.71         4.41 o                         
   2   1   7        414.48        475.40         4.36 o                         
   3   1   7          0.49          1.81         1.07 o                         
   4   1   7         77.88         80.59         2.27 o                         
   5   1   7         33.90         29.48         2.88 o                         
   6   1   7         38.08         39.42         2.61 o                         
   7   1   7         37.32         38.52         2.95 o                         
   8   1   7          5.68          5.11         1.26 o                         
  -8   2   7          1.50          0.98         0.86 o                         
  -7   2   7         23.11         18.31         1.74 o                         
  -6   2   7          3.01          4.48         0.76 o                         
  -5   2   7         92.69         79.97         2.14 o                         
  -4   2   7        343.17        325.53         5.41 o                         
  -3   2   7         82.70         81.63         1.57 o                         
  -2   2   7        123.13        122.32         2.04 o                         
  -1   2   7        165.52        164.93         2.63 o                         
   0   2   7         84.82         94.81         1.44 o                         
   1   2   7        165.54        169.97         1.91 o                         
   2   2   7        122.95        123.45         2.19 o                         
   3   2   7         82.87         83.75         2.26 o                         
   4   2   7        343.14        335.66         5.26 o                         
   5   2   7         92.78         84.26         4.09 o                         
   6   2   7          2.99          4.07         0.61 o                         
   7   2   7         23.08         23.76         1.45 o                         
   8   2   7          1.51          1.46         1.24 o                         
  -8   3   7          2.33          0.95         1.03 o                         
  -7   3   7          9.72          7.84         1.94 o                         
  -6   3   7         37.28         36.03         2.38 o                         
  -5   3   7          3.06          0.65         1.12 o                         
  -4   3   7         71.82         68.25         2.81 o                         
  -3   3   7        122.82        122.18         2.54 o                         
  -2   3   7        421.63        417.14         5.02 o                         
  -1   3   7        372.24        387.45         5.41 o                         
   0   3   7        475.80        514.49         5.44 o                         
   1   3   7        372.35        395.19         4.02 o                         
   2   3   7        422.13        416.64         5.36 o                         
   3   3   7        123.01        123.92         4.31 o                         
   4   3   7         71.82         70.98         1.78 o                         
   5   3   7          3.04          1.49         0.82 o                         
   6   3   7         37.41         39.07         1.60 o                         
   7   3   7          9.67          7.93         1.15 o                         
   8   3   7          2.33          1.82         1.26 o                         
  -7   4   7          8.81          7.61         1.65 o                         
  -6   4   7         41.87         36.33         2.87 o                         
  -5   4   7         57.79         51.88         2.66 o                         
  -4   4   7         37.60         31.14         2.28 o                         
  -3   4   7        631.25        600.91         7.78 o                         
  -2   4   7         54.81         44.59         1.74 o                         
  -1   4   7        250.17        266.31         5.51 o                         
   0   4   7        317.73        339.23         4.37 o                         
   1   4   7        250.12        271.48         3.58 o                         
   2   4   7         54.72         44.90         2.11 o                         
   3   4   7        631.71        608.48         7.42 o                         
   4   4   7         37.47         29.65         2.60 o                         
   5   4   7         57.79         51.43         1.42 o                         
   6   4   7         41.90         41.08         1.59 o                         
   7   4   7          8.83         11.51         1.33 o                         
  -7   5   7         19.17         20.70         3.42 o                         
  -6   5   7          1.22          1.58         0.94 o                         
  -5   5   7         17.37         16.26         2.53 o                         
  -4   5   7         28.67         28.32         1.95 o                         
  -3   5   7        150.85        136.26         2.59 o                         
  -2   5   7        252.79        252.03         4.00 o                         
  -1   5   7        158.86        146.96         3.03 o                         
   0   5   7         85.37         86.73         2.27 o                         
   1   5   7        158.60        156.37         2.66 o                         
   2   5   7        252.66        266.21         4.21 o                         
   3   5   7        151.03        138.41         3.89 o                         
   4   5   7         28.61         26.92         1.25 o                         
   5   5   7         17.39         16.57         0.97 o                         
   6   5   7          1.21          1.08         0.48 o                         
   7   5   7         19.09         17.72         1.80 o                         
  -7   6   7          5.46          6.74         2.37 o                         
  -6   6   7         77.14         82.85         4.48 o                         
  -5   6   7         99.86         97.33         3.53 o                         
  -4   6   7        109.62        112.04         2.95 o                         
  -3   6   7        124.41        121.55         3.18 o                         
  -2   6   7        407.63        390.44         5.58 o                         
  -1   6   7        242.08        228.18         5.24 o                         
   0   6   7        303.36        282.48         3.86 o                         
   1   6   7        241.82        243.36         3.84 o                         
   2   6   7        408.18        399.45         5.97 o                         
   3   6   7        124.44        119.07         2.11 o                         
   4   6   7        109.63        106.99         2.52 o                         
   5   6   7         99.73         99.78         2.36 o                         
   6   6   7         77.27         83.59         2.26 o                         
   7   6   7          5.44          6.12         1.22 o                         
  -6   7   7          4.25          5.33         1.25 o                         
  -5   7   7         49.40         53.79         1.84 o                         
  -4   7   7         10.78         11.97         0.89 o                         
  -3   7   7          4.49          2.89         0.75 o                         
  -2   7   7         55.60         51.12         1.62 o                         
  -1   7   7         10.61          5.62         2.90 o                         
   0   7   7         25.78         29.85         1.26 o                         
   1   7   7         10.67          8.77         1.20 o                         
   2   7   7         55.61         51.55         1.35 o                         
   3   7   7          4.49          4.72         0.57 o                         
   4   7   7         10.69         11.47         1.36 o                         
   5   7   7         49.34         54.21         1.71 o                         
   6   7   7          4.27          4.77         0.72 o                         
  -6   8   7          8.22         10.16         1.77 o                         
  -5   8   7         12.85         11.90         1.79 o                         
  -4   8   7         12.68         13.45         0.83 o                         
  -3   8   7          4.51          4.56         0.60 o                         
  -2   8   7          3.95          2.16         1.01 o                         
  -1   8   7        116.62        107.65         2.51 o                         
   0   8   7        193.91        179.68         3.34 o                         
   1   8   7        116.52        107.90         2.07 o                         
   2   8   7          3.91          4.18         0.48 o                         
   3   8   7          4.53          4.82         0.53 o                         
   4   8   7         12.73         13.05         2.06 o                         
   5   8   7         12.85         11.36         1.77 o                         
   6   8   7          8.18          9.82         1.51 o                         
  -5   9   7         18.16         19.19         2.85 o                         
  -4   9   7          0.43          2.15         1.27 o                         
  -3   9   7         22.10         20.37         1.19 o                         
  -2   9   7         31.07         29.33         1.44 o                         
  -1   9   7         12.05         13.44         1.07 o                         
   0   9   7          0.80          0.57         0.64 o                         
   1   9   7         12.12         13.56         0.81 o                         
   2   9   7         31.11         29.51         1.04 o                         
   3   9   7         22.03         21.37         1.15 o                         
   4   9   7          0.43         -0.24         0.77 o                         
   5   9   7         18.12         17.43         1.88 o                         
  -4  10   7          1.72          1.71         1.00 o                         
  -3  10   7          6.00          6.34         0.80 o                         
  -2  10   7          4.71          5.82         0.88 o                         
  -1  10   7         21.04         25.55         1.34 o                         
   0  10   7          0.12          0.26         0.62 o                         
   1  10   7         20.99         20.40         1.33 o                         
   2  10   7          4.71          5.29         1.28 o                         
   3  10   7          5.97          6.51         1.56 o                         
   4  10   7          1.72          1.39         1.56 o                         
  -2  11   7         52.51         51.27         3.54 o                         
  -1  11   7         74.56         73.47         3.06 o                         
   0  11   7         67.74         69.94         4.32 o                         
   1  11   7         74.51         68.92         2.89 o                         
   2  11   7         52.53         54.00         4.27 o                         
   0   0   8          3.41          5.85         0.46 o                         
   1   0   8       2501.81       2591.21        19.86 o                         
   2   0   8         24.07         24.75         0.86 o                         
   3   0   8         61.93         64.93         1.25 o                         
   4   0   8          0.25          7.97         2.35 o                         
   5   0   8          3.53          4.32         1.21 o                         
   6   0   8         22.96         20.30         0.94 o                         
   7   0   8         30.17         29.90         1.62 o                         
   8   0   8          0.02          0.31         0.73 o                         
  -8   1   8          7.94          7.88         2.35 o                         
  -7   1   8         16.34         16.68         1.47 o                         
  -6   1   8         85.35         79.87         2.62 o                         
  -5   1   8         26.37         21.57         1.14 o                         
  -4   1   8         96.95         92.48         2.56 o                         
  -3   1   8         73.48         66.87         1.90 o                         
  -2   1   8        336.99        370.94         3.72 o                         
  -1   1   8        585.55        568.92         4.91 o                         
   0   1   8         51.91         52.61         0.92 o                         
   1   1   8        585.88        574.00         5.22 o                         
   2   1   8        336.93        373.01         3.95 o                         
   3   1   8         73.28         69.14         1.78 o                         
   4   1   8         97.12         95.06         2.28 o                         
   5   1   8         26.46         22.79         1.48 o                         
   6   1   8         85.43         88.26         4.18 o                         
   7   1   8         16.40         16.27         3.38 o                         
   8   1   8          7.96         12.12         1.87 o                         
  -8   2   8          3.22          5.66         2.00 o                         
  -7   2   8         36.42         34.44         3.53 o                         
  -6   2   8         56.09         54.98         2.67 o                         
  -5   2   8        152.39        127.06         2.63 o                         
  -4   2   8        220.38        211.84         3.45 o                         
  -3   2   8         74.38         75.21         2.78 o                         
  -2   2   8        698.63        762.39         7.97 o                         
  -1   2   8        518.25        560.97         5.91 o                         
   0   2   8        126.74        130.61         2.07 o                         
   1   2   8        517.97        563.16         5.30 o                         
   2   2   8        698.03        752.52         6.39 o                         
   3   2   8         74.35         74.53         1.91 o                         
   4   2   8        220.27        218.25         3.04 o                         
   5   2   8        152.24        131.50         3.16 o                         
   6   2   8         56.00         57.41         2.58 o                         
   7   2   8         36.42         32.85         1.61 o                         
   8   2   8          3.22          2.66         1.59 o                         
  -8   3   8         90.72        102.37         4.94 o                         
  -7   3   8         29.26         28.42         4.46 o                         
  -6   3   8         22.78         23.69         2.26 o                         
  -5   3   8          6.31          4.66         0.96 o                         
  -4   3   8        108.18        104.72         4.05 o                         
  -3   3   8        103.50         96.21         2.19 o                         
  -2   3   8        520.23        474.85         6.11 o                         
  -1   3   8        529.30        548.35         5.94 o                         
   0   3   8       1065.51       1196.80        11.42 o                         
   1   3   8        529.04        554.88         6.44 o                         
   2   3   8        520.29        467.16         5.06 o                         
   3   3   8        103.57        101.80         3.12 o                         
   4   3   8        108.14        103.88         1.92 o                         
   5   3   8          6.34          5.22         0.53 o                         
   6   3   8         22.77         23.14         1.38 o                         
   7   3   8         29.24         30.73         2.52 o                         
   8   3   8         90.92        104.65         5.14 o                         
  -7   4   8         54.45         57.26         4.10 o                         
  -6   4   8          0.45          0.05         0.89 o                         
  -5   4   8         13.21         10.76         1.40 o                         
  -4   4   8         75.95         82.00         2.85 o                         
  -3   4   8        668.22        649.50         8.46 o                         
  -2   4   8         30.64         32.78         1.47 o                         
  -1   4   8        209.43        231.19         4.37 o                         
   0   4   8        235.40        245.13         4.27 o                         
   1   4   8        209.60        238.75         3.05 o                         
   2   4   8         30.59         34.50         1.14 o                         
   3   4   8        667.87        645.90         7.86 o                         
   4   4   8         75.91         82.85         2.65 o                         
   5   4   8         13.18         12.86         0.76 o                         
   6   4   8          0.45         -0.05         0.56 o                         
   7   4   8         54.39         58.83         4.20 o                         
  -7   5   8          4.28          3.42         2.57 o                         
  -6   5   8         40.27         45.96         3.03 o                         
  -5   5   8         61.97         56.55         3.08 o                         
  -4   5   8         67.00         70.97         2.38 o                         
  -3   5   8        385.84        372.03         7.36 o                         
  -2   5   8         14.87         15.14         1.82 o                         
  -1   5   8         58.57         54.17         2.05 o                         
   0   5   8        115.94        126.29         2.38 o                         
   1   5   8         58.54         57.28         1.75 o                         
   2   5   8         14.87         15.54         2.04 o                         
   3   5   8        385.73        368.98         5.34 o                         
   4   5   8         67.09         67.90         2.43 o                         
   5   5   8         62.10         64.34         1.77 o                         
   6   5   8         40.31         46.43         2.80 o                         
   7   5   8          4.27          8.10         1.54 o                         
  -7   6   8         61.18         69.86         4.05 o                         
  -6   6   8         19.60         18.57         2.03 o                         
  -5   6   8         45.15         49.04         4.22 o                         
  -4   6   8          4.07          4.92         0.73 o                         
  -3   6   8         68.72         63.14         1.87 o                         
  -2   6   8         49.25         48.45         2.81 o                         
  -1   6   8         76.99         68.12         3.13 o                         
   0   6   8         94.86         80.43         2.11 o                         
   1   6   8         77.23         74.66         2.31 o                         
   2   6   8         49.23         48.83         2.26 o                         
   3   6   8         68.51         59.21         1.08 o                         
   4   6   8          4.05          2.99         0.63 o                         
   5   6   8         45.12         43.40         1.44 o                         
   6   6   8         19.58         21.84         1.18 o                         
   7   6   8         61.12         62.85         2.63 o                         
  -6   7   8          0.36          1.55         2.29 o                         
  -5   7   8         48.44         49.77         4.47 o                         
  -4   7   8          9.33          9.27         0.78 o                         
  -3   7   8         21.61         19.95         1.22 o                         
  -2   7   8          1.67          0.94         0.59 o                         
  -1   7   8         22.72         22.07         1.05 o                         
   0   7   8          1.52          4.82         0.96 o                         
   1   7   8         22.79         22.89         0.98 o                         
   2   7   8          1.67          1.27         0.40 o                         
   3   7   8         21.49         21.80         1.09 o                         
   4   7   8          9.35          8.37         0.84 o                         
   5   7   8         48.44         52.21         1.65 o                         
   6   7   8          0.36          0.34         1.19 o                         
  -6   8   8         17.65         16.91         3.92 o                         
  -5   8   8         31.81         35.45         3.09 o                         
  -4   8   8          6.12          7.15         0.80 o                         
  -3   8   8        128.66        126.23         3.37 o                         
  -2   8   8         19.87         17.64         1.26 o                         
  -1   8   8         21.01         20.22         1.14 o                         
   0   8   8        112.85        118.11         2.84 o                         
   1   8   8         21.07         19.98         0.86 o                         
   2   8   8         19.77         20.96         0.89 o                         
   3   8   8        128.50        122.19         2.77 o                         
   4   8   8          6.14          6.21         0.96 o                         
   5   8   8         31.85         33.69         1.65 o                         
   6   8   8         17.62         15.37         1.90 o                         
  -5   9   8          6.46          6.73         2.23 o                         
  -4   9   8         11.49         12.55         1.05 o                         
  -3   9   8          3.21          2.80         1.07 o                         
  -2   9   8         30.36         30.78         1.59 o                         
  -1   9   8         44.74         45.24         1.96 o                         
   0   9   8         18.70         18.60         1.19 o                         
   1   9   8         44.77         49.44         1.36 o                         
   2   9   8         30.36         29.85         1.21 o                         
   3   9   8          3.23          4.56         1.04 o                         
   4   9   8         11.56         13.11         1.32 o                         
   5   9   8          6.47          7.32         1.42 o                         
  -4  10   8          8.65          5.24         1.42 o                         
  -3  10   8          2.90          2.19         1.50 o                         
  -2  10   8          3.33          3.28         0.72 o                         
  -1  10   8         27.35         29.57         1.47 o                         
   0  10   8          4.76          4.18         1.06 o                         
   1  10   8         27.31         31.67         1.78 o                         
   2  10   8          3.38          3.72         0.69 o                         
   3  10   8          2.91          3.49         0.96 o                         
   4  10   8          8.66          9.32         1.51 o                         
  -2  11   8         13.82         14.47         2.19 o                         
  -1  11   8         32.31         33.00         1.72 o                         
   0  11   8          5.26          4.08         0.71 o                         
   1  11   8         32.37         32.51         1.62 o                         
   2  11   8         13.81         13.82         1.97 o                         
   1   0   9         13.73         11.19         0.74 o                         
   2   0   9         64.86         71.97         1.50 o                         
   3   0   9        116.97        134.76         1.89 o                         
   4   0   9         19.41         26.31         1.39 o                         
   5   0   9          6.87          9.90         2.32 o                         
   6   0   9         17.11         25.10         1.23 o                         
   7   0   9          7.22          6.87         0.94 o                         
   8   0   9          1.48          2.93         1.26 o                         
  -8   1   9          6.78          7.52         2.23 o                         
  -7   1   9          7.91          7.12         1.18 o                         
  -6   1   9         46.02         44.41         1.82 o                         
  -5   1   9          5.63          4.74         1.22 o                         
  -4   1   9        174.05        167.40         2.63 o                         
  -3   1   9         35.61         36.35         0.88 o                         
  -2   1   9         52.36         60.68         1.61 o                         
  -1   1   9        268.97        275.35         2.92 o                         
   0   1   9        113.06        128.60         1.61 o                         
   1   1   9        269.22        269.49         2.90 o                         
   2   1   9         52.54         60.12         1.81 o                         
   3   1   9         35.69         36.90         1.46 o                         
   4   1   9        174.02        174.40         3.11 o                         
   5   1   9          5.59          4.91         1.24 o                         
   6   1   9         46.07         45.52         2.23 o                         
   7   1   9          7.87          9.66         0.78 o                         
   8   1   9          6.78          3.82         3.51 o                         
  -8   2   9          5.34          6.80         2.24 o                         
  -7   2   9         27.50         28.09         2.44 o                         
  -6   2   9          4.53          3.10         1.04 o                         
  -5   2   9         10.16          7.62         0.51 o                         
  -4   2   9        115.47        119.66         2.76 o                         
  -3   2   9         36.47         35.63         1.14 o                         
  -2   2   9         40.56         42.04         1.85 o                         
  -1   2   9        509.08        545.24         5.47 o                         
   0   2   9       1128.68       1217.13        10.69 o                         
   1   2   9        509.33        549.19         6.18 o                         
   2   2   9         40.56         42.44         1.25 o                         
   3   2   9         36.55         35.93         1.73 o                         
   4   2   9        115.72        114.81         2.23 o                         
   5   2   9         10.16          8.37         0.64 o                         
   6   2   9          4.54          3.61         0.92 o                         
   7   2   9         27.57         25.92         1.35 o                         
   8   2   9          5.30          3.78         1.03 o                         
  -7   3   9         27.40         20.32         6.44 o                         
  -6   3   9         51.50         46.97         2.79 o                         
  -5   3   9        107.69         98.56         3.62 o                         
  -4   3   9        212.82        194.27         5.05 o                         
  -3   3   9         49.06         49.88         1.79 o                         
  -2   3   9        329.58        341.39         4.24 o                         
  -1   3   9         31.69         29.49         1.37 o                         
   0   3   9         19.33         20.78         1.54 o                         
   1   3   9         31.74         29.15         0.72 o                         
   2   3   9        329.70        349.09         4.63 o                         
   3   3   9         49.02         52.80         2.05 o                         
   4   3   9        212.85        196.44         3.31 o                         
   5   3   9        107.66        100.87         2.16 o                         
   6   3   9         51.46         51.25         4.19 o                         
   7   3   9         27.41         27.91         2.00 o                         
  -7   4   9         19.82          8.31         3.32 o                         
  -6   4   9          7.15          3.74         1.21 o                         
  -5   4   9          0.10          1.23         1.52 o                         
  -4   4   9        174.13        170.88         3.50 o                         
  -3   4   9        188.51        188.72         3.43 o                         
  -2   4   9         37.87         41.08         1.75 o                         
  -1   4   9         86.02         86.04         2.89 o                         
   0   4   9         72.44         80.55         1.73 o                         
   1   4   9         86.04         89.01         1.60 o                         
   2   4   9         37.89         41.45         1.43 o                         
   3   4   9        188.66        195.14         3.24 o                         
   4   4   9        174.51        168.45         3.54 o                         
   5   4   9          0.10         -0.29         0.29 o                         
   6   4   9          7.15          7.29         0.76 o                         
   7   4   9         19.85         23.52         1.41 o                         
  -7   5   9         24.46         28.33         2.83 o                         
  -6   5   9          5.04          5.50         2.11 o                         
  -5   5   9         25.40         23.87         2.65 o                         
  -4   5   9          8.70          8.40         1.03 o                         
  -3   5   9         35.95         27.78         2.23 o                         
  -2   5   9        542.90        530.46         7.18 o                         
  -1   5   9         55.20         57.72         1.76 o                         
   0   5   9         76.52         93.85         2.81 o                         
   1   5   9         55.35         60.04         2.03 o                         
   2   5   9        543.05        535.26         7.19 o                         
   3   5   9         35.98         27.36         2.63 o                         
   4   5   9          8.68          8.36         0.77 o                         
   5   5   9         25.38         28.19         1.26 o                         
   6   5   9          5.01          5.36         0.70 o                         
   7   5   9         24.40         28.22         1.56 o                         
  -7   6   9          2.18          1.82         1.81 o                         
  -6   6   9         11.11         12.19         1.64 o                         
  -5   6   9         11.78         13.58         1.91 o                         
  -4   6   9          2.67          0.85         0.78 o                         
  -3   6   9         19.99         26.25         1.69 o                         
  -2   6   9         84.05         78.32         4.66 o                         
  -1   6   9        118.32        120.46         4.22 o                         
   0   6   9         87.02         78.35         2.23 o                         
   1   6   9        118.49        121.71         3.02 o                         
   2   6   9         84.04         83.42         2.99 o                         
   3   6   9         20.12         24.31         0.69 o                         
   4   6   9          2.65          2.33         0.64 o                         
   5   6   9         11.77         14.14         1.36 o                         
   6   6   9         11.08         12.18         1.20 o                         
   7   6   9          2.19          3.62         1.04 o                         
  -6   7   9         41.08         40.23         2.60 o                         
  -5   7   9          8.47          8.28         0.94 o                         
  -4   7   9         53.66         57.31         1.90 o                         
  -3   7   9         10.92         12.10         0.99 o                         
  -2   7   9          9.01          8.67         0.80 o                         
  -1   7   9         90.39         83.94         2.20 o                         
   0   7   9         42.55         37.45         1.25 o                         
   1   7   9         90.27         85.25         1.88 o                         
   2   7   9          8.98          9.24         0.69 o                         
   3   7   9         10.96         13.82         0.73 o                         
   4   7   9         53.60         51.52         2.39 o                         
   5   7   9          8.52          7.86         0.96 o                         
   6   7   9         41.04         41.27         1.59 o                         
  -5   8   9          2.10          4.42         1.32 o                         
  -4   8   9          6.54          8.04         1.43 o                         
  -3   8   9         14.23         14.49         1.28 o                         
  -2   8   9          3.86          4.19         0.74 o                         
  -1   8   9         84.91         81.85         2.27 o                         
   0   8   9         60.26         55.58         1.95 o                         
   1   8   9         84.78         78.12         2.05 o                         
   2   8   9          3.86          4.25         0.53 o                         
   3   8   9         14.31         11.47         1.11 o                         
   4   8   9          6.52          6.19         1.18 o                         
   5   8   9          2.10          3.09         0.66 o                         
  -5   9   9          8.73          0.21         1.51 o                         
  -4   9   9         89.77         95.56         2.74 o                         
  -3   9   9          4.11          4.46         0.93 o                         
  -2   9   9         27.50         25.35         1.40 o                         
  -1   9   9          9.76         10.62         0.95 o                         
   0   9   9         23.69         25.63         1.18 o                         
   1   9   9          9.80          8.89         0.95 o                         
   2   9   9         27.59         25.67         1.35 o                         
   3   9   9          4.10          5.07         0.69 o                         
   4   9   9         89.78         99.69         2.96 o                         
   5   9   9          8.70          9.36         1.71 o                         
  -3  10   9          6.18          6.13         1.29 o                         
  -2  10   9         13.49         11.52         2.50 o                         
  -1  10   9          8.44         10.57         1.22 o                         
   0  10   9          2.78          2.60         0.76 o                         
   1  10   9          8.43          8.08         1.23 o                         
   2  10   9         13.48         11.38         1.18 o                         
   3  10   9          6.19          4.78         1.42 o                         
   4  10   9         36.97         31.81        12.81 o                         
  -2  11   9         24.99         27.03         1.66 o                         
  -1  11   9         21.97         21.28         1.40 o                         
   0  11   9          1.41          1.72         0.54 o                         
   1  11   9         21.92         19.38         2.45 o                         
   2  11   9         24.89         18.96         2.76 o                         
   0   0  10          0.00          1.55         0.87 o                         
   1   0  10         12.68         10.79         0.50 o                         
   2   0  10          6.80          8.68         0.63 o                         
   3   0  10          0.14          0.51         0.69 o                         
   4   0  10         33.62         27.20         1.54 o                         
   5   0  10          1.71          1.74         0.53 o                         
   6   0  10        104.36        105.08         2.48 o                         
   7   0  10         10.61          7.01         1.03 o                         
   8   0  10          5.35          1.13         6.81 o                         
  -8   1  10          2.12          1.08         1.34 o                         
  -7   1  10          9.91         10.17         1.10 o                         
  -6   1  10         21.66         21.93         1.74 o                         
  -5   1  10         55.23         49.55         2.36 o                         
  -4   1  10        140.31        122.72         2.28 o                         
  -3   1  10          9.70         10.02         1.12 o                         
  -2   1  10        406.97        424.25         4.44 o                         
  -1   1  10        632.26        669.06         6.01 o                         
   0   1  10        116.00        122.85         1.50 o                         
   1   1  10        631.61        668.00         5.95 o                         
   2   1  10        407.16        424.93         4.37 o                         
   3   1  10          9.74         10.87         0.77 o                         
   4   1  10        140.22        125.29         2.59 o                         
   5   1  10         55.20         51.46         1.68 o                         
   6   1  10         21.72         18.43         1.31 o                         
   7   1  10          9.87          9.57         1.14 o                         
   8   1  10          2.13          2.40         0.85 o                         
  -8   2  10          2.36          1.78         1.63 o                         
  -7   2  10          0.16          2.15         2.30 o                         
  -6   2  10         52.60         49.35         2.40 o                         
  -5   2  10          8.67          8.87         1.06 o                         
  -4   2  10          5.17          5.20         0.68 o                         
  -3   2  10         79.18         65.73         2.56 o                         
  -2   2  10         86.96         97.30         1.60 o                         
  -1   2  10        416.59        451.89         5.62 o                         
   0   2  10         79.07         79.35         1.89 o                         
   1   2  10        416.96        447.20         6.13 o                         
   2   2  10         86.73         97.64         2.39 o                         
   3   2  10         79.33         67.81         1.57 o                         
   4   2  10          5.14          4.79         0.90 o                         
   5   2  10          8.64          8.97         0.59 o                         
   6   2  10         52.61         52.76         2.69 o                         
   7   2  10          0.17          1.92         1.34 o                         
   8   2  10          2.38          2.33         1.66 o                         
  -7   3  10         66.96         76.08         6.05 o                         
  -6   3  10          9.61          7.51         1.34 o                         
  -5   3  10         30.07         27.51         2.07 o                         
  -4   3  10         67.85         66.38         4.22 o                         
  -3   3  10          4.77          6.10         1.47 o                         
  -2   3  10        118.70        132.93         2.62 o                         
  -1   3  10         52.35         54.34         1.62 o                         
   0   3  10         74.97         80.56         1.80 o                         
   1   3  10         52.31         54.76         1.53 o                         
   2   3  10        118.69        136.60         2.58 o                         
   3   3  10          4.80          6.78         1.89 o                         
   4   3  10         67.71         66.85         1.80 o                         
   5   3  10         30.04         30.71         1.10 o                         
   6   3  10          9.59         10.20         0.95 o                         
   7   3  10         67.08         78.84         5.20 o                         
  -7   4  10          4.52          5.08         1.79 o                         
  -6   4  10          0.72          1.63         1.85 o                         
  -5   4  10         17.45         15.00         1.71 o                         
  -4   4  10        152.03        149.50         3.50 o                         
  -3   4  10        375.20        369.70         5.58 o                         
  -2   4  10        744.77        715.27         8.04 o                         
  -1   4  10         27.34         28.10         1.66 o                         
   0   4  10         21.33         21.28         1.09 o                         
   1   4  10         27.25         26.60         1.29 o                         
   2   4  10        744.12        734.73         7.60 o                         
   3   4  10        375.19        367.79         5.31 o                         
   4   4  10        151.97        149.30         2.75 o                         
   5   4  10         17.42         16.81         0.92 o                         
   6   4  10          0.73          0.35         0.55 o                         
   7   4  10          4.51          5.45         0.80 o                         
  -7   5  10         16.04         -5.26         5.26 o                         
  -6   5  10         22.08         25.82         2.56 o                         
  -5   5  10          7.34          4.52         1.42 o                         
  -4   5  10         36.41         35.92         2.54 o                         
  -3   5  10        271.06        269.49         4.53 o                         
  -2   5  10          5.54          5.30         0.94 o                         
  -1   5  10         82.26         72.69         3.59 o                         
   0   5  10         40.66         46.61         1.52 o                         
   1   5  10         82.24         75.59         1.95 o                         
   2   5  10          5.50          6.99         1.64 o                         
   3   5  10        270.92        267.02         4.40 o                         
   4   5  10         36.30         33.18         1.34 o                         
   5   5  10          7.38         10.21         0.87 o                         
   6   5  10         22.12         23.48         1.27 o                         
   7   5  10         16.08         17.21         1.42 o                         
  -6   6  10         13.00         14.15         1.69 o                         
  -5   6  10         20.96         21.02         2.33 o                         
  -4   6  10         25.93         22.57         1.30 o                         
  -3   6  10         38.10         34.55         1.39 o                         
  -2   6  10         87.41         83.60         2.58 o                         
  -1   6  10         33.37         32.04         3.15 o                         
   0   6  10         76.26         83.24         3.17 o                         
   1   6  10         33.35         30.72         2.56 o                         
   2   6  10         87.49         88.85         1.76 o                         
   3   6  10         37.98         34.46         1.30 o                         
   4   6  10         25.80         24.81         1.28 o                         
   5   6  10         20.93         20.77         1.11 o                         
   6   6  10         12.98         12.35         1.74 o                         
  -6   7  10         44.48         49.38         3.23 o                         
  -5   7  10         45.52         48.59         1.83 o                         
  -4   7  10          9.99         10.41         1.60 o                         
  -3   7  10          1.44          0.55         1.31 o                         
  -2   7  10         11.66         11.56         1.16 o                         
  -1   7  10          9.71         10.29         0.87 o                         
   0   7  10         12.58         14.32         0.85 o                         
   1   7  10          9.77         10.20         0.61 o                         
   2   7  10         11.59         11.64         0.63 o                         
   3   7  10          1.45          0.88         0.57 o                         
   4   7  10         10.00         10.17         0.86 o                         
   5   7  10         45.58         47.00         2.03 o                         
   6   7  10         44.50         48.93         2.56 o                         
  -5   8  10         29.28         27.89         1.53 o                         
  -4   8  10         16.35         17.98         2.45 o                         
  -3   8  10          1.83          1.56         0.72 o                         
  -2   8  10          7.16          7.14         0.87 o                         
  -1   8  10         91.48         92.76         2.49 o                         
   0   8  10         64.95         66.85         2.42 o                         
   1   8  10         91.27         89.27         2.94 o                         
   2   8  10          7.21          7.54         0.57 o                         
   3   8  10          1.81          1.61         0.48 o                         
   4   8  10         16.33         18.84         1.16 o                         
   5   8  10         29.34         31.00         2.28 o                         
  -4   9  10          5.14          5.99         1.00 o                         
  -3   9  10          1.09          1.19         0.68 o                         
  -2   9  10         18.78         20.71         1.82 o                         
  -1   9  10         13.07         14.17         1.28 o                         
   0   9  10          9.51          8.42         0.78 o                         
   1   9  10         13.13         11.73         0.81 o                         
   2   9  10         18.80         18.07         1.20 o                         
   3   9  10          1.09          0.35         0.77 o                         
   4   9  10          5.18          5.22         1.06 o                         
  -3  10  10          4.20          4.79         1.67 o                         
  -2  10  10         25.73         26.82         1.49 o                         
  -1  10  10         51.27         53.44         2.10 o                         
   0  10  10         67.84         73.83         2.33 o                         
   1  10  10         51.38         57.30         6.37 o                         
   2  10  10         25.84         24.23         2.33 o                         
   3  10  10          4.23          4.97         0.96 o                         
  -1  11  10         12.50         12.26         2.51 o                         
   0  11  10          1.89          1.38         0.62 o                         
   1  11  10         12.46         14.49         1.50 o                         
   1   0  11         91.89         98.32         1.59 o                         
   2   0  11        276.07        325.84         3.72 o                         
   3   0  11          0.01          0.45         1.05 o                         
   4   0  11        121.12        110.21         1.97 o                         
   5   0  11          6.23          7.38         0.86 o                         
   6   0  11          9.65          9.76         1.27 o                         
   7   0  11          0.97          1.22         1.04 o                         
   8   0  11         16.21         10.41         3.24 o                         
  -8   1  11          9.72         13.53         2.73 o                         
  -7   1  11         47.22         40.63         9.81 o                         
  -6   1  11          0.61          3.38         2.45 o                         
  -5   1  11          7.57          6.30         0.74 o                         
  -4   1  11        143.29        147.83         3.28 o                         
  -3   1  11          2.38          1.82         0.49 o                         
  -2   1  11        251.41        260.16         2.91 o                         
  -1   1  11        528.19        557.68         5.36 o                         
   0   1  11          2.04          1.45         0.48 o                         
   1   1  11        527.96        551.06         6.18 o                         
   2   1  11        251.55        260.22         3.38 o                         
   3   1  11          2.41          2.35         1.42 o                         
   4   1  11        143.09        141.07         2.55 o                         
   5   1  11          7.57          6.99         0.55 o                         
   6   1  11          0.61          1.03         1.32 o                         
   7   1  11         47.21         49.52         2.32 o                         
   8   1  11          9.66          4.66         8.51 o                         
  -7   2  11         41.50         43.12         3.61 o                         
  -6   2  11          2.78          1.65         0.92 o                         
  -5   2  11         87.17         77.03         2.61 o                         
  -4   2  11          0.63          1.06         1.35 o                         
  -3   2  11        110.41        101.83         2.44 o                         
  -2   2  11        287.61        281.48         4.71 o                         
  -1   2  11         74.36         79.67         1.45 o                         
   0   2  11         31.60         34.74         1.18 o                         
   1   2  11         74.38         80.21         1.83 o                         
   2   2  11        288.00        289.94         3.75 o                         
   3   2  11        110.67        100.97         1.86 o                         
   4   2  11          0.64          1.05         1.07 o                         
   5   2  11         87.13         77.70         2.17 o                         
   6   2  11          2.76          3.40         1.34 o                         
   7   2  11         41.60         43.88         1.66 o                         
  -7   3  11         22.43         22.32         2.83 o                         
  -6   3  11         25.39         26.85         3.89 o                         
  -5   3  11          5.03          5.28         1.17 o                         
  -4   3  11         77.04         72.89         3.47 o                         
  -3   3  11        232.78        221.05         4.32 o                         
  -2   3  11        376.96        347.95         4.38 o                         
  -1   3  11        210.91        200.58         3.23 o                         
   0   3  11        177.39        179.40         3.06 o                         
   1   3  11        210.88        203.85         3.04 o                         
   2   3  11        376.86        348.33         4.05 o                         
   3   3  11        233.15        238.54         4.34 o                         
   4   3  11         77.09         72.88         2.87 o                         
   5   3  11          4.99          4.49         0.47 o                         
   6   3  11         25.44         26.09         1.87 o                         
   7   3  11         22.36         24.48         1.53 o                         
  -7   4  11          6.83          7.03         1.79 o                         
  -6   4  11         14.43          9.42         1.62 o                         
  -5   4  11         17.35         15.57         1.73 o                         
  -4   4  11         37.96         40.80         3.53 o                         
  -3   4  11        108.55        106.39         2.39 o                         
  -2   4  11        785.74        751.82         8.32 o                         
  -1   4  11         15.17         14.48         0.69 o                         
   0   4  11         73.83         68.02         2.31 o                         
   1   4  11         15.09         15.32         1.04 o                         
   2   4  11        785.99        762.13         7.40 o                         
   3   4  11        108.48        103.80         2.81 o                         
   4   4  11         37.98         40.93         1.27 o                         
   5   4  11         17.45         16.83         0.98 o                         
   6   4  11         14.46         12.70         0.91 o                         
   7   4  11          6.80          5.86         1.19 o                         
  -6   5  11         39.24         46.54         4.55 o                         
  -5   5  11         14.21         15.79         3.14 o                         
  -4   5  11          1.91          2.50         0.69 o                         
  -3   5  11        890.40        847.47        10.63 o                         
  -2   5  11        193.35        184.99         4.80 o                         
  -1   5  11         14.65         10.75         1.10 o                         
   0   5  11         71.71         76.81         3.87 o                         
   1   5  11         14.69         11.69         1.16 o                         
   2   5  11        193.47        181.88         3.00 o                         
   3   5  11        890.47        846.16        10.13 o                         
   4   5  11          1.90          1.30         0.88 o                         
   5   5  11         14.22         16.98         1.40 o                         
   6   5  11         39.23         38.46         1.48 o                         
   7   5  11         53.94         57.89         3.33 o                         
  -6   6  11         18.75         19.03         3.84 o                         
  -5   6  11         14.56         13.03         1.91 o                         
  -4   6  11          8.07          7.87         1.40 o                         
  -3   6  11         70.51         72.74         2.14 o                         
  -2   6  11          2.78          2.33         0.49 o                         
  -1   6  11         30.75         23.82         1.26 o                         
   0   6  11          2.48          0.34         1.30 o                         
   1   6  11         30.78         26.38         2.07 o                         
   2   6  11          2.74          2.17         0.57 o                         
   3   6  11         70.56         73.12         1.90 o                         
   4   6  11          8.07          8.46         0.77 o                         
   5   6  11         14.52         15.12         1.16 o                         
   6   6  11         18.69         18.55         1.22 o                         
  -6   7  11         24.55         29.36         3.56 o                         
  -5   7  11         12.95         15.14         1.41 o                         
  -4   7  11         28.02         27.65         2.77 o                         
  -3   7  11          2.17          3.37         1.12 o                         
  -2   7  11         22.39         21.53         1.39 o                         
  -1   7  11         89.47         85.81         3.10 o                         
   0   7  11        553.49        527.70        10.08 o                         
   1   7  11         89.44         85.35         1.91 o                         
   2   7  11         22.40         19.91         1.45 o                         
   3   7  11          2.18          2.91         0.68 o                         
   4   7  11         28.12         29.20         1.28 o                         
   5   7  11         12.96         14.47         1.13 o                         
   6   7  11         24.55         25.35         1.95 o                         
  -5   8  11         24.21         24.14         2.63 o                         
  -4   8  11         61.40         68.48         2.24 o                         
  -3   8  11          7.54          8.03         0.89 o                         
  -2   8  11          6.16          5.55         0.88 o                         
  -1   8  11          1.27          0.98         0.49 o                         
   0   8  11         45.64         46.67         1.62 o                         
   1   8  11          1.25          1.25         0.46 o                         
   2   8  11          6.22          6.17         0.94 o                         
   3   8  11          7.59          8.42         1.30 o                         
   4   8  11         61.36         65.23         2.05 o                         
   5   8  11         24.23         28.30         2.17 o                         
  -4   9  11         16.50         17.54         2.20 o                         
  -3   9  11          7.70         10.85         1.05 o                         
  -2   9  11         35.62         34.90         1.50 o                         
  -1   9  11         17.33         17.90         1.25 o                         
   0   9  11         26.44         28.16         1.57 o                         
   1   9  11         17.24         20.34         1.27 o                         
   2   9  11         35.64         33.68         1.23 o                         
   3   9  11          7.72          8.35         1.31 o                         
   4   9  11         16.46         16.99         1.76 o                         
  -3  10  11         11.94          8.85         1.05 o                         
  -2  10  11          1.44          2.21         0.97 o                         
  -1  10  11         28.04         29.31         1.51 o                         
   0  10  11          9.53          8.18         1.21 o                         
   1  10  11         28.01         30.46         2.31 o                         
   2  10  11          1.44          2.12         0.86 o                         
   3  10  11         11.97         10.88         1.44 o                         
  -1  11  11         23.78         25.16         1.75 o                         
   0  11  11          0.62          1.31         1.70 o                         
   1  11  11         23.75         22.73         1.93 o                         
   0   0  12         12.07         15.95         1.69 o                         
   1   0  12          0.46          0.97         0.40 o                         
   2   0  12        112.93        120.66         2.17 o                         
   3   0  12          4.41          4.87         0.60 o                         
   4   0  12        134.20        106.49         2.42 o                         
   5   0  12        151.60        134.97         2.42 o                         
   6   0  12          1.97          2.36         0.53 o                         
   7   0  12          4.61          1.15         0.92 o                         
  -7   1  12         47.25         43.61         3.56 o                         
  -6   1  12         19.20         19.38         2.01 o                         
  -5   1  12         30.44         27.78         1.56 o                         
  -4   1  12         48.62         34.90         1.83 o                         
  -3   1  12         25.24         19.80         1.20 o                         
  -2   1  12         67.36         70.69         1.53 o                         
  -1   1  12         70.49         81.25         1.31 o                         
   0   1  12        502.12        552.43         5.10 o                         
   1   1  12         70.67         81.75         1.45 o                         
   2   1  12         67.04         70.25         1.72 o                         
   3   1  12         25.18         20.44         0.99 o                         
   4   1  12         48.67         37.20         1.68 o                         
   5   1  12         30.49         24.51         1.06 o                         
   6   1  12         19.10         23.74         1.50 o                         
   7   1  12         47.20         43.87         2.18 o                         
  -7   2  12         80.05         91.53         5.14 o                         
  -6   2  12         11.00          9.86         1.11 o                         
  -5   2  12         38.20         37.22         2.46 o                         
  -4   2  12         33.87         33.10         1.76 o                         
  -3   2  12         97.33        109.91         2.56 o                         
  -2   2  12        122.32        129.91         2.31 o                         
  -1   2  12        716.14        728.45         7.62 o                         
   0   2  12         77.19         85.34         1.60 o                         
   1   2  12        716.62        713.82         7.12 o                         
   2   2  12        122.40        129.93         2.64 o                         
   3   2  12         97.08        107.35         3.39 o                         
   4   2  12         33.76         33.56         1.97 o                         
   5   2  12         38.28         38.26         1.59 o                         
   6   2  12         11.00         11.58         1.09 o                         
   7   2  12         80.19         86.77         3.58 o                         
  -7   3  12         44.44         47.65         7.04 o                         
  -6   3  12         40.97         46.02         4.07 o                         
  -5   3  12         25.39         24.08         2.20 o                         
  -4   3  12         71.93         66.28         2.96 o                         
  -3   3  12       1100.47       1109.95        12.83 o                         
  -2   3  12         68.41         69.44         1.64 o                         
  -1   3  12         11.35         11.71         0.88 o                         
   0   3  12          8.51         25.22         3.32 o                         
   1   3  12         11.37         10.56         1.07 o                         
   2   3  12         68.46         73.27         2.07 o                         
   3   3  12       1099.67       1123.86        13.04 o                         
   4   3  12         71.88         67.21         2.88 o                         
   5   3  12         25.29         28.52         1.01 o                         
   6   3  12         41.00         52.15         4.29 o                         
   7   3  12         44.35         47.08         4.14 o                         
  -7   4  12          0.24          7.02         4.91 o                         
  -6   4  12          5.88          7.65         1.77 o                         
  -5   4  12         13.76          9.84         1.50 o                         
  -4   4  12         47.05         48.12         1.86 o                         
  -3   4  12        348.28        329.72         5.36 o                         
  -2   4  12        651.65        633.69         7.42 o                         
  -1   4  12         68.97         75.19         2.93 o                         
   0   4  12         60.21         73.91         1.94 o                         
   1   4  12         68.87         73.80         2.16 o                         
   2   4  12        651.65        627.31         7.51 o                         
   3   4  12        348.16        331.27         5.88 o                         
   4   4  12         47.13         47.58         1.66 o                         
   5   4  12         13.83         14.40         0.91 o                         
   6   4  12          5.88          7.33         0.83 o                         
   7   4  12          0.24         -0.69         0.77 o                         
  -7   5  12          1.26          0.46         1.55 o                         
  -6   5  12         11.43         14.14         2.28 o                         
  -5   5  12          1.64          0.33         1.37 o                         
  -4   5  12         26.22         25.84         1.94 o                         
  -3   5  12         22.38         22.73         1.19 o                         
  -2   5  12         73.25         73.49         3.36 o                         
  -1   5  12         44.67         43.29         1.55 o                         
   0   5  12        232.41        192.33         3.45 o                         
   1   5  12         44.60         46.07         1.80 o                         
   2   5  12         73.20         72.04         2.52 o                         
   3   5  12         22.45         24.97         1.08 o                         
   4   5  12         26.25         28.92         1.86 o                         
   5   5  12          1.65          0.96         0.42 o                         
   6   5  12         11.37         12.70         0.96 o                         
   7   5  12          1.26          1.17         0.84 o                         
  -6   6  12         17.02         18.81         2.39 o                         
  -5   6  12        104.10        114.14         3.45 o                         
  -4   6  12          5.38          5.00         0.90 o                         
  -3   6  12         24.60         26.34         1.54 o                         
  -2   6  12         39.04         38.40         2.85 o                         
  -1   6  12          0.34          1.24         0.80 o                         
   0   6  12        136.04        142.26         3.39 o                         
   1   6  12          0.35          0.31         0.89 o                         
   2   6  12         39.05         40.07         2.38 o                         
   3   6  12         24.53         27.55         1.26 o                         
   4   6  12          5.44          6.75         0.82 o                         
   5   6  12        104.11        107.46         2.44 o                         
   6   6  12         17.01         18.83         1.46 o                         
  -6   7  12         21.32         21.74         2.96 o                         
  -5   7  12         10.07         11.66         1.69 o                         
  -4   7  12         14.27         13.45         1.49 o                         
  -3   7  12          2.42          4.31         0.66 o                         
  -2   7  12         39.07         35.65         1.61 o                         
  -1   7  12         22.41         20.42         1.66 o                         
   0   7  12         12.62         11.04         0.83 o                         
   1   7  12         22.39         20.85         0.84 o                         
   2   7  12         38.86         32.84         1.82 o                         
   3   7  12          2.43          4.49         0.54 o                         
   4   7  12         14.28         11.18         0.91 o                         
   5   7  12         10.05         10.97         1.65 o                         
   6   7  12         21.31         20.61         1.57 o                         
  -5   8  12         41.24         49.52         2.08 o                         
  -4   8  12         19.21         20.45         2.38 o                         
  -3   8  12          2.19          2.04         1.02 o                         
  -2   8  12        100.25        100.61         2.62 o                         
  -1   8  12         48.79         51.80         1.74 o                         
   0   8  12          4.62          5.83         0.67 o                         
   1   8  12         48.75         51.88         2.92 o                         
   2   8  12        100.17         97.18         2.38 o                         
   3   8  12          2.18          2.61         0.58 o                         
   4   8  12         19.30         19.86         1.21 o                         
   5   8  12         41.26         43.30         1.79 o                         
  -4   9  12         21.58         23.56         1.47 o                         
  -3   9  12         15.90         16.91         1.16 o                         
  -2   9  12          2.32          2.14         0.60 o                         
  -1   9  12        118.64        121.67         3.21 o                         
   0   9  12          9.80          8.38         2.19 o                         
   1   9  12        118.78        115.93         3.07 o                         
   2   9  12          2.31          1.11         0.57 o                         
   3   9  12         15.82         17.47         1.41 o                         
   4   9  12         21.60         23.45         2.63 o                         
  -3  10  12         12.11         14.55         1.26 o                         
  -2  10  12          7.46          7.42         1.82 o                         
  -1  10  12         28.05         32.40         1.69 o                         
   0  10  12         30.10         29.59         2.27 o                         
   1  10  12         28.14         28.63         2.08 o                         
   2  10  12          7.44         10.49         1.37 o                         
   3  10  12         12.16         15.62         2.17 o                         
   0  11  12          4.26          5.15         1.65 o                         
   1   0  13        170.21        180.52         2.76 o                         
   2   0  13        104.73        103.75         2.19 o                         
   3   0  13          5.53          8.43         0.91 o                         
   4   0  13         37.70         35.53         2.04 o                         
   5   0  13         75.29         65.83         1.64 o                         
   6   0  13          9.27          8.94         1.19 o                         
   7   0  13          4.33          5.16         1.71 o                         
  -7   1  13          4.73          6.64         3.29 o                         
  -6   1  13         26.62         26.00         2.68 o                         
  -5   1  13         21.18         18.56         1.37 o                         
  -4   1  13          5.85          2.69         0.65 o                         
  -3   1  13          5.26          3.64         0.93 o                         
  -2   1  13         31.01         34.94         1.41 o                         
  -1   1  13        163.14        167.95         2.23 o                         
   0   1  13        335.16        366.22         3.87 o                         
   1   1  13        162.85        167.13         2.31 o                         
   2   1  13         30.92         35.26         1.28 o                         
   3   1  13          5.22          2.90         1.32 o                         
   4   1  13          5.81          2.31         0.85 o                         
   5   1  13         21.25         18.29         1.02 o                         
   6   1  13         26.66         27.10         1.20 o                         
   7   1  13          4.76          5.54         1.37 o                         
  -7   2  13          0.35         -0.19         1.93 o                         
  -6   2  13          0.37          2.56         2.00 o                         
  -5   2  13         24.29         25.62         3.19 o                         
  -4   2  13        142.42        132.39         3.47 o                         
  -3   2  13          0.82          0.39         1.21 o                         
  -2   2  13        181.38        179.83         2.71 o                         
  -1   2  13        139.18        138.10         2.13 o                         
   0   2  13        142.49        148.67         2.07 o                         
   1   2  13        139.45        132.85         2.88 o                         
   2   2  13        181.47        174.87         3.86 o                         
   3   2  13          0.84          0.63         0.55 o                         
   4   2  13        142.20        133.02         2.74 o                         
   5   2  13         24.22         24.57         0.87 o                         
   6   2  13          0.37         -0.13         0.31 o                         
   7   2  13          0.34          5.54         3.10 o                         
  -7   3  13         12.13         18.98         2.71 o                         
  -6   3  13         24.42         23.99         2.41 o                         
  -5   3  13          5.10          3.73         1.44 o                         
  -4   3  13         13.74         11.62         1.21 o                         
  -3   3  13        182.64        177.10         3.26 o                         
  -2   3  13        267.50        250.11         4.09 o                         
  -1   3  13         46.86         43.26         1.58 o                         
   0   3  13        317.08        325.11         3.96 o                         
   1   3  13         46.71         42.02         1.72 o                         
   2   3  13        267.99        250.14         3.45 o                         
   3   3  13        182.86        172.09         4.98 o                         
   4   3  13         13.73         14.73         0.76 o                         
   5   3  13          5.12          5.49         0.58 o                         
   6   3  13         24.50         24.49         1.16 o                         
   7   3  13         12.08         16.96         1.15 o                         
  -7   4  13          3.77          3.81         2.60 o                         
  -6   4  13          5.22          2.33         1.10 o                         
  -5   4  13         76.51         79.06         3.87 o                         
  -4   4  13        106.30        110.46         3.07 o                         
  -3   4  13         11.37         11.30         1.41 o                         
  -2   4  13         46.51         46.02         2.96 o                         
  -1   4  13         43.96         42.98         1.63 o                         
   0   4  13         83.54        101.12         2.19 o                         
   1   4  13         44.06         44.39         1.59 o                         
   2   4  13         46.54         42.69         1.59 o                         
   3   4  13         11.36         13.07         1.73 o                         
   4   4  13        106.44        111.27         2.36 o                         
   5   4  13         76.44         78.53         1.90 o                         
   6   4  13          5.23          5.30         0.97 o                         
   7   4  13          3.76          4.07         0.75 o                         
  -7   5  13          7.37         -6.73         6.73 o                         
  -6   5  13          2.43          2.65         1.53 o                         
  -5   5  13         34.69         38.54         2.86 o                         
  -4   5  13         14.74         15.58         1.59 o                         
  -3   5  13        158.05        159.41         3.99 o                         
  -2   5  13         56.26         51.93         2.57 o                         
  -1   5  13         11.61         11.25         1.12 o                         
   0   5  13         10.66          9.75         1.12 o                         
   1   5  13         11.53         11.26         1.11 o                         
   2   5  13         56.23         51.44         3.13 o                         
   3   5  13        158.38        146.82         3.01 o                         
   4   5  13         14.78         14.78         0.97 o                         
   5   5  13         34.75         37.78         1.31 o                         
   6   5  13          2.41          2.82         0.99 o                         
   7   5  13          7.41          9.21         1.79 o                         
  -6   6  13          1.49          4.37         2.74 o                         
  -5   6  13         11.34         12.20         1.86 o                         
  -4   6  13         19.08         19.27         1.25 o                         
  -3   6  13         21.68         20.72         1.65 o                         
  -2   6  13        110.07        106.42         3.70 o                         
  -1   6  13        151.66        138.40         3.88 o                         
   0   6  13         21.33         10.41         1.66 o                         
   1   6  13        151.60        136.00         2.59 o                         
   2   6  13        110.14        115.46         2.35 o                         
   3   6  13         21.76         23.16         1.78 o                         
   4   6  13         19.07         19.33         1.17 o                         
   5   6  13         11.28         11.57         1.07 o                         
   6   6  13          1.50          2.44         0.93 o                         
  -6   7  13         10.42         11.29         1.87 o                         
  -5   7  13          1.42          0.89         0.81 o                         
  -4   7  13         36.87         39.49         3.33 o                         
  -3   7  13          9.17          9.54         1.04 o                         
  -2   7  13         14.69         16.89         1.32 o                         
  -1   7  13         25.02         20.56         1.77 o                         
   0   7  13          3.38          2.81         0.69 o                         
   1   7  13         25.05         20.75         1.58 o                         
   2   7  13         14.71         15.24         1.53 o                         
   3   7  13          9.23          9.25         1.00 o                         
   4   7  13         37.00         38.53         2.33 o                         
   5   7  13          1.41          0.68         1.16 o                         
   6   7  13         10.39         11.91         1.16 o                         
  -5   8  13          8.50         12.49         4.77 o                         
  -4   8  13          8.14          8.27         0.99 o                         
  -3   8  13          8.26         10.23         0.91 o                         
  -2   8  13          5.96          3.88         1.01 o                         
  -1   8  13         20.32         20.77         2.07 o                         
   0   8  13          0.00          0.24         0.54 o                         
   1   8  13         20.33         22.38         1.43 o                         
   2   8  13          5.95          3.37         0.90 o                         
   3   8  13          8.21          7.63         1.00 o                         
   4   8  13          8.17          9.14         1.72 o                         
   5   8  13          8.51          6.20         1.80 o                         
  -4   9  13         44.10         45.26         2.35 o                         
  -3   9  13          3.19          5.18         1.20 o                         
  -2   9  13         27.32         30.09         1.85 o                         
  -1   9  13          3.05          2.48         0.58 o                         
   0   9  13          4.60          3.63         0.61 o                         
   1   9  13          3.03          4.09         1.22 o                         
   2   9  13         27.22         24.10         2.79 o                         
   3   9  13          3.16          3.84         0.81 o                         
   4   9  13         44.11         48.04         6.11 o                         
  -3  10  13          0.16          0.59         0.92 o                         
  -2  10  13          9.91         10.52         1.57 o                         
  -1  10  13         18.67         19.12         1.29 o                         
   0  10  13          9.53         12.09         1.30 o                         
   1  10  13         18.70         21.66         1.53 o                         
   2  10  13          9.91          7.57         2.53 o                         
   3  10  13          0.16         -1.68         6.82 o                         
   0   0  14        149.72        165.02         3.73 o                         
   1   0  14        505.02        533.84         5.28 o                         
   2   0  14          5.64          3.87         0.95 o                         
   3   0  14        112.52         88.87         1.88 o                         
   4   0  14         70.36         52.24         2.20 o                         
   5   0  14         21.26         20.49         0.78 o                         
   6   0  14          0.49          0.50         1.84 o                         
   7   0  14         14.53         13.02         2.10 o                         
  -7   1  14         29.32         28.57         3.51 o                         
  -6   1  14         60.10         60.28         3.39 o                         
  -5   1  14         24.99         27.42         3.48 o                         
  -4   1  14         88.14         80.49         1.70 o                         
  -3   1  14         63.37         62.06         1.53 o                         
  -2   1  14         28.77         24.81         1.36 o                         
  -1   1  14         47.39         46.48         1.37 o                         
   0   1  14         30.37         26.64         1.02 o                         
   1   1  14         47.53         47.62         1.71 o                         
   2   1  14         28.81         23.64         1.16 o                         
   3   1  14         63.31         62.38         2.86 o                         
   4   1  14         87.96         83.88         2.77 o                         
   5   1  14         25.07         23.45         1.04 o                         
   6   1  14         60.10         62.76         2.79 o                         
   7   1  14         29.41         31.20         2.84 o                         
  -7   2  14         28.82         34.80         4.64 o                         
  -6   2  14         41.76         40.06         3.16 o                         
  -5   2  14         18.87         16.32         2.10 o                         
  -4   2  14         29.67         27.96         1.70 o                         
  -3   2  14         77.02         74.85         2.16 o                         
  -2   2  14        229.20        233.75         3.31 o                         
  -1   2  14         55.01         63.91         2.11 o                         
   0   2  14         15.34         18.67         1.20 o                         
   1   2  14         55.10         62.65         1.98 o                         
   2   2  14        229.12        224.60         4.63 o                         
   3   2  14         76.87         78.00         1.99 o                         
   4   2  14         29.67         28.13         1.26 o                         
   5   2  14         18.81         17.52         0.80 o                         
   6   2  14         41.71         43.22         1.38 o                         
   7   2  14         28.83         30.32         2.87 o                         
  -7   3  14          9.14          6.75         2.02 o                         
  -6   3  14         13.45         13.83         1.95 o                         
  -5   3  14         14.91         10.84         3.31 o                         
  -4   3  14         99.44         94.12         4.08 o                         
  -3   3  14         56.41         53.40         2.39 o                         
  -2   3  14         50.14         45.03         1.47 o                         
  -1   3  14         75.88         81.92         2.60 o                         
   0   3  14         19.06         22.85         0.94 o                         
   1   3  14         75.83         78.34         2.52 o                         
   2   3  14         50.15         47.63         2.00 o                         
   3   3  14         56.41         52.87         1.58 o                         
   4   3  14         99.24        101.45         2.19 o                         
   5   3  14         14.94         15.98         0.91 o                         
   6   3  14         13.45         13.35         0.98 o                         
   7   3  14          9.15         10.05         1.85 o                         
  -7   4  14         19.90         -5.08         5.83 o                         
  -6   4  14         10.56          8.30         2.95 o                         
  -5   4  14         38.56         38.40         3.90 o                         
  -4   4  14         17.05         17.60         1.16 o                         
  -3   4  14         17.05         15.46         1.20 o                         
  -2   4  14        151.86        141.30         3.51 o                         
  -1   4  14          3.45          4.32         1.32 o                         
   0   4  14          9.63         10.92         1.40 o                         
   1   4  14          3.46          4.03         1.15 o                         
   2   4  14        151.54        139.29         2.34 o                         
   3   4  14         16.99         16.59         0.90 o                         
   4   4  14         17.05         17.78         1.01 o                         
   5   4  14         38.54         40.97         1.37 o                         
   6   4  14         10.58         10.10         0.81 o                         
   7   4  14         19.95         24.65         1.42 o                         
  -6   5  14         18.74         22.34         2.50 o                         
  -5   5  14         14.84         14.97         1.91 o                         
  -4   5  14         33.39         35.43         1.65 o                         
  -3   5  14        231.65        221.87         5.76 o                         
  -2   5  14          2.16          0.93         1.07 o                         
  -1   5  14         22.07         16.79         1.47 o                         
   0   5  14        177.80        168.32         3.93 o                         
   1   5  14         21.96         16.55         1.81 o                         
   2   5  14          2.15          2.22         0.67 o                         
   3   5  14        231.44        222.97         3.87 o                         
   4   5  14         33.26         31.46         1.77 o                         
   5   5  14         14.80         13.05         0.93 o                         
   6   5  14         18.76         22.65         1.80 o                         
  -6   6  14          5.40         13.42         8.17 o                         
  -5   6  14          9.57          9.55         2.11 o                         
  -4   6  14         16.68         19.88         1.41 o                         
  -3   6  14         91.90         95.19         2.89 o                         
  -2   6  14         41.44         42.37         1.65 o                         
  -1   6  14         45.56         41.41         3.64 o                         
   0   6  14         15.22         16.29         1.00 o                         
   1   6  14         45.38         42.13         1.76 o                         
   2   6  14         41.42         44.95         2.67 o                         
   3   6  14         92.15         86.37         2.54 o                         
   4   6  14         16.68         17.71         1.00 o                         
   5   6  14          9.63          9.78         1.12 o                         
   6   6  14          5.39          7.68         1.43 o                         
  -5   7  14          5.26          5.44         1.76 o                         
  -4   7  14          0.40          0.46         0.49 o                         
  -3   7  14          9.91         11.05         1.07 o                         
  -2   7  14         54.64         51.63         3.79 o                         
  -1   7  14          5.80          7.09         1.16 o                         
   0   7  14          6.30         24.67         2.62 o                         
   1   7  14          5.78          7.71         0.64 o                         
   2   7  14         54.64         52.61         2.19 o                         
   3   7  14          9.83         11.08         1.00 o                         
   4   7  14          0.40          0.16         0.77 o                         
   5   7  14          5.29          5.48         1.34 o                         
  -5   8  14         12.34         13.60         1.42 o                         
  -4   8  14         22.32         22.39         1.35 o                         
  -3   8  14          2.79          2.37         0.97 o                         
  -2   8  14         11.60         12.84         1.09 o                         
  -1   8  14         21.75         22.36         1.21 o                         
   0   8  14         36.69         39.49         1.51 o                         
   1   8  14         21.73         19.99         1.63 o                         
   2   8  14         11.53         12.34         1.95 o                         
   3   8  14          2.80          2.11         0.69 o                         
   4   8  14         22.35         25.47         1.75 o                         
   5   8  14         12.33         14.20         1.55 o                         
  -4   9  14          5.94          6.13         3.05 o                         
  -3   9  14          2.72          2.12         1.99 o                         
  -2   9  14         17.43         16.48         1.16 o                         
  -1   9  14         64.86         65.00         3.08 o                         
   0   9  14         29.75         34.09         2.03 o                         
   1   9  14         64.92         67.50         2.86 o                         
   2   9  14         17.41         15.47         1.92 o                         
   3   9  14          2.73          2.62         0.89 o                         
   4   9  14          5.94          5.91         1.52 o                         
  -2  10  14         19.24         21.05         1.47 o                         
  -1  10  14         37.97         46.19         2.95 o                         
   0  10  14          3.64          4.08         0.87 o                         
   1  10  14         37.98         35.61         2.16 o                         
   1   0  15        229.96        245.59         2.93 o                         
   2   0  15         16.77         15.65         1.03 o                         
   3   0  15         16.76         24.56         2.00 o                         
   4   0  15         18.13         17.04         0.95 o                         
   5   0  15          1.66          1.90         0.84 o                         
   6   0  15          4.56          5.85         1.19 o                         
   7   0  15         25.17         19.16         3.33 o                         
  -7   1  15         16.14         15.68         4.42 o                         
  -6   1  15          8.01          8.93         1.63 o                         
  -5   1  15          4.79          3.57         0.79 o                         
  -4   1  15         11.78          8.74         0.60 o                         
  -3   1  15          5.57          6.34         0.89 o                         
  -2   1  15          9.74          8.07         1.06 o                         
  -1   1  15         33.45         36.94         1.40 o                         
   0   1  15          3.27          4.63         0.73 o                         
   1   1  15         33.45         37.30         1.13 o                         
   2   1  15          9.77          7.71         0.91 o                         
   3   1  15          5.61          6.04         0.98 o                         
   4   1  15         11.76          9.53         0.71 o                         
   5   1  15          4.83          5.88         0.67 o                         
   6   1  15          8.05          9.53         0.77 o                         
   7   1  15         16.15         11.58         5.09 o                         
  -7   2  15         14.25         19.32         3.07 o                         
  -6   2  15          2.37          1.18         0.98 o                         
  -5   2  15         10.40         10.46         1.63 o                         
  -4   2  15         35.40         34.63         1.81 o                         
  -3   2  15        317.54        310.87         5.03 o                         
  -2   2  15        642.43        641.55         7.33 o                         
  -1   2  15        164.53        150.43         2.39 o                         
   0   2  15         73.87         70.93         2.57 o                         
   1   2  15        164.67        151.13         2.57 o                         
   2   2  15        642.58        633.70         8.08 o                         
   3   2  15        317.40        306.21         5.08 o                         
   4   2  15         35.35         36.67         1.56 o                         
   5   2  15         10.37         11.25         0.64 o                         
   6   2  15          2.37          2.59         0.65 o                         
   7   2  15         14.25         14.48         1.84 o                         
  -6   3  15         13.15         13.77         3.48 o                         
  -5   3  15         45.25         50.39         3.07 o                         
  -4   3  15         19.80         17.91         3.04 o                         
  -3   3  15        299.58        287.58         5.16 o                         
  -2   3  15        102.98        107.78         2.21 o                         
  -1   3  15        201.86        202.48         3.14 o                         
   0   3  15         10.76         10.42         0.87 o                         
   1   3  15        202.06        201.67         3.06 o                         
   2   3  15        103.36        103.63         2.41 o                         
   3   3  15        299.60        281.70         4.85 o                         
   4   3  15         19.78         18.66         0.83 o                         
   5   3  15         45.34         48.32         1.41 o                         
   6   3  15         13.11         15.74         1.00 o                         
   7   3  15         36.93         39.14         3.36 o                         
  -7   4  15         10.76         -5.92         5.92 o                         
  -6   4  15         27.13         30.55         2.65 o                         
  -5   4  15         12.27         13.22         1.90 o                         
  -4   4  15         78.20         79.29         3.22 o                         
  -3   4  15          8.00          7.80         1.13 o                         
  -2   4  15         58.94         56.44         1.86 o                         
  -1   4  15         56.62         50.97         1.85 o                         
   0   4  15        240.93        217.80         3.57 o                         
   1   4  15         56.57         54.21         1.97 o                         
   2   4  15         59.00         56.10         1.55 o                         
   3   4  15          7.98          7.17         1.77 o                         
   4   4  15         78.42         75.32         1.72 o                         
   5   4  15         12.28         13.16         0.82 o                         
   6   4  15         27.11         28.67         1.25 o                         
   7   4  15         10.73         11.13         1.44 o                         
  -6   5  15         27.20         21.45         3.85 o                         
  -5   5  15          4.00          4.17         1.24 o                         
  -4   5  15         45.67         46.55         1.93 o                         
  -3   5  15         27.77         24.90         1.34 o                         
  -2   5  15         49.45         52.01         1.81 o                         
  -1   5  15         14.52         11.94         2.07 o                         
   0   5  15        100.53         79.00         2.56 o                         
   1   5  15         14.44         11.92         1.09 o                         
   2   5  15         49.41         48.30         1.85 o                         
   3   5  15         27.78         26.19         1.40 o                         
   4   5  15         45.73         45.16         1.47 o                         
   5   5  15          4.01          5.38         0.61 o                         
   6   5  15         27.15         26.52         1.23 o                         
  -6   6  15         12.87          5.35         9.07 o                         
  -5   6  15         22.96         23.60         3.66 o                         
  -4   6  15         14.30         14.69         1.59 o                         
  -3   6  15         63.66         55.39         2.48 o                         
  -2   6  15         74.75         70.43         2.48 o                         
  -1   6  15         56.49         49.21         1.78 o                         
   0   6  15         21.34         24.61         1.21 o                         
   1   6  15         56.66         46.96         2.17 o                         
   2   6  15         74.75         71.80         2.31 o                         
   3   6  15         63.64         61.05         2.47 o                         
   4   6  15         14.28         13.80         1.54 o                         
   5   6  15         22.99         25.59         1.35 o                         
   6   6  15         12.84         17.83         1.68 o                         
  -5   7  15          9.79         12.57         1.32 o                         
  -4   7  15         71.41         70.37         6.28 o                         
  -3   7  15        138.25        140.59         3.47 o                         
  -2   7  15         85.54         92.00         3.92 o                         
  -1   7  15          8.79         10.58         1.05 o                         
   0   7  15          0.21         -0.39         0.75 o                         
   1   7  15          8.75          8.69         1.06 o                         
   2   7  15         85.50         87.72         2.40 o                         
   3   7  15        138.49        136.54         4.48 o                         
   4   7  15         71.45         66.89         2.31 o                         
   5   7  15          9.76         11.94         1.44 o                         
  -4   8  15          1.22          1.15         0.76 o                         
  -3   8  15         18.67         19.63         1.61 o                         
  -2   8  15         12.48         13.19         1.61 o                         
  -1   8  15         88.40         87.74         3.82 o                         
   0   8  15          1.93          0.62         0.64 o                         
   1   8  15         88.29         85.36         2.66 o                         
   2   8  15         12.47         14.05         1.39 o                         
   3   8  15         18.74         15.29         1.97 o                         
   4   8  15          1.21          0.16         0.61 o                         
  -3   9  15         22.78         29.56         1.60 o                         
  -2   9  15          8.20         11.01         1.00 o                         
  -1   9  15         13.43         14.61         1.20 o                         
   0   9  15         58.84         62.21         2.09 o                         
   1   9  15         13.43         11.53         2.41 o                         
   2   9  15          8.23         10.51         1.69 o                         
   3   9  15         22.80         28.45         2.00 o                         
  -2  10  15         48.21         48.40         2.14 o                         
  -1  10  15         30.38         36.27         1.81 o                         
   0  10  15          0.23          2.67         2.72 o                         
   1  10  15         30.41         16.85         2.33 o                         
   2  10  15         48.22         45.10         3.69 o                         
   0   0  16         33.20         49.54         1.81 o                         
   1   0  16         31.22         29.79         1.12 o                         
   2   0  16         23.10         19.59         1.02 o                         
   3   0  16          9.78          9.34         1.02 o                         
   4   0  16          4.50          7.10         0.59 o                         
   5   0  16         66.71         58.94         1.44 o                         
   6   0  16          0.14          4.57         4.46 o                         
   7   0  16         27.94         30.02         2.90 o                         
  -7   1  16         76.96         88.57         5.53 o                         
  -6   1  16         22.74         21.13         2.41 o                         
  -5   1  16          1.98          2.02         0.89 o                         
  -4   1  16        178.65        165.68         2.94 o                         
  -3   1  16         65.61         53.11         2.90 o                         
  -2   1  16        299.32        307.24         3.69 o                         
  -1   1  16         96.09         92.45         1.80 o                         
   0   1  16          4.15          3.29         0.51 o                         
   1   1  16         96.22         90.70         2.23 o                         
   2   1  16        299.73        296.41         4.46 o                         
   3   1  16         65.52         58.00         3.00 o                         
   4   1  16        178.66        162.72         2.63 o                         
   5   1  16          1.98          2.63         0.48 o                         
   6   1  16         22.81         22.32         2.24 o                         
   7   1  16         76.94         71.84         8.29 o                         
  -7   2  16          0.25          1.23         1.19 o                         
  -6   2  16         52.04         58.67         3.53 o                         
  -5   2  16         51.67         53.44         4.14 o                         
  -4   2  16        192.99        170.92         4.50 o                         
  -3   2  16         72.72         71.26         2.56 o                         
  -2   2  16        155.79        147.23         3.35 o                         
  -1   2  16         42.52         44.12         1.58 o                         
   0   2  16         33.03         36.90         1.92 o                         
   1   2  16         42.39         42.72         1.44 o                         
   2   2  16        155.56        142.68         3.62 o                         
   3   2  16         72.73         70.25         2.14 o                         
   4   2  16        192.82        179.19         3.14 o                         
   5   2  16         51.62         52.76         1.78 o                         
   6   2  16         51.93         53.82         2.28 o                         
   7   2  16          0.25         -1.29         3.47 o                         
  -7   3  16          9.29          1.65         5.97 o                         
  -6   3  16          9.69          9.88         1.90 o                         
  -5   3  16         25.06         22.15         2.04 o                         
  -4   3  16          5.29          5.90         1.83 o                         
  -3   3  16        231.71        224.47         4.22 o                         
  -2   3  16        213.38        205.30         3.48 o                         
  -1   3  16        190.35        186.23         3.93 o                         
   0   3  16         41.21         54.47         1.67 o                         
   1   3  16        190.18        183.33         4.05 o                         
   2   3  16        213.33        206.63         3.50 o                         
   3   3  16        231.47        222.18         5.40 o                         
   4   3  16          5.34          4.05         0.74 o                         
   5   3  16         25.03         26.01         1.22 o                         
   6   3  16          9.71         10.93         0.85 o                         
   7   3  16          9.31          9.12         1.83 o                         
  -6   4  16          9.34          7.39         3.16 o                         
  -5   4  16          3.92          2.47         1.12 o                         
  -4   4  16         70.89         77.44         2.59 o                         
  -3   4  16        152.17        150.05         3.82 o                         
  -2   4  16         34.67         33.53         1.76 o                         
  -1   4  16         43.64         37.74         1.96 o                         
   0   4  16         72.84         63.60         2.49 o                         
   1   4  16         43.52         37.13         1.25 o                         
   2   4  16         34.67         33.31         1.79 o                         
   3   4  16        152.01        142.64         5.43 o                         
   4   4  16         70.83         73.82         1.97 o                         
   5   4  16          3.94          3.10         1.12 o                         
   6   4  16          9.29          9.89         1.51 o                         
  -6   5  16          1.19          1.50         3.96 o                         
  -5   5  16         83.09         92.98         4.48 o                         
  -4   5  16         37.36         38.92         1.89 o                         
  -3   5  16          5.53          5.01         0.88 o                         
  -2   5  16         35.92         37.55         1.55 o                         
  -1   5  16        128.20        118.49         2.85 o                         
   0   5  16         85.72         84.16         2.96 o                         
   1   5  16        128.35        121.79         2.95 o                         
   2   5  16         35.96         34.27         1.53 o                         
   3   5  16          5.49          5.40         0.96 o                         
   4   5  16         37.34         37.94         1.06 o                         
   5   5  16         83.16         91.14         3.20 o                         
   6   5  16          1.20          0.14         0.43 o                         
  -6   6  16          7.36          9.56         2.94 o                         
  -5   6  16          3.19          5.05         1.39 o                         
  -4   6  16         30.85         27.33         1.59 o                         
  -3   6  16          9.99          9.16         2.05 o                         
  -2   6  16        115.36        115.57         3.16 o                         
  -1   6  16         44.13         47.30         1.74 o                         
   0   6  16         40.55         36.70         2.68 o                         
   1   6  16         44.19         41.61         1.71 o                         
   2   6  16        115.33        122.22         6.04 o                         
   3   6  16          9.97          7.53         1.05 o                         
   4   6  16         30.93         28.40         1.43 o                         
   5   6  16          3.18          3.08         1.22 o                         
   6   6  16          7.38          6.63         1.64 o                         
  -5   7  16         13.66         12.92         1.36 o                         
  -4   7  16          5.93          5.02         0.85 o                         
  -3   7  16         31.68         33.61         1.68 o                         
  -2   7  16         47.91         46.57         2.19 o                         
  -1   7  16         10.22         10.44         1.00 o                         
   0   7  16         10.77          7.68         0.90 o                         
   1   7  16         10.26         10.56         0.82 o                         
   2   7  16         47.73         45.96         1.52 o                         
   3   7  16         31.60         23.86         2.73 o                         
   4   7  16          5.94          5.05         1.61 o                         
   5   7  16         13.67         13.06         1.45 o                         
  -4   8  16         17.61         19.06         2.39 o                         
  -3   8  16         17.66         18.10         3.97 o                         
  -2   8  16         11.92         15.44         1.61 o                         
  -1   8  16         63.80         60.60         2.29 o                         
   0   8  16          5.18          8.01         0.78 o                         
   1   8  16         63.72         66.63         2.76 o                         
   2   8  16         11.93         11.81         2.22 o                         
   3   8  16         17.63         17.14         2.61 o                         
   4   8  16         17.67         19.59         1.83 o                         
  -3   9  16          2.22          1.51         1.18 o                         
  -2   9  16          9.74          8.34         0.93 o                         
  -1   9  16         76.14         82.00         3.91 o                         
   0   9  16        101.56        114.47         4.25 o                         
   1   9  16         76.29         84.38         4.48 o                         
   2   9  16          9.75          5.95         2.77 o                         
   3   9  16          2.23          4.40         2.47 o                         
  -1  10  16         19.41         18.06         2.19 o                         
   0  10  16         53.68         55.03         2.92 o                         
   1  10  16         19.47         22.14         4.25 o                         
   1   0  17        384.00        397.98         5.16 o                         
   2   0  17        115.13        118.60         2.57 o                         
   3   0  17         33.30         24.56         1.10 o                         
   4   0  17        102.98         89.69         1.92 o                         
   5   0  17         20.97         19.31         0.84 o                         
   6   0  17         23.62         20.44         2.39 o                         
   7   0  17          5.41          8.61         2.26 o                         
  -7   1  17          3.61          3.33         1.60 o                         
  -6   1  17         11.90         12.15         2.23 o                         
  -5   1  17         60.58         57.84         2.26 o                         
  -4   1  17         80.24         77.29         1.75 o                         
  -3   1  17          8.90         10.98         0.97 o                         
  -2   1  17          1.42          1.52         0.45 o                         
  -1   1  17        159.37        160.92         2.36 o                         
   0   1  17        171.10        171.74         4.19 o                         
   1   1  17        159.19        158.52         2.47 o                         
   2   1  17          1.42         -0.26         0.92 o                         
   3   1  17          8.94         10.53         0.81 o                         
   4   1  17         79.95         76.20         1.96 o                         
   5   1  17         60.61         55.04         1.84 o                         
   6   1  17         11.90         11.09         1.22 o                         
   7   1  17          3.60          3.27         1.37 o                         
  -6   2  17          1.44          4.26         1.51 o                         
  -5   2  17          4.72          5.32         1.77 o                         
  -4   2  17          2.72          2.50         1.15 o                         
  -3   2  17         27.74         22.97         0.84 o                         
  -2   2  17        135.84        129.69         2.61 o                         
  -1   2  17        200.73        195.67         3.15 o                         
   0   2  17          5.17          5.20         0.67 o                         
   1   2  17        200.65        197.13         4.10 o                         
   2   2  17        136.03        130.68         3.40 o                         
   3   2  17         27.62         22.65         1.47 o                         
   4   2  17          2.73          3.34         0.53 o                         
   5   2  17          4.76          3.61         0.75 o                         
   6   2  17          1.42          1.88         0.72 o                         
   7   2  17          9.59          8.22         3.42 o                         
  -6   3  17          8.07          7.56         2.52 o                         
  -5   3  17          8.21          6.76         1.37 o                         
  -4   3  17        114.23        119.87         4.57 o                         
  -3   3  17         83.92         82.61         4.19 o                         
  -2   3  17         24.93         23.11         2.54 o                         
  -1   3  17         23.05         20.83         1.44 o                         
   0   3  17         33.09         31.27         1.45 o                         
   1   3  17         22.97         21.13         1.46 o                         
   2   3  17         24.95         22.67         1.32 o                         
   3   3  17         84.13         76.65         1.72 o                         
   4   3  17        114.19        112.64         2.47 o                         
   5   3  17          8.15          8.96         0.76 o                         
   6   3  17          8.09          6.80         1.47 o                         
  -6   4  17          7.39          7.39         1.60 o                         
  -5   4  17         13.67         17.33         2.10 o                         
  -4   4  17         36.43         32.84         1.71 o                         
  -3   4  17         18.73         18.34         1.12 o                         
  -2   4  17        125.51        124.53         2.86 o                         
  -1   4  17         38.43         40.06         2.27 o                         
   0   4  17         62.13         56.65         2.89 o                         
   1   4  17         38.52         37.50         2.19 o                         
   2   4  17        125.67        121.80         2.47 o                         
   3   4  17         18.82         17.92         1.33 o                         
   4   4  17         36.43         36.62         1.16 o                         
   5   4  17         13.75         16.25         1.57 o                         
   6   4  17          7.42          7.93         0.82 o                         
  -6   5  17          0.19          1.11         2.08 o                         
  -5   5  17          9.37          8.07         2.21 o                         
  -4   5  17         10.61         11.11         1.22 o                         
  -3   5  17         19.79         19.94         2.70 o                         
  -2   5  17          0.33         -0.09         0.51 o                         
  -1   5  17         77.58         73.73         2.40 o                         
   0   5  17         13.57         19.06         1.04 o                         
   1   5  17         77.49         73.04         2.22 o                         
   2   5  17          0.33          0.37         0.60 o                         
   3   5  17         19.87         18.36         1.69 o                         
   4   5  17         10.67         11.52         1.11 o                         
   5   5  17          9.38          8.95         0.80 o                         
   6   5  17          0.19         -0.21         1.07 o                         
  -5   6  17          8.08          9.42         1.72 o                         
  -4   6  17         57.63         60.31         2.40 o                         
  -3   6  17         19.95         23.46         1.74 o                         
  -2   6  17         26.82         26.68         2.61 o                         
  -1   6  17         46.36         44.84         1.78 o                         
   0   6  17          0.36          0.21         0.55 o                         
   1   6  17         46.40         44.29         2.24 o                         
   2   6  17         26.99         27.48         1.14 o                         
   3   6  17         19.97         21.10         1.92 o                         
   4   6  17         57.66         58.89         3.55 o                         
   5   6  17          8.06          8.12         1.11 o                         
  -5   7  17         14.90         15.13         2.83 o                         
  -4   7  17         67.13         66.79         5.86 o                         
  -3   7  17         24.38         29.87         2.20 o                         
  -2   7  17         11.19          9.31         1.54 o                         
  -1   7  17         50.13         54.53         2.00 o                         
   0   7  17         21.46         18.23         1.53 o                         
   1   7  17         50.15         51.52         1.66 o                         
   2   7  17         11.18          9.16         1.17 o                         
   3   7  17         24.39         24.77         1.73 o                         
   4   7  17         67.23         69.96         3.06 o                         
   5   7  17         14.87         12.55         2.16 o                         
  -4   8  17          0.15          0.63         2.53 o                         
  -3   8  17          1.67          0.25         1.23 o                         
  -2   8  17         18.52         19.63         1.81 o                         
  -1   8  17          3.48          3.33         0.70 o                         
   0   8  17         62.87         63.92         2.29 o                         
   1   8  17          3.46          4.52         1.60 o                         
   2   8  17         18.46         22.02         2.97 o                         
   3   8  17          1.69          0.84         0.95 o                         
   4   8  17          0.15          1.63         4.20 o                         
  -3   9  17          4.73          5.24         1.00 o                         
  -2   9  17         24.38         22.26         1.81 o                         
  -1   9  17          9.88         11.01         1.76 o                         
   0   9  17          5.53          7.02         1.35 o                         
   1   9  17          9.91          9.97         3.26 o                         
   2   9  17         24.38         24.43         2.43 o                         
   3   9  17          4.69          1.81         9.15 o                         
   0  10  17          8.33         11.07         1.81 o                         
   0   0  18        294.51        296.16         7.91 o                         
   1   0  18        108.17        103.27         1.92 o                         
   2   0  18         45.37         45.87         1.63 o                         
   3   0  18         21.35         21.56         1.30 o                         
   4   0  18         11.39          9.39         0.61 o                         
   5   0  18        100.59         98.09         2.26 o                         
   6   0  18         35.89         27.88         8.31 o                         
   7   0  18         24.91         33.00         5.84 o                         
  -7   1  18         15.21         19.19         4.09 o                         
  -6   1  18        114.21        128.26         6.40 o                         
  -5   1  18          7.12          6.63         1.43 o                         
  -4   1  18         26.61         26.76         1.44 o                         
  -3   1  18         68.72         61.41         1.61 o                         
  -2   1  18        110.15        103.33         2.26 o                         
  -1   1  18         72.11         70.26         2.04 o                         
   0   1  18        198.12        203.03         3.19 o                         
   1   1  18         72.06         71.54         1.80 o                         
   2   1  18        110.15        103.05         2.20 o                         
   3   1  18         68.71         62.87         2.01 o                         
   4   1  18         26.59         27.14         1.12 o                         
   5   1  18          7.09          7.06         0.90 o                         
   6   1  18        114.08        117.75         2.93 o                         
   7   1  18         15.21         17.42         3.34 o                         
  -6   2  18          3.29          4.46         1.19 o                         
  -5   2  18         37.35         37.02         2.44 o                         
  -4   2  18         64.02         63.15         3.83 o                         
  -3   2  18         23.78         21.30         1.61 o                         
  -2   2  18         13.02         10.61         0.72 o                         
  -1   2  18         62.26         62.54         2.03 o                         
   0   2  18         77.08         82.28         1.66 o                         
   1   2  18         62.41         66.95         1.63 o                         
   2   2  18         12.98         11.15         0.99 o                         
   3   2  18         23.67         20.71         1.98 o                         
   4   2  18         64.10         62.28         1.84 o                         
   5   2  18         37.34         38.13         1.64 o                         
   6   2  18          3.30          2.79         1.21 o                         
  -6   3  18          4.61          4.54         1.34 o                         
  -5   3  18         46.98         45.22         3.71 o                         
  -4   3  18         47.29         49.76         3.79 o                         
  -3   3  18        127.06        123.06         3.43 o                         
  -2   3  18         96.91         93.88         3.19 o                         
  -1   3  18          9.05          8.81         1.01 o                         
   0   3  18          3.77          1.11         0.65 o                         
   1   3  18          8.97          7.35         0.95 o                         
   2   3  18         96.87         95.42         2.79 o                         
   3   3  18        126.84        121.00         4.91 o                         
   4   3  18         47.20         44.20         2.06 o                         
   5   3  18         47.01         46.73         2.05 o                         
   6   3  18          4.62          4.79         1.82 o                         
  -6   4  18         16.00         10.29         3.74 o                         
  -5   4  18         30.47         28.48         2.94 o                         
  -4   4  18          2.32          2.65         0.65 o                         
  -3   4  18          6.24          7.75         1.24 o                         
  -2   4  18         89.62         88.05         3.36 o                         
  -1   4  18          6.76          6.41         0.65 o                         
   0   4  18         51.85         40.65         1.31 o                         
   1   4  18          6.70          5.44         0.83 o                         
   2   4  18         89.52         86.27         1.93 o                         
   3   4  18          6.18          7.08         1.29 o                         
   4   4  18          2.33          2.99         0.44 o                         
   5   4  18         30.39         33.63         2.04 o                         
   6   4  18         15.98         15.33         2.77 o                         
  -6   5  18          0.70         10.04        13.61 o                         
  -5   5  18          7.39          6.02         1.54 o                         
  -4   5  18         23.24         28.45         1.75 o                         
  -3   5  18         24.92         25.28         1.37 o                         
  -2   5  18         26.74         28.09         1.74 o                         
  -1   5  18         20.01         20.70         1.12 o                         
   0   5  18          7.71          6.63         0.69 o                         
   1   5  18         19.92         17.29         2.00 o                         
   2   5  18         26.78         25.07         1.47 o                         
   3   5  18         24.94         21.98         2.15 o                         
   4   5  18         23.26         23.41         1.55 o                         
   5   5  18          7.44          7.26         0.80 o                         
   6   5  18          0.69         -0.42         1.60 o                         
  -5   6  18          9.49          7.48         2.52 o                         
  -4   6  18         20.67         22.80         1.60 o                         
  -3   6  18         24.44         28.76         2.73 o                         
  -2   6  18         10.14          9.05         1.00 o                         
  -1   6  18          6.92          7.23         1.38 o                         
   0   6  18         38.69         36.59         1.52 o                         
   1   6  18          6.91          6.40         0.84 o                         
   2   6  18         10.14          8.17         2.45 o                         
   3   6  18         24.50         30.62         2.07 o                         
   4   6  18         20.58         20.23         1.41 o                         
   5   6  18          9.48          8.65         1.28 o                         
  -5   7  18          0.06          0.18         1.19 o                         
  -4   7  18         34.80         35.81         1.93 o                         
  -3   7  18         16.40         16.76         1.39 o                         
  -2   7  18         14.81         18.07         1.27 o                         
  -1   7  18          3.44          3.50         0.70 o                         
   0   7  18         26.25         30.11         2.79 o                         
   1   7  18          3.42          3.83         1.18 o                         
   2   7  18         14.77         17.48         1.25 o                         
   3   7  18         16.41         13.75         1.83 o                         
   4   7  18         34.85         37.86         3.19 o                         
   5   7  18          0.06         -0.17         1.29 o                         
  -4   8  18          5.40          5.14         2.67 o                         
  -3   8  18         13.20         13.30         1.28 o                         
  -2   8  18         12.58         10.36         1.61 o                         
  -1   8  18        127.99        131.67         4.48 o                         
   0   8  18         53.26         51.58         1.82 o                         
   1   8  18        127.91        129.21         7.46 o                         
   2   8  18         12.54         11.56         1.75 o                         
   3   8  18         13.22         12.89         3.24 o                         
   4   8  18          5.36         14.15         8.07 o                         
  -2   9  18         34.80         34.42         3.13 o                         
  -1   9  18         52.87         56.69         2.93 o                         
   0   9  18          5.02          4.40         0.96 o                         
   1   9  18         52.94         57.07         2.64 o                         
   2   9  18         34.81         37.56         3.67 o                         
   1   0  19        138.87        128.28         2.67 o                         
   2   0  19         24.44         25.94         1.29 o                         
   3   0  19        148.26        142.06         3.21 o                         
   4   0  19          0.83          0.47         0.67 o                         
   5   0  19          2.85          2.28         0.71 o                         
   6   0  19         15.11         14.24         2.87 o                         
  -6   1  19         34.01         37.06         3.22 o                         
  -5   1  19          5.37          6.27         0.78 o                         
  -4   1  19         52.39         55.25         1.56 o                         
  -3   1  19         11.86         12.40         0.73 o                         
  -2   1  19         29.79         30.68         0.90 o                         
  -1   1  19         28.93         28.66         0.98 o                         
   0   1  19        531.97        544.38         7.00 o                         
   1   1  19         29.04         28.57         1.80 o                         
   2   1  19         29.73         29.60         2.06 o                         
   3   1  19         11.81         11.00         0.71 o                         
   4   1  19         52.47         55.58         1.78 o                         
   5   1  19          5.35          5.72         0.95 o                         
   6   1  19         33.93         38.08         3.32 o                         
  -6   2  19         23.78         30.98         2.69 o                         
  -5   2  19         11.91         11.07         1.56 o                         
  -4   2  19         31.54         30.79         1.48 o                         
  -3   2  19        113.26        107.73         2.20 o                         
  -2   2  19         10.48         10.28         0.98 o                         
  -1   2  19         28.56         29.63         1.82 o                         
   0   2  19        116.67        113.33         3.21 o                         
   1   2  19         28.58         30.24         1.69 o                         
   2   2  19         10.44         10.06         0.58 o                         
   3   2  19        113.38        106.68         5.59 o                         
   4   2  19         31.68         33.58         1.37 o                         
   5   2  19         11.86         11.14         0.84 o                         
   6   2  19         23.77         29.10         1.55 o                         
  -6   3  19         13.00         14.04         2.14 o                         
  -5   3  19         14.56         14.91         3.27 o                         
  -4   3  19         44.94         44.77         2.63 o                         
  -3   3  19        132.73        126.67         3.98 o                         
  -2   3  19         35.68         38.16         2.12 o                         
  -1   3  19        117.14        115.27         2.43 o                         
   0   3  19         57.87         47.72         1.80 o                         
   1   3  19        117.05        111.37         2.12 o                         
   2   3  19         35.86         38.08         1.46 o                         
   3   3  19        132.72        128.24         2.89 o                         
   4   3  19         44.92         45.50         1.64 o                         
   5   3  19         14.58         12.83         1.13 o                         
   6   3  19         12.93         13.80         1.02 o                         
  -6   4  19          6.59          3.12         7.19 o                         
  -5   4  19         42.35         49.98         3.81 o                         
  -4   4  19         54.07         50.30         3.11 o                         
  -3   4  19          6.90          7.41         0.85 o                         
  -2   4  19         17.74         16.47         1.74 o                         
  -1   4  19        129.77        124.18         2.94 o                         
   0   4  19          0.62         -0.13         0.44 o                         
   1   4  19        129.90        121.26         2.95 o                         
   2   4  19         17.74         17.61         1.04 o                         
   3   4  19          6.91          5.46         1.32 o                         
   4   4  19         54.11         49.88         2.78 o                         
   5   4  19         42.41         46.58         2.02 o                         
   6   4  19          6.58          6.82         1.26 o                         
  -5   5  19          3.17          3.45         2.24 o                         
  -4   5  19          9.23         10.77         1.32 o                         
  -3   5  19         13.48         14.21         2.41 o                         
  -2   5  19         16.86         17.83         1.12 o                         
  -1   5  19          5.27          5.95         1.73 o                         
   0   5  19          0.14         -0.08         0.78 o                         
   1   5  19          5.24          5.06         0.84 o                         
   2   5  19         16.87         15.27         0.84 o                         
   3   5  19         13.56         13.34         1.19 o                         
   4   5  19          9.20          8.98         1.83 o                         
   5   5  19          3.19          0.53         1.30 o                         
  -5   6  19          0.92          2.60         5.06 o                         
  -4   6  19         13.82         13.35         1.93 o                         
  -3   6  19          9.30          6.20         1.90 o                         
  -2   6  19         16.98         20.67         1.38 o                         
  -1   6  19         24.38         24.88         1.85 o                         
   0   6  19          1.54          1.56         0.51 o                         
   1   6  19         24.41         26.87         2.35 o                         
   2   6  19         16.92         21.20         3.33 o                         
   3   6  19          9.30          8.80         0.97 o                         
   4   6  19         13.83         14.50         2.43 o                         
   5   6  19          0.91          0.07         0.55 o                         
  -4   7  19          7.45          4.82         2.50 o                         
  -3   7  19         37.34         36.85         2.00 o                         
  -2   7  19         48.34         52.57         2.40 o                         
  -1   7  19         17.99         17.83         1.24 o                         
   0   7  19         34.01         37.53         1.71 o                         
   1   7  19         18.02         12.86         1.52 o                         
   2   7  19         48.34         49.70         2.89 o                         
   3   7  19         37.34         37.55         5.12 o                         
   4   7  19          7.41          7.33         2.19 o                         
  -3   8  19          5.89          8.02         1.21 o                         
  -2   8  19         23.28         22.19         2.39 o                         
  -1   8  19         89.02         90.86         3.23 o                         
   0   8  19          0.00         -1.69         1.69 o                         
   1   8  19         89.11         96.54         4.32 o                         
   2   8  19         23.35         26.86         2.24 o                         
   3   8  19          5.89          7.99         1.67 o                         
  -2   9  19         40.10         42.13         2.02 o                         
  -1   9  19         11.41         12.85         1.18 o                         
   0   9  19         59.21         64.07         3.00 o                         
   1   9  19         11.40         12.82         2.15 o                         
   2   9  19         40.07         36.67         3.21 o                         
   0   0  20         13.53         16.77         1.99 o                         
   1   0  20        198.38        191.53         3.67 o                         
   2   0  20        214.70        221.06         3.74 o                         
   3   0  20         29.56         24.45         1.36 o                         
   4   0  20         94.70         90.40         2.57 o                         
   5   0  20        327.78        336.16         5.64 o                         
   6   0  20         41.54         53.37         5.57 o                         
  -6   1  20          4.59          4.77         1.75 o                         
  -5   1  20         27.96         27.40         1.47 o                         
  -4   1  20          5.66          5.70         0.55 o                         
  -3   1  20         19.51         18.16         1.20 o                         
  -2   1  20         51.40         51.18         1.37 o                         
  -1   1  20         21.38         20.22         0.88 o                         
   0   1  20         39.25         39.97         3.07 o                         
   1   1  20         21.27         20.25         1.15 o                         
   2   1  20         51.41         50.63         1.54 o                         
   3   1  20         19.62         19.47         0.94 o                         
   4   1  20          5.68          4.94         0.50 o                         
   5   1  20         27.94         31.86         1.25 o                         
   6   1  20          4.59          3.61         0.87 o                         
  -6   2  20         20.98         28.00         3.29 o                         
  -5   2  20         12.57         11.38         1.62 o                         
  -4   2  20         10.47          8.18         1.29 o                         
  -3   2  20         39.62         38.80         1.44 o                         
  -2   2  20         34.46         32.62         1.23 o                         
  -1   2  20         76.76         69.57         2.52 o                         
   0   2  20         17.30         18.21         1.47 o                         
   1   2  20         76.71         70.41         2.20 o                         
   2   2  20         34.57         31.83         1.73 o                         
   3   2  20         39.64         38.87         2.22 o                         
   4   2  20         10.48          8.45         0.73 o                         
   5   2  20         12.57         15.06         1.48 o                         
   6   2  20         20.99         22.35         1.84 o                         
  -6   3  20         10.69         10.48         2.68 o                         
  -5   3  20         24.25         22.18         2.27 o                         
  -4   3  20         79.77         83.27         3.82 o                         
  -3   3  20          8.83          8.85         0.86 o                         
  -2   3  20         52.18         48.22         1.61 o                         
  -1   3  20         27.75         24.52         1.07 o                         
   0   3  20          6.54          7.80         0.93 o                         
   1   3  20         27.73         23.03         0.98 o                         
   2   3  20         52.20         48.48         1.73 o                         
   3   3  20          8.81          8.37         0.63 o                         
   4   3  20         79.49         75.32         2.11 o                         
   5   3  20         24.28         22.26         1.30 o                         
   6   3  20         10.69         10.79         0.97 o                         
  -6   4  20          0.99          2.93         2.23 o                         
  -5   4  20          5.45          5.20         2.91 o                         
  -4   4  20         12.10         14.30         1.23 o                         
  -3   4  20         11.70          9.41         1.31 o                         
  -2   4  20         47.93         44.81         1.98 o                         
  -1   4  20         73.22         67.43         2.14 o                         
   0   4  20          0.47          1.03         0.50 o                         
   1   4  20         73.20         67.88         2.76 o                         
   2   4  20         47.80         45.82         1.29 o                         
   3   4  20         11.69          9.91         1.21 o                         
   4   4  20         12.10         12.77         1.34 o                         
   5   4  20          5.43          7.00         0.97 o                         
   6   4  20          0.97          1.89         0.60 o                         
  -5   5  20          0.08          0.66         1.95 o                         
  -4   5  20         28.73         27.59         1.71 o                         
  -3   5  20          2.35          2.29         1.01 o                         
  -2   5  20         74.73         77.83         3.01 o                         
  -1   5  20         45.81         48.94         3.04 o                         
   0   5  20         23.21         20.14         1.58 o                         
   1   5  20         45.80         51.28         2.40 o                         
   2   5  20         74.71         76.95         3.78 o                         
   3   5  20          2.33          1.16         0.62 o                         
   4   5  20         28.81         25.23         1.75 o                         
   5   5  20          0.08          0.43         0.58 o                         
  -5   6  20          1.67          1.90         8.24 o                         
  -4   6  20         19.50         21.14         2.15 o                         
  -3   6  20         23.11         22.30         1.45 o                         
  -2   6  20         29.27         27.62         2.34 o                         
  -1   6  20         19.39         16.01         1.50 o                         
   0   6  20          0.16          1.04         0.83 o                         
   1   6  20         19.34         17.74         2.32 o                         
   2   6  20         29.23         25.89         2.96 o                         
   3   6  20         23.02         23.53         1.95 o                         
   4   6  20         19.52         18.24         1.64 o                         
   5   6  20          1.69          3.77         2.66 o                         
  -4   7  20         47.56         49.01         4.87 o                         
  -3   7  20         11.93         12.42         2.34 o                         
  -2   7  20          6.81          6.53         0.97 o                         
  -1   7  20          9.03          7.80         0.95 o                         
   0   7  20         20.55         24.01         1.58 o                         
   1   7  20          9.09          9.35         1.37 o                         
   2   7  20          6.80          4.53         2.16 o                         
   3   7  20         11.89         12.57         1.76 o                         
   4   7  20         47.60         45.92         2.60 o                         
  -3   8  20          1.35          1.65         0.73 o                         
  -2   8  20          2.17          1.02         2.20 o                         
  -1   8  20         48.21         53.63         2.25 o                         
   0   8  20         51.98         61.12         6.91 o                         
   1   8  20         48.24         46.77         4.43 o                         
   2   8  20          2.15          2.06         1.05 o                         
   3   8  20          1.34          3.86         2.01 o                         
  -1   9  20         14.62         13.94         2.39 o                         
   0   9  20        189.32        204.96         9.38 o                         
   1   9  20         14.64         12.75         2.03 o                         
   1   0  21          0.00         -0.07         0.40 o                         
   2   0  21          1.00          0.63         0.74 o                         
   3   0  21          1.14          2.06         0.38 o                         
   4   0  21         67.41         65.03         1.85 o                         
   5   0  21         93.28         87.82         2.39 o                         
   6   0  21         45.80         57.99         6.23 o                         
  -6   1  21          5.63          3.80         1.57 o                         
  -5   1  21         11.20         12.38         1.45 o                         
  -4   1  21         21.64         20.82         1.09 o                         
  -3   1  21         81.36         80.60         1.98 o                         
  -2   1  21         20.27         20.46         0.92 o                         
  -1   1  21        219.49        213.18         3.67 o                         
   0   1  21         62.64         62.99         2.49 o                         
   1   1  21        219.23        220.06         4.63 o                         
   2   1  21         20.32         21.77         0.99 o                         
   3   1  21         81.21         81.23         2.45 o                         
   4   1  21         21.67         20.91         1.10 o                         
   5   1  21         11.19         11.27         1.59 o                         
   6   1  21          5.66          6.29         1.11 o                         
  -6   2  21          4.32         10.50         2.58 o                         
  -5   2  21         27.71         27.62         2.72 o                         
  -4   2  21         17.85         20.26         2.05 o                         
  -3   2  21         28.28         26.18         1.49 o                         
  -2   2  21          2.25          1.96         0.71 o                         
  -1   2  21        117.58        119.50         2.64 o                         
   0   2  21         54.64         51.85         1.41 o                         
   1   2  21        117.72        120.92         3.17 o                         
   2   2  21          2.24          3.17         0.65 o                         
   3   2  21         28.23         29.18         0.99 o                         
   4   2  21         17.80         20.16         1.53 o                         
   5   2  21         27.73         26.78         1.29 o                         
   6   2  21          4.31          5.49         1.15 o                         
  -6   3  21          3.04          3.15         3.35 o                         
  -5   3  21          2.00          0.00         1.16 o                         
  -4   3  21         35.53         28.13         2.17 o                         
  -3   3  21         36.83         38.77         2.09 o                         
  -2   3  21         46.70         47.23         2.50 o                         
  -1   3  21         51.53         48.57         2.92 o                         
   0   3  21         31.17         33.09         2.11 o                         
   1   3  21         51.62         48.11         2.12 o                         
   2   3  21         46.87         45.00         1.94 o                         
   3   3  21         36.88         39.33         1.41 o                         
   4   3  21         35.50         30.73         1.54 o                         
   5   3  21          2.02          1.66         0.81 o                         
   6   3  21          3.06          4.75         2.86 o                         
  -5   4  21          7.98          4.86         1.52 o                         
  -4   4  21         38.28         40.35         3.08 o                         
  -3   4  21          9.65          9.90         1.28 o                         
  -2   4  21          0.59          0.39         0.71 o                         
  -1   4  21          5.47          3.75         0.78 o                         
   0   4  21          0.67          0.88         0.48 o                         
   1   4  21          5.49          4.13         1.32 o                         
   2   4  21          0.59          0.43         0.70 o                         
   3   4  21          9.69         12.12         2.22 o                         
   4   4  21         38.34         42.89         2.81 o                         
   5   4  21          8.00          6.06         1.12 o                         
  -5   5  21          0.50          5.66         5.01 o                         
  -4   5  21          8.40          9.34         1.09 o                         
  -3   5  21         36.30         37.81         2.66 o                         
  -2   5  21          9.06          8.95         1.02 o                         
  -1   5  21         22.17         20.72         1.61 o                         
   0   5  21         26.59         26.06         1.29 o                         
   1   5  21         22.15         20.24         1.87 o                         
   2   5  21          9.10          7.15         1.39 o                         
   3   5  21         36.21         38.75         2.52 o                         
   4   5  21          8.43          1.57         2.30 o                         
   5   5  21          0.49         -0.77         1.28 o                         
  -4   6  21          4.71          4.55         0.85 o                         
  -3   6  21         14.80         17.07         1.75 o                         
  -2   6  21         32.93         33.35         1.70 o                         
  -1   6  21         46.34         48.63         1.87 o                         
   0   6  21          1.88          3.78         2.13 o                         
   1   6  21         46.25         47.51         2.58 o                         
   2   6  21         32.98         33.08         2.21 o                         
   3   6  21         14.83         19.38         1.86 o                         
   4   6  21          4.73          5.59         0.95 o                         
  -4   7  21          7.33          9.64         1.93 o                         
  -3   7  21          9.35         11.33         1.47 o                         
  -2   7  21          0.91          0.47         0.52 o                         
  -1   7  21          8.91          9.80         1.08 o                         
   0   7  21         29.27         33.77         1.64 o                         
   1   7  21          8.97         10.03         1.56 o                         
   2   7  21          0.91          0.83         0.67 o                         
   3   7  21          9.39         12.14         3.86 o                         
   4   7  21          7.34          5.60         2.28 o                         
  -2   8  21         22.85         26.80         4.47 o                         
  -1   8  21          9.38          8.78         2.71 o                         
   0   8  21          7.65          7.78         1.34 o                         
   1   8  21          9.34          6.51         1.56 o                         
   2   8  21         22.88         22.91         7.85 o                         
   0   0  22        312.04        315.84         7.18 o                         
   1   0  22          1.84          1.65         0.43 o                         
   2   0  22         23.68         25.41         1.05 o                         
   3   0  22          3.75          3.03         0.74 o                         
   4   0  22         44.62         45.39         1.50 o                         
   5   0  22          1.71          2.17         0.43 o                         
   6   0  22         37.47         36.54         7.10 o                         
  -6   1  22         69.01         59.48         8.62 o                         
  -5   1  22         12.33          9.84         1.60 o                         
  -4   1  22          5.44          5.25         0.70 o                         
  -3   1  22         25.02         21.58         1.48 o                         
  -2   1  22         10.51         10.71         1.11 o                         
  -1   1  22         55.55         56.38         1.69 o                         
   0   1  22        332.99        345.03         5.85 o                         
   1   1  22         55.52         54.75         1.72 o                         
   2   1  22         10.47          9.55         0.74 o                         
   3   1  22         25.06         24.67         1.43 o                         
   4   1  22          5.42          4.72         0.92 o                         
   5   1  22         12.36         10.34         1.63 o                         
   6   1  22         69.11         68.05         3.76 o                         
  -6   2  22         29.11         28.11         3.58 o                         
  -5   2  22        124.03        146.62         5.92 o                         
  -4   2  22         24.30         29.88         2.17 o                         
  -3   2  22         30.55         28.19         1.62 o                         
  -2   2  22         20.12         17.81         1.00 o                         
  -1   2  22         17.18         18.08         1.03 o                         
   0   2  22         31.89         28.55         2.37 o                         
   1   2  22         17.09         17.59         0.93 o                         
   2   2  22         20.17         19.23         0.93 o                         
   3   2  22         30.51         29.25         1.02 o                         
   4   2  22         24.26         28.75         1.24 o                         
   5   2  22        123.90        138.03         3.28 o                         
   6   2  22         29.14         26.75         2.20 o                         
  -5   3  22         10.19         12.58         1.69 o                         
  -4   3  22          2.37          0.85         0.88 o                         
  -3   3  22         31.16         32.29         1.64 o                         
  -2   3  22         51.75         45.12         2.66 o                         
  -1   3  22         16.17         13.82         1.18 o                         
   0   3  22        117.75        117.49         3.08 o                         
   1   3  22         16.14         15.60         1.64 o                         
   2   3  22         51.72         49.46         2.77 o                         
   3   3  22         31.26         30.51         3.04 o                         
   4   3  22          2.40          3.12         0.71 o                         
   5   3  22         10.14         11.75         0.96 o                         
  -5   4  22          4.88          6.46         2.14 o                         
  -4   4  22         76.55         80.39         5.20 o                         
  -3   4  22         26.34         24.20         2.04 o                         
  -2   4  22        151.98        146.92         4.81 o                         
  -1   4  22         14.54         14.57         1.01 o                         
   0   4  22          0.75          0.92         0.79 o                         
   1   4  22         14.52         12.34         1.68 o                         
   2   4  22        152.05        146.35         5.27 o                         
   3   4  22         26.26         25.85         1.89 o                         
   4   4  22         76.47         78.47         3.98 o                         
   5   4  22          4.88          2.38         1.48 o                         
  -5   5  22          1.47         10.83        10.39 o                         
  -4   5  22          1.17          1.13         1.29 o                         
  -3   5  22         10.11         10.15         1.26 o                         
  -2   5  22         16.85         15.85         1.94 o                         
  -1   5  22         12.05         10.93         1.03 o                         
   0   5  22          4.12          5.00         1.07 o                         
   1   5  22         12.04         10.64         0.96 o                         
   2   5  22         16.77         13.12         2.29 o                         
   3   5  22         10.12          8.93         1.58 o                         
   4   5  22          1.17          1.95         1.18 o                         
   5   5  22          1.48         -0.64         3.09 o                         
  -4   6  22         17.17         18.44         2.91 o                         
  -3   6  22          3.13          3.33         1.73 o                         
  -2   6  22         14.27         12.76         1.45 o                         
  -1   6  22          3.67          4.73         1.13 o                         
   0   6  22          9.43          7.00         2.17 o                         
   1   6  22          3.67          3.25         3.02 o                         
   2   6  22         14.24         12.62         1.60 o                         
   3   6  22          3.11          4.84         1.78 o                         
   4   6  22         17.24         18.15         2.19 o                         
  -3   7  22          8.82          8.32         1.23 o                         
  -2   7  22         28.10         29.31         1.69 o                         
  -1   7  22         81.35         80.99         2.72 o                         
   0   7  22          0.58         -0.06         1.46 o                         
   1   7  22         81.33         81.87         3.76 o                         
   2   7  22         28.09         28.46         2.21 o                         
   3   7  22          8.86          3.05         7.44 o                         
  -2   8  22          7.26          4.18         1.58 o                         
  -1   8  22         37.79         38.67         2.17 o                         
   2   8  22          7.27          7.46         1.76 o                         
   1   0  23         22.68         23.08         1.07 o                         
   2   0  23          1.29          2.07         0.45 o                         
   3   0  23          0.52          1.67         0.44 o                         
   4   0  23         23.44         24.97         1.65 o                         
   5   0  23          5.57          5.41         1.13 o                         
   6   0  23          2.88          5.64         6.47 o                         
  -5   1  23         59.98         66.48         3.77 o                         
  -4   1  23         21.52         22.32         1.94 o                         
  -3   1  23         22.27         23.14         2.62 o                         
  -2   1  23         19.47         19.44         1.40 o                         
  -1   1  23         49.65         48.08         1.91 o                         
   0   1  23        321.77        346.14         6.21 o                         
   1   1  23         49.72         50.51         1.68 o                         
   2   1  23         19.47         20.64         1.14 o                         
   3   1  23         22.30         23.62         1.18 o                         
   4   1  23         21.51         25.12         1.25 o                         
   5   1  23         60.05         66.08         2.24 o                         
  -5   2  23         23.31         27.37         2.84 o                         
  -4   2  23          4.98          6.29         1.32 o                         
  -3   2  23          6.05          6.34         1.07 o                         
  -2   2  23         18.46         17.17         1.45 o                         
  -1   2  23         97.53        103.44         3.23 o                         
   0   2  23        107.35        108.72         3.10 o                         
   1   2  23         97.71        104.11         2.66 o                         
   2   2  23         18.42         19.25         1.44 o                         
   3   2  23          6.02          7.53         0.59 o                         
   4   2  23          4.98          5.23         0.96 o                         
   5   2  23         23.24         22.95         1.80 o                         
  -5   3  23         17.01         14.75         1.98 o                         
  -4   3  23         53.03         51.92         2.92 o                         
  -3   3  23         17.01         13.82         1.56 o                         
  -2   3  23          3.99          3.02         0.82 o                         
  -1   3  23         29.63         28.76         1.60 o                         
   0   3  23          5.19          4.69         0.94 o                         
   1   3  23         29.76         26.75         1.99 o                         
   2   3  23          3.99          4.01         0.93 o                         
   3   3  23         17.00         13.55         2.10 o                         
   4   3  23         52.97         49.61         2.09 o                         
   5   3  23         17.08         16.40         1.40 o                         
  -5   4  23          0.16         -2.29         4.78 o                         
  -4   4  23         72.55         74.41         6.88 o                         
  -3   4  23         42.05         39.80         1.83 o                         
  -2   4  23         36.64         37.59         1.74 o                         
  -1   4  23         19.08         19.36         1.61 o                         
   0   4  23         12.34         11.67         1.00 o                         
   1   4  23         19.16         21.92         1.98 o                         
   2   4  23         36.63         37.27         3.25 o                         
   3   4  23         42.16         37.78         2.90 o                         
   4   4  23         72.54         74.39         3.26 o                         
   5   4  23          0.16         -0.89         2.15 o                         
  -4   5  23          1.12          0.12         1.22 o                         
  -3   5  23          2.29          0.56         1.05 o                         
  -2   5  23         14.70         18.88         1.23 o                         
  -1   5  23         70.10         75.48         3.04 o                         
   0   5  23         44.10         42.26         1.85 o                         
   1   5  23         70.05         74.30         3.65 o                         
   2   5  23         14.69         10.02         1.49 o                         
   3   5  23          2.29          0.76         1.70 o                         
   4   5  23          1.13          1.10         1.23 o                         
  -4   6  23          5.22          6.41         1.18 o                         
  -3   6  23          2.38          1.75         0.87 o                         
  -2   6  23         13.75         15.06         1.30 o                         
  -1   6  23         43.41         47.09         2.45 o                         
   0   6  23         30.72         31.80         2.03 o                         
   1   6  23         43.42         47.98         3.53 o                         
   2   6  23         13.65         13.51         3.02 o                         
   3   6  23          2.38          5.18         1.81 o                         
   4   6  23          5.23          5.78         1.38 o                         
  -3   7  23         22.24         25.40         2.55 o                         
  -2   7  23          1.22          2.98         1.35 o                         
  -1   7  23         19.21         21.00         1.80 o                         
   0   7  23         28.48         31.54         2.24 o                         
   1   7  23         19.20         18.15         1.87 o                         
   2   7  23          1.21         -0.32         3.06 o                         
   3   7  23         22.23         37.52        11.39 o                         
  -1   8  23         10.88         10.00         3.42 o                         
   0   8  23        133.36        134.78         6.94 o                         
   0   0  24        109.30        106.75         4.44 o                         
   1   0  24          6.67          7.00         0.65 o                         
   2   0  24          0.30          0.22         0.55 o                         
   3   0  24         38.74         46.00         2.54 o                         
   4   0  24          8.05          8.42         0.63 o                         
   5   0  24         18.91         28.16         4.38 o                         
  -5   1  24         72.35         80.58         6.12 o                         
  -4   1  24         12.91         13.64         1.84 o                         
  -3   1  24          1.43          2.07         0.80 o                         
  -2   1  24         54.06         54.64         2.99 o                         
  -1   1  24         67.34         68.86         2.20 o                         
   0   1  24         16.81         20.12         1.21 o                         
   1   1  24         67.38         70.97         2.14 o                         
   2   1  24         54.15         56.05         2.20 o                         
   3   1  24          1.43          0.73         0.45 o                         
   4   1  24         12.89         17.40         1.02 o                         
   5   1  24         72.42         79.36         2.93 o                         
  -5   2  24         39.44         42.46         3.31 o                         
  -4   2  24          7.22          6.54         1.42 o                         
  -3   2  24         18.55         16.13         1.23 o                         
  -2   2  24          4.34          3.98         1.22 o                         
  -1   2  24         65.23         63.91         2.19 o                         
   0   2  24         12.35         13.03         1.21 o                         
   1   2  24         65.37         64.69         1.93 o                         
   2   2  24          4.36          5.10         1.29 o                         
   3   2  24         18.48         17.69         1.12 o                         
   4   2  24          7.24          8.49         0.91 o                         
   5   2  24         39.46         46.56         2.16 o                         
  -5   3  24         12.43         14.81         5.27 o                         
  -4   3  24         18.36         21.60         2.85 o                         
  -3   3  24         21.26         21.74         1.37 o                         
  -2   3  24          2.13          2.18         0.53 o                         
  -1   3  24          4.28          1.94         1.80 o                         
   0   3  24         13.76         15.82         1.61 o                         
   1   3  24          4.28          4.15         1.24 o                         
   2   3  24          2.13          2.34         1.41 o                         
   3   3  24         21.29         22.16         4.06 o                         
   4   3  24         18.30         21.22         1.38 o                         
   5   3  24         12.42         13.69         2.33 o                         
  -4   4  24          5.37          8.53         1.68 o                         
  -3   4  24         15.65         11.66         1.79 o                         
  -2   4  24         29.49         29.65         1.53 o                         
  -1   4  24         43.54         47.85         2.25 o                         
   0   4  24          6.98          8.70         1.61 o                         
   1   4  24         43.64         44.31         1.78 o                         
   2   4  24         29.41         26.23         3.63 o                         
   3   4  24         15.62         14.62         1.77 o                         
   4   4  24          5.37          4.25         2.10 o                         
  -4   5  24         21.32         22.97         2.60 o                         
  -3   5  24          4.35          4.40         0.83 o                         
  -2   5  24         11.16         11.00         1.49 o                         
  -1   5  24         29.10         29.71         1.70 o                         
   0   5  24          6.74          7.07         1.10 o                         
   1   5  24         29.02         29.61         1.97 o                         
   2   5  24         11.11         10.39         2.58 o                         
   3   5  24          4.33          7.47         1.48 o                         
   4   5  24         21.32         21.92         1.75 o                         
  -3   6  24          2.35          3.31         1.07 o                         
  -2   6  24          3.32          4.83         1.25 o                         
  -1   6  24         25.60         29.58         1.70 o                         
   0   6  24         28.93         34.15         2.51 o                         
   1   6  24         25.54         26.13         7.76 o                         
   2   6  24          3.32          2.65         2.28 o                         
   3   6  24          2.37          3.72         2.15 o                         
  -2   7  24          4.34          1.93         0.93 o                         
  -1   7  24         26.72         34.04         4.52 o                         
   0   7  24         77.30         76.79         3.83 o                         
   1   7  24         26.67         28.07         4.34 o                         
   2   7  24          4.31          2.53         1.54 o                         
   1   0  25         10.81         10.05         0.88 o                         
   2   0  25          1.92          3.23         0.53 o                         
   3   0  25        136.97        141.06         3.56 o                         
   4   0  25         18.75         19.60         1.01 o                         
   5   0  25          0.64          1.39         0.87 o                         
  -5   1  25         26.06         26.81         4.45 o                         
  -4   1  25          3.89          6.47         2.27 o                         
  -3   1  25          6.21          8.58         1.19 o                         
  -2   1  25         15.35         15.74         2.12 o                         
  -1   1  25         23.10         22.79         1.94 o                         
   0   1  25          0.76          1.37         1.02 o                         
   1   1  25         23.16         23.96         1.90 o                         
   2   1  25         15.39         14.27         1.20 o                         
   3   1  25          6.16          4.96         1.36 o                         
   4   1  25          3.90          4.84         0.65 o                         
   5   1  25         26.00         24.53         1.36 o                         
  -5   2  25         23.13         16.89         3.68 o                         
  -4   2  25          0.62          3.01         1.51 o                         
  -3   2  25          3.89          3.45         1.59 o                         
  -2   2  25         17.05         17.38         1.92 o                         
  -1   2  25         36.25         35.92         2.44 o                         
   0   2  25         97.34         99.53         3.00 o                         
   1   2  25         36.27         32.53         2.11 o                         
   2   2  25         17.01         19.15         1.00 o                         
   3   2  25          3.90          3.79         0.88 o                         
   4   2  25          0.64          1.02         0.84 o                         
   5   2  25         23.14         21.92         1.38 o                         
  -4   3  25          0.09          1.99         2.48 o                         
  -3   3  25         25.67         29.39         2.66 o                         
  -2   3  25         27.56         29.48         1.79 o                         
  -1   3  25         41.70         44.34         1.88 o                         
   0   3  25          0.84          1.07         1.96 o                         
   1   3  25         41.71         45.75         1.83 o                         
   2   3  25         27.67         30.63         2.75 o                         
   3   3  25         25.64         27.39         2.14 o                         
   4   3  25          0.09          0.19         0.85 o                         
  -4   4  25          1.39          0.17         1.67 o                         
  -3   4  25         13.20         15.25         2.26 o                         
  -2   4  25         13.03         13.50         1.18 o                         
  -1   4  25          4.49          5.51         0.83 o                         
   0   4  25          4.63          4.38         0.70 o                         
   1   4  25          4.51          4.88         1.15 o                         
   2   4  25         13.02         15.56         2.53 o                         
   3   4  25         13.21         14.82         5.32 o                         
   4   4  25          1.39          2.32         1.14 o                         
  -4   5  25         11.70         -2.96         7.37 o                         
  -3   5  25          1.77          1.39         0.96 o                         
  -2   5  25          4.42          5.30         1.43 o                         
  -1   5  25         21.08         21.29         1.35 o                         
   0   5  25          3.77          3.76         1.12 o                         
   1   5  25         21.09         21.40         1.78 o                         
   2   5  25          4.44          5.81         1.64 o                         
   3   5  25          1.77          4.87         1.19 o                         
   4   5  25         11.70         12.84         1.46 o                         
  -3   6  25          5.08          2.05         1.76 o                         
  -2   6  25          0.04         -0.11         1.46 o                         
  -1   6  25         62.61         65.23         2.56 o                         
   0   6  25         16.54         17.45         2.14 o                         
   1   6  25         62.47         64.02         4.25 o                         
   2   6  25          0.04         -0.49         2.47 o                         
   3   6  25          5.09          4.65         1.82 o                         
  -1   7  25          2.73          4.81         6.06 o                         
   0   7  25          0.04         -0.95         1.22 o                         
   1   7  25          2.76          5.54         2.14 o                         
   0   0  26         35.10         36.50         5.75 o                         
   1   0  26          8.76          8.34         0.91 o                         
   2   0  26          6.83          4.00         1.18 o                         
   3   0  26         14.14         12.95         0.99 o                         
   4   0  26         35.02         44.80         2.37 o                         
   5   0  26          5.25          7.12         1.60 o                         
  -5   1  26         11.11         11.30         2.54 o                         
  -4   1  26          1.38         -0.40         1.47 o                         
  -3   1  26         12.01         12.63         2.53 o                         
  -2   1  26         21.40         19.73         1.91 o                         
  -1   1  26          8.33          7.61         1.00 o                         
   0   1  26          0.69          0.64         0.71 o                         
   1   1  26          8.37         10.25         1.08 o                         
   2   1  26         21.39         19.87         1.85 o                         
   3   1  26         12.04         14.46         1.47 o                         
   4   1  26          1.36          1.25         0.48 o                         
   5   1  26         11.08         10.97         1.46 o                         
  -4   2  26          4.57          2.79         1.95 o                         
  -3   2  26         17.56         20.12         3.16 o                         
  -2   2  26          2.00          1.39         0.54 o                         
  -1   2  26         35.06         33.97         1.57 o                         
   0   2  26        310.24        318.16        10.05 o                         
   1   2  26         35.08         34.93         1.69 o                         
   2   2  26          2.00          1.85         0.60 o                         
   3   2  26         17.60         11.74         5.16 o                         
   4   2  26          4.56          5.09         1.50 o                         
  -4   3  26         63.25         65.24         5.03 o                         
  -3   3  26          7.48         11.83         2.12 o                         
  -2   3  26          9.45         10.86         1.72 o                         
  -1   3  26         21.87         23.26         1.89 o                         
   0   3  26         44.06         48.04         3.07 o                         
   1   3  26         21.88         21.25         2.31 o                         
   2   3  26          9.46          8.57         1.20 o                         
   3   3  26          7.47          6.34         1.81 o                         
   4   3  26         63.12         71.13         4.28 o                         
  -4   4  26          1.73          0.12         2.86 o                         
  -3   4  26         21.80         22.73         1.93 o                         
  -2   4  26          5.70          6.16         2.39 o                         
  -1   4  26          5.63          3.10         0.91 o                         
   0   4  26         33.41         33.06         1.70 o                         
   1   4  26          5.62          5.07         2.04 o                         
   2   4  26          5.74          4.98         1.20 o                         
   3   4  26         21.83         21.62         2.30 o                         
   4   4  26          1.73         -0.11         1.51 o                         
  -3   5  26         18.38         18.84         1.93 o                         
  -2   5  26         47.53         43.98         2.63 o                         
  -1   5  26         53.76         52.34         2.22 o                         
   0   5  26          1.01          1.29         0.57 o                         
   1   5  26         53.70         48.71         3.68 o                         
   2   5  26         47.50         46.24         2.90 o                         
   3   5  26         18.42         11.00         4.35 o                         
  -2   6  26         14.05         15.59         2.37 o                         
  -1   6  26         10.89          9.36         2.06 o                         
   0   6  26         11.31         13.68         2.28 o                         
   1   6  26         10.89         11.17         2.02 o                         
   2   6  26         14.02         13.79         2.25 o                         
   1   0  27          9.95         11.17         1.41 o                         
   2   0  27        113.02        122.74         4.78 o                         
   3   0  27          1.96          2.73         1.44 o                         
   4   0  27         14.74         10.00         3.43 o                         
  -4   1  27          5.22          7.05         3.07 o                         
  -3   1  27          6.73          7.80         3.11 o                         
  -2   1  27          7.85          7.22         1.07 o                         
  -1   1  27         17.81         16.89         1.41 o                         
   0   1  27          4.39          4.04         1.35 o                         
   1   1  27         17.88         18.70         1.20 o                         
   2   1  27          7.87          7.28         0.68 o                         
   3   1  27          6.76          6.35         0.81 o                         
   4   1  27          5.19          5.34         0.85 o                         
  -4   2  27          2.58          1.53         3.71 o                         
  -3   2  27          1.34          2.06         1.97 o                         
  -2   2  27          2.23          4.08         3.32 o                         
  -1   2  27         26.53         27.07         1.80 o                         
   0   2  27        115.23        123.97         4.04 o                         
   1   2  27         26.52         25.62         2.55 o                         
   2   2  27          2.22          2.27         0.69 o                         
   3   2  27          1.32          1.77         1.02 o                         
   4   2  27          2.60         -1.65         1.65 o                         
  -4   3  27         12.45         13.61         3.50 o                         
  -3   3  27          0.62          2.34         1.42 o                         
  -2   3  27         43.33         41.85         2.33 o                         
  -1   3  27         34.98         36.12         2.23 o                         
   0   3  27          0.78          0.40         0.49 o                         
   1   3  27         35.06         37.12         2.16 o                         
   2   3  27         43.23         48.80         2.61 o                         
   3   3  27          0.62         -0.16         0.97 o                         
   4   3  27         12.46         12.99         1.78 o                         
  -3   4  27          4.05          2.45         1.11 o                         
  -2   4  27          6.80          6.95         0.96 o                         
  -1   4  27         50.67         54.80         4.54 o                         
   0   4  27          3.02          2.86         1.13 o                         
   1   4  27         50.74         51.50         2.79 o                         
   2   4  27          6.77          7.71         1.28 o                         
   3   4  27          4.06          3.38         1.06 o                         
  -2   5  27          0.08          0.42         1.31 o                         
  -1   5  27         29.09         29.07         3.65 o                         
   0   5  27         30.32         31.49         2.87 o                         
   1   5  27         29.15         29.71         5.19 o                         
   2   5  27          0.07          1.64         1.56 o                         
  -1   6  27         16.48         20.86         2.57 o                         
   1   6  27         16.47         14.14         2.91 o                         
   0   0  28         19.57         11.46         2.16 o                         
   1   0  28         33.20         34.52         2.12 o                         
   2   0  28          0.02          0.91         1.16 o                         
   3   0  28         20.53         24.06         3.09 o                         
   4   0  28         22.14         22.89         2.49 o                         
  -4   1  28          5.14          5.01         2.35 o                         
  -3   1  28          4.73          5.28         1.19 o                         
  -2   1  28          7.16          4.94         2.95 o                         
  -1   1  28         44.38         51.86         4.97 o                         
   0   1  28         13.21         16.39         1.17 o                         
   1   1  28         44.34         48.31         2.06 o                         
   2   1  28          7.21          8.36         1.64 o                         
   3   1  28          4.75          3.50         0.68 o                         
   4   1  28          5.13          4.63         0.79 o                         
  -3   2  28          1.14          1.01         0.99 o                         
  -2   2  28         12.08         12.34         1.60 o                         
  -1   2  28         48.63         49.95         2.07 o                         
   0   2  28          9.63         10.03         1.13 o                         
   1   2  28         48.71         53.99         3.05 o                         
   2   2  28         12.08         11.23         3.19 o                         
   3   2  28          1.15          1.12         1.62 o                         
  -3   3  28          6.26          3.72         1.23 o                         
  -2   3  28          1.87          2.28         1.03 o                         
  -1   3  28          4.28          5.60         1.65 o                         
   0   3  28          0.00         -0.20         1.00 o                         
   1   3  28          4.27          4.18         0.75 o                         
   2   3  28          1.86          1.80         1.04 o                         
   3   3  28          6.28          0.42         7.13 o                         
  -3   4  28         11.02         12.08         2.21 o                         
  -2   4  28         27.40         28.71         3.09 o                         
  -1   4  28         15.31         15.15         1.35 o                         
   0   4  28          0.26          0.32         1.83 o                         
   1   4  28         15.35         16.28         1.76 o                         
   2   4  28         27.38         27.88         2.38 o                         
   3   4  28         11.00         10.71         1.32 o                         
  -2   5  28          6.22          4.60         1.99 o                         
  -1   5  28         82.64         90.33         4.46 o                         
   0   5  28          2.08          1.76         0.88 o                         
   1   5  28         82.60         97.04         6.74 o                         
   2   5  28          6.19          7.32         1.98 o                         
   1   0  29          2.38         -0.03         2.19 o                         
   2   0  29          6.55          7.08         3.00 o                         
   3   0  29          2.59         -0.39         1.54 o                         
  -3   1  29          9.78          8.63         1.47 o                         
  -2   1  29         10.27          1.40         4.52 o                         
  -1   1  29         18.41         16.98         2.12 o                         
   0   1  29          2.76          1.54         0.82 o                         
   1   1  29         18.42         20.87         2.28 o                         
   2   1  29         10.27         10.84         1.22 o                         
   3   1  29          9.80          9.52         1.19 o                         
  -3   2  29          2.28          5.91         8.52 o                         
  -2   2  29         14.88         15.50         1.89 o                         
  -1   2  29          8.41          9.32         1.96 o                         
   0   2  29          0.26          1.18         1.53 o                         
   1   2  29          8.45          8.86         1.79 o                         
   2   2  29         14.86         18.68         2.37 o                         
   3   2  29          2.30          1.85         1.55 o                         
  -3   3  29          0.57         -1.17         9.17 o                         
  -2   3  29         50.87         53.87         5.27 o                         
  -1   3  29         23.44         23.64         1.53 o                         
   0   3  29          1.57          1.07         1.13 o                         
   1   3  29         23.40         25.99         1.48 o                         
   2   3  29         50.90         52.48         3.65 o                         
   3   3  29          0.57          8.61         6.02 o                         
  -2   4  29         14.24         14.87         1.89 o                         
  -1   4  29         31.09         32.93         2.02 o                         
   0   4  29          8.52          9.80         1.21 o                         
   2   4  29         14.27         17.70         4.13 o                         
   0   5  29          0.39          1.35         0.79 o                         
   0   0  30         11.65          9.25         1.82 o                         
   1   0  30         51.59         54.12         2.52 o                         
   2   0  30         10.03         11.03         2.07 o                         
   3   0  30          4.40          5.25         1.67 o                         
  -3   1  30          1.38         -7.98         8.03 o                         
  -2   1  30          0.80          0.73         1.32 o                         
  -1   1  30         56.52         57.29         6.72 o                         
   0   1  30          4.47          2.27         1.07 o                         
   1   1  30         56.60         58.02         2.12 o                         
   2   1  30          0.81          0.32         1.43 o                         
   3   1  30          1.39         11.49         7.35 o                         
  -2   2  30          1.58          1.44         1.04 o                         
  -1   2  30          0.13         -1.52         1.52 o                         
   0   2  30          0.08          0.71         1.29 o                         
   1   2  30          0.12         -0.08         1.26 o                         
   2   2  30          1.56          1.46         0.91 o                         
  -2   3  30         28.92         29.06         4.00 o                         
  -1   3  30          1.33          1.31         0.84 o                         
   0   3  30         19.05         21.55         3.57 o                         
   1   3  30          1.32         -0.37         1.05 o                         
   2   3  30         28.94         33.88         1.96 o                         
  -1   4  30         26.68         26.13         4.93 o                         
   0   4  30         12.04         10.06         2.06 o                         
   1   4  30         26.67         24.91         5.89 o                         
   1   0  31          1.55         -0.44         0.61 o                         
   2   0  31          9.76         15.15         6.42 o                         
  -2   1  31         14.47         15.18         4.34 o                         
  -1   1  31          4.12          3.03         1.96 o                         
   0   1  31         28.97         14.51         9.36 o                         
   1   1  31          4.14          5.20         1.90 o                         
   2   1  31         14.49         11.87         2.22 o                         
  -1   2  31          0.70          0.86         2.18 o                         
   0   2  31          6.55          8.77         1.09 o                         
   1   2  31          0.70         -0.96         2.29 o                         
   0   3  31          5.08          5.35         1.00 o                         
   0   0  32         39.46         41.67         3.61 o                         
                                                                                
